# Supplementary material for: Crystal structure of a water oxidation catalyst solvate with composition (NH4)2[FeIV(L-6H)]·3CH3COOH (L = clathrochelate ligand)
Source: Acta Crystallogr E Crystallogr Commun. 2024 Jan 1;80(Pt 1):25–8. doi: 10.1107/S2056989023010514 (PMC10833372; doi:10.1107/S2056989023010514)
Supplement: Supplementary file 1 [file e-80-00025-sup1.cif]

##############################################################################
#                                                                            #
# This CIF contains the data in a paper accepted for publication in          #
# Acta Crystallographica Section E. It conforms to the requirements of       #
# Notes for Authors for Acta Crystallographica Section E, and has been       #
# peer reviewed under the auspices of the IUCr Commission on Journals.       #
#                                                                            #
# Full details of the Crystallographic Information File format               #
# are given in the paper "The Crystallographic Information File (CIF):       #
# a New Standard Archive File for Crystallography" by S. R. Hall, F. H.      #
# Allen and I. D. Brown [Acta Cryst. (1991), A47, 655-685].                  #
#                                                                            #
# The current version of the core CIF dictionary is obtainable from          #
# ftp://ftp.iucr.org/pub/cif_core.dic.                                       #
#                                                                            #
# Software is freely available for graphical display of the structure(s)     #
# in this CIF. For information consult the CIF software page                 #
# http://www.iucr.org/resources/cif/software.                                #
#                                                                            #
# This file may be used for bona fide research purposes within the           #
# scientific community so long as proper attribution is given to the journal # 
# article from which it was obtained.                                        #
#                                                                            #
##############################################################################
data_I
_audit_creation_method     'SHELXL-2018/3'
_journal_date_recd_electronic     2023-10-31
_journal_date_accepted     2023-12-07
_journal_name_full     'Acta Crystallographica, Section E'
_journal_year     2024
_journal_volume     80
_journal_issue      1
_journal_page_first     0
_journal_page_last     0
_journal_paper_category     GM
_journal_paper_doi     10.1107/S2056989023010514
_journal_coeditor_code     WM5703
_publ_contact_author_name     'Maksym O. Plutenko'
_publ_contact_author_address
;
Department of Chemistry, National Taras Shevchenko University, 01601 Kyiv, Ukraine
;
_publ_contact_author_email     'plutenkom@gmail.com'
_publ_contact_author_fax     '+380442393393'
_publ_contact_author_phone     '+380442393393'
_publ_section_title
;
Crystal structure of a water oxidation catalyst solvate with composition
(NH~4~)~2~[Fe^IV^(<i>L</i>-6H)]\\cdot3CH~3~COOH (<i>L</i> = clathrochelate
ligand)
;
_publ_section_title_footnote     .
loop_
    _publ_author_name
    _publ_author_footnote
    _publ_author_address
    'Plutenko, Maksym O.' .
;
Department of Chemistry, Taras Shevchenko National University of Kyiv,
01601 Kyiv, Ukraine
;
    'Shylin, Sergii I.' .
;
Department of Chemistry -- \%Angstr\"om Laboratory, Uppsala University, 75335
Uppsala,
Sweden
;
    'Shova, Sergiu' .
;
"Petru Poni" Institute of Macromolecular Chemistry, Department of Inorganic
Polymers, 700487 Iasi,
Romania
;
    'Blinder, Aleksander V.' .
;
Innovation Development Center ABN, Pirogov Str. 2/37, 01030 Kyiv,
Ukraine
;
    'Fritsky, Igor O.' .
;
Department of Chemistry, Taras Shevchenko National University of Kyiv,
01601 Kyiv, Ukraine
Innovation Development Center ABN, Pirogov Str. 2/37, 01030 Kyiv,
Ukraine
;
_publ_section_synopsis
;
The coordination polyhedron of the complex [Fe^IV^(C~12~H~12~N~12~O~6~)]^2-^ or
[Fe^IV^(<i>L</i>--6H)]^2-^ anions exhibits a shape intermediate between
trigonal-prismatic and antiprismatic.
;
_chemical_name_systematic
;\
Diammonium {\m-1,3,4,7,8,10,12,13,16,17,19,22-\
dodecaazatetracyclo[8.8.4.1^3,17^.1^8,12^]tetracosane-5,6,14,15,20,21-\
hexaonato}ferrate(IV) acetic acid trisolvate
;
_chemical_name_common     ?
_chemical_formula_moiety
                            'C12 H12 Fe N12 O6, 2(C H2 O), 2(C2 H4 O2), 2(H4 N)'
_chemical_formula_sum     'C18 H32 Fe N14 O12'
_chemical_formula_iupac     '(N H4)2 [Fe (C12 H12 N12 O6)], 3C2 H4 O2'
_chemical_formula_weight     692.42
_chemical_melting_point     ?
_space_group_crystal_system     monoclinic
_space_group_name_H-M_alt     'C 2/c'
_space_group_name_Hall     '-C 2yc'
loop_
    _space_group_symop_operation_xyz
    'x, y, z'
    '-x, y, -z+1/2'
    'x+1/2, y+1/2, z'
    '-x+1/2, y+1/2, -z+1/2'
    '-x, -y, -z'
    'x, -y, z-1/2'
    '-x+1/2, -y+1/2, -z'
    'x+1/2, -y+1/2, z-1/2'
_cell_length_a     15.5352(2)
_cell_length_b     11.51780(10)
_cell_length_c     16.0472(2)
_cell_angle_alpha     90
_cell_angle_beta     107.616(2)
_cell_angle_gamma     90
_cell_volume     2736.70(6)
_cell_formula_units_Z     4
_cell_measurement_reflns_used     18947
_cell_measurement_theta_min     3.7530
_cell_measurement_theta_max     34.5490
_cell_measurement_temperature     120(2)
_exptl_crystal_description     block
_exptl_crystal_colour     black
_exptl_crystal_size_max     0.449
_exptl_crystal_size_mid     0.198
_exptl_crystal_size_min     0.131
_exptl_crystal_density_diffrn     1.681
_exptl_crystal_density_meas     ?
_exptl_crystal_density_method     ?
_exptl_crystal_F_000     1440
_exptl_absorpt_coefficient_mu     0.640
_exptl_absorpt_correction_type     analytical
_exptl_absorpt_process_details
;
[CrysAlisPro (Rigaku OD, 2015) based on
analytical numerical absorption correction using a multifaceted crystal
model (Clark & Reid, 1995)]
;
_exptl_absorpt_correction_T_min     0.888
_exptl_absorpt_correction_T_max     0.954
_diffrn_ambient_temperature     120(2)
_diffrn_source     'micro-source'
_diffrn_radiation_type     MoK\a
_diffrn_radiation_wavelength     0.71073
_diffrn_measurement_device_type
                                'Rigaku SuperNova, Single source at offset, Eos'
_diffrn_measurement_method     '\f scans and \w scans with \k offset'
_diffrn_detector_area_resol_mean     16.0107
_diffrn_reflns_number     19869
_diffrn_reflns_av_R_equivalents     0.0254
_diffrn_reflns_av_unetI/netI     0.0123
_diffrn_reflns_theta_min     3.146
_diffrn_reflns_theta_max     25.024
_diffrn_reflns_theta_full     25.024
_diffrn_measured_fraction_theta_max     0.998
_diffrn_measured_fraction_theta_full     0.998
_diffrn_reflns_limit_h_min     -18
_diffrn_reflns_limit_h_max     18
_diffrn_reflns_limit_k_min     -13
_diffrn_reflns_limit_k_max     13
_diffrn_reflns_limit_l_min     -19
_diffrn_reflns_limit_l_max     19
_refine_special_details     ?
_reflns_number_total     2431
_reflns_number_gt     2345
_reflns_threshold_expression     'I > 2\s(I)'
_refine_ls_structure_factor_coef     Fsqd
_refine_ls_matrix_type     full
_refine_ls_R_factor_all     0.0246
_refine_ls_R_factor_gt     0.0240
_refine_ls_wR_factor_gt     0.0639
_refine_ls_wR_factor_ref     0.0643
_refine_ls_goodness_of_fit_ref     1.070
_refine_ls_restrained_S_all     1.070
_refine_ls_number_reflns     2431
_refine_ls_number_parameters     265
_refine_ls_number_restraints     0
_refine_ls_hydrogen_treatment     mixed
_refine_ls_weighting_scheme     calc
_refine_ls_weighting_details
              'w=1/[\s^2^(Fo^2^)+(0.0287P)^2^+4.4687P] where P=(Fo^2^+2Fc^2^)/3'
_atom_sites_solution_hydrogens     mixed
_atom_sites_solution_primary     ?
_atom_sites_solution_secondary     ?
_refine_ls_shift/su_max     0.000
_refine_ls_shift/su_mean     0.000
_refine_diff_density_max     0.313
_refine_diff_density_min     -0.302
_refine_ls_extinction_method     none
_refine_ls_extinction_coef     .
loop_
    _atom_type_symbol
    _atom_type_description
    _atom_type_scat_dispersion_real
    _atom_type_scat_dispersion_imag
    _atom_type_scat_source
    'C' 'C' 0.0033 0.0016
                         'International Tables Vol C Tables 4.2.6.8 and 6.1.1.4'
    'H' 'H' 0.0000 0.0000
                         'International Tables Vol C Tables 4.2.6.8 and 6.1.1.4'
    'Fe' 'Fe' 0.3463 0.8444
                         'International Tables Vol C Tables 4.2.6.8 and 6.1.1.4'
    'N' 'N' 0.0061 0.0033
                         'International Tables Vol C Tables 4.2.6.8 and 6.1.1.4'
    'O' 'O' 0.0106 0.0060
                         'International Tables Vol C Tables 4.2.6.8 and 6.1.1.4'
_computing_data_collection
;
CrysAlisPro (Rigaku OD, 2015)
;
_computing_cell_refinement
;
CrysAlisPro (Rigaku OD, 2015)
;
_computing_data_reduction
;
CrysAlisPro (Rigaku OD, 2015)
;
_computing_structure_solution
;
<i>SHELXT</i> (Sheldrick, 2015a)
;
_computing_structure_refinement
;
SHELXL (Sheldrick, 2015b)
;
_computing_molecular_graphics
;
CrystaMaker (CrystalMaker, 2017)
;
_computing_publication_material
;
publCIF (Westrip, 2010)
;
loop_
    _atom_site_type_symbol
    _atom_site_label
    _atom_site_fract_x
    _atom_site_fract_y
    _atom_site_fract_z
    _atom_site_U_iso_or_equiv
    _atom_site_adp_type
    _atom_site_calc_flag
    _atom_site_occupancy
    _atom_site_disorder_assembly
    _atom_site_disorder_group
    Fe Fe1 0.500000 0.51456(3) 0.750000 0.01084(10) Uani d 1 . .
    O O1 0.49183(7) 0.33179(10) 0.53250(7) 0.0185(3) Uani d 1 . .
    O O3 0.67899(8) 0.34064(11) 0.94355(8) 0.0230(3) Uani d 1 . .
    O O5 0.58025(8) 0.84207(10) 0.72496(8) 0.0219(3) Uani d 1 . .
    O O7 0.58585(9) 0.91495(11) 1.02775(9) 0.0309(3) Uani d 1 . .
    O O8 0.62188(9) 0.74720(11) 0.97758(10) 0.0306(3) Uani d 1 . .
    H H8 0.5866(19) 0.722(2) 1.0013(18) 0.054(8) Uiso d 1 . .
    N N1 0.54198(8) 0.41708(11) 0.66990(8) 0.0140(3) Uani d 1 . .
    N N3 0.61583(9) 0.47931(11) 0.83762(8) 0.0130(3) Uani d 1 . .
    N N5 0.55986(8) 0.64326(11) 0.71280(8) 0.0137(3) Uani d 1 . .
    N N7 0.63190(9) 0.42275(12) 0.66460(8) 0.0156(3) Uani d 1 . .
    N N9 0.69873(9) 0.48505(11) 0.81754(8) 0.0148(3) Uani d 1 . .
    N N11 0.64693(9) 0.63143(12) 0.70168(9) 0.0155(3) Uani d 1 . .
    N N13 0.63652(10) 0.84256(13) 0.56441(10) 0.0185(3) Uani d 1 . .
    H H13D 0.6113(14) 0.916(2) 0.5469(13) 0.028 Uiso d 1 . .
    H H13E 0.6955(16) 0.8442(18) 0.5665(13) 0.028 Uiso d 1 . .
    H H13F 0.6296(14) 0.8293(18) 0.6159(15) 0.028 Uiso d 1 . .
    H H13G 0.6080(14) 0.789(2) 0.5275(14) 0.028 Uiso d 1 . .
    C C1 0.48051(10) 0.37867(13) 0.59867(10) 0.0143(3) Uani d 1 . .
    C C3 0.61482(10) 0.39725(13) 0.89673(10) 0.0149(3) Uani d 1 . .
    C C5 0.54073(10) 0.75177(14) 0.73270(10) 0.0146(3) Uani d 1 . .
    C C7 0.69757(10) 0.39761(14) 0.74949(10) 0.0162(3) Uani d 1 . .
    H H3A 0.758539 0.393247 0.742223 0.019 Uiso calc 1 . .
    H H3B 0.683704 0.320624 0.769698 0.019 Uiso calc 1 . .
    C C9 0.71270(10) 0.60121(14) 0.78697(10) 0.0166(3) Uani d 1 . .
    H H4A 0.774496 0.605943 0.781768 0.020 Uiso calc 1 . .
    H H4B 0.708119 0.658987 0.831114 0.020 Uiso calc 1 . .
    C C11 0.64715(11) 0.54171(14) 0.63704(10) 0.0173(3) Uani d 1 . .
    H H6A 0.705955 0.543798 0.624954 0.021 Uiso calc 1 . .
    H H6B 0.599543 0.560094 0.581832 0.021 Uiso calc 1 . .
    C C13 0.68764(14) 0.91648(18) 0.94181(14) 0.0283(4) Uani d 1 . .
    H H13A 0.7117(17) 0.984(2) 0.9689(16) 0.042 Uiso d 1 . .
    H H13B 0.6571(16) 0.926(2) 0.8850(17) 0.042 Uiso d 1 . .
    H H13C 0.7317(17) 0.867(2) 0.9373(15) 0.042 Uiso d 1 . .
    C C14 0.62703(11) 0.86083(15) 0.98682(11) 0.0211(4) Uani d 1 . .
    O O2 0.5695(5) 0.1300(5) 0.6914(4) 0.0264(14) Uani d 0.25 A 1
    H H2 0.564306 0.114115 0.639008 0.040 Uiso d 0.25 A 1
    O O4 0.4878(4) 0.1137(5) 0.6462(5) 0.0307(15) Uani d 0.25 B 2
    H H4 0.523622 0.105568 0.616529 0.046 Uiso d 0.25 B 2
    O O6 0.4189(3) 0.1429(5) 0.6588(4) 0.0316(12) Uani d 0.25 A 1
    O O10 0.6091(4) 0.1341(5) 0.7634(4) 0.0303(12) Uani d 0.25 B 2
    C C12 0.4935(6) 0.1199(6) 0.7018(6) 0.039(2) Uani d 0.5 A 1
    H H12A 0.520573 0.050427 0.684862 0.058 Uiso d 0.25 A 1
    H H12B 0.520573 0.189367 0.684862 0.058 Uiso d 0.25 A 1
    H H12C 0.428294 0.119897 0.672332 0.058 Uiso d 0.25 A 1
    C C15 0.5341(6) 0.1169(5) 0.7245(7) 0.041(2) Uani d 0.5 B 2
    H H15C 0.571635 0.047433 0.741920 0.061 Uiso d 0.25 B 2
    H H15B 0.571635 0.186372 0.741920 0.061 Uiso d 0.25 B 2
    H H15A 0.506375 0.116903 0.660900 0.061 Uiso d 0.25 B 2
loop_
    _atom_site_aniso_label
    _atom_site_aniso_U_11
    _atom_site_aniso_U_22
    _atom_site_aniso_U_33
    _atom_site_aniso_U_12
    _atom_site_aniso_U_13
    _atom_site_aniso_U_23
    Fe1 0.01181(17) 0.01133(17) 0.00910(16) 0.000 0.00276(12) 0.000
    O1 0.0187(6) 0.0216(6) 0.0146(6) 0.0041(5) 0.0039(4) -0.0050(5)
    O3 0.0175(6) 0.0266(6) 0.0234(6) 0.0029(5) 0.0039(5) 0.0125(5)
    O5 0.0253(6) 0.0152(6) 0.0282(6) -0.0036(5) 0.0126(5) 0.0001(5)
    O7 0.0368(8) 0.0237(7) 0.0423(8) -0.0063(6) 0.0269(7) -0.0046(6)
    O8 0.0316(7) 0.0218(7) 0.0475(8) -0.0062(6) 0.0254(7) -0.0035(6)
    N1 0.0126(6) 0.0156(7) 0.0138(6) 0.0024(5) 0.0038(5) -0.0008(5)
    N3 0.0114(6) 0.0151(6) 0.0120(6) -0.0015(5) 0.0027(5) 0.0009(5)
    N5 0.0130(6) 0.0151(7) 0.0149(6) 0.0011(5) 0.0067(5) 0.0023(5)
    N7 0.0122(6) 0.0197(7) 0.0156(7) 0.0035(5) 0.0050(5) 0.0006(5)
    N9 0.0117(6) 0.0172(7) 0.0153(7) -0.0006(5) 0.0039(5) 0.0019(5)
    N11 0.0132(6) 0.0181(7) 0.0170(7) 0.0015(5) 0.0074(5) 0.0035(5)
    N13 0.0203(8) 0.0174(8) 0.0173(7) -0.0037(6) 0.0048(6) -0.0026(6)
    C1 0.0174(8) 0.0120(7) 0.0128(7) 0.0034(6) 0.0033(6) 0.0011(6)
    C3 0.0163(8) 0.0149(8) 0.0126(7) -0.0018(6) 0.0033(6) -0.0007(6)
    C5 0.0160(8) 0.0151(8) 0.0115(7) -0.0003(6) 0.0024(6) 0.0012(6)
    C7 0.0143(8) 0.0182(8) 0.0159(8) 0.0039(6) 0.0041(6) 0.0019(6)
    C9 0.0138(7) 0.0178(8) 0.0182(8) -0.0020(6) 0.0049(6) 0.0029(6)
    C11 0.0166(8) 0.0221(8) 0.0150(8) 0.0036(6) 0.0075(6) 0.0031(6)
    C13 0.0318(10) 0.0263(10) 0.0330(11) -0.0074(8) 0.0193(9) -0.0042(8)
    C14 0.0186(8) 0.0230(9) 0.0217(9) -0.0042(7) 0.0058(7) -0.0019(7)
    O2 0.027(4) 0.030(3) 0.026(4) 0.001(2) 0.015(3) 0.004(2)
    O4 0.031(4) 0.035(3) 0.030(4) 0.005(2) 0.015(3) 0.004(3)
    O6 0.024(3) 0.034(3) 0.033(3) 0.002(2) 0.001(3) 0.006(2)
    O10 0.024(3) 0.035(3) 0.033(3) -0.005(2) 0.010(3) -0.003(2)
    C12 0.029(4) 0.029(3) 0.056(7) 0.001(3) 0.009(4) 0.026(3)
    C15 0.041(5) 0.015(2) 0.053(6) -0.001(3) -0.005(5) 0.007(2)
_geom_special_details
;
 All esds (except the esd in the dihedral angle between two l.s. planes)
 are estimated using the full covariance matrix.  The cell esds are taken
 into account individually in the estimation of esds in distances, angles
 and torsion angles; correlations between esds in cell parameters are only
 used when they are defined by crystal symmetry.  An approximate (isotropic)
 treatment of cell esds is used for estimating esds involving l.s. planes.
;
loop_
    _geom_bond_atom_site_label_1
    _geom_bond_atom_site_label_2
    _geom_bond_site_symmetry_2
    _geom_bond_distance
    _geom_bond_publ_flag
    Fe1 N1 . 1.9610(13) y
    Fe1 N1 2_656 1.9610(13) ?
    Fe1 N3 2_656 1.9617(13) ?
    Fe1 N3 . 1.9617(13) y
    Fe1 N5 . 1.9376(13) y
    Fe1 N5 2_656 1.9376(13) ?
    O1 C1 . 1.2502(19) ?
    O3 C3 . 1.2370(19) ?
    O5 C5 . 1.2330(19) ?
    O7 C14 . 1.218(2) ?
    O8 C14 . 1.317(2) ?
    O8 H8 . 0.81(3) ?
    N1 C1 . 1.324(2) ?
    N1 N7 . 1.4266(18) ?
    N3 C3 . 1.342(2) ?
    N3 N9 . 1.4205(18) ?
    N5 C5 . 1.345(2) ?
    N5 N11 . 1.4236(17) ?
    N7 C7 . 1.463(2) ?
    N7 C11 . 1.481(2) ?
    N9 C9 . 1.464(2) ?
    N9 C7 . 1.482(2) ?
    N11 C11 . 1.465(2) ?
    N11 C9 . 1.481(2) ?
    N13 H13D . 0.94(2) ?
    N13 H13E . 0.91(2) ?
    N13 H13F . 0.88(2) ?
    N13 H13G . 0.87(2) ?
    C1 C3 2_656 1.520(2) ?
    C5 C5 2_656 1.528(3) ?
    C7 H3A . 0.9900 ?
    C7 H3B . 0.9900 ?
    C9 H4A . 0.9900 ?
    C9 H4B . 0.9900 ?
    C11 H6A . 0.9900 ?
    C11 H6B . 0.9900 ?
    C13 C14 . 1.493(2) ?
    C13 H13A . 0.92(3) ?
    C13 H13B . 0.90(3) ?
    C13 H13C . 0.91(3) ?
    O2 C12 . 1.246(11) ?
    O2 H2 . 0.8400 ?
    O2 H12A . 1.1750 ?
    O2 H12B . 1.0032 ?
    O4 C15 . 1.244(12) ?
    O4 H4 . 0.8399 ?
    O4 H15A . 0.3140 ?
    O6 C12 . 1.186(10) ?
    O6 H12C . 0.3459 ?
    O10 C15 . 1.161(10) ?
    O10 H15C . 1.1550 ?
    O10 H15B . 0.8358 ?
    C12 C12 2_656 1.50(2) ?
    C12 H12A . 0.9800 ?
    C12 H12B . 0.9800 ?
    C12 H12C . 0.9802 ?
    C15 H15A . 0.9798 ?
    C15 C15 2_656 1.52(2) ?
    C15 H15C . 0.9800 ?
    C15 H15B . 0.9800 ?
    C15 H15A . 0.9798 ?
loop_
    _geom_angle_atom_site_label_1
    _geom_angle_atom_site_label_2
    _geom_angle_atom_site_label_3
    _geom_angle_site_symmetry_1
    _geom_angle_site_symmetry_3
    _geom_angle
    _geom_angle_publ_flag
    N5 Fe1 N1 2_656 . 157.78(5) ?
    N5 Fe1 N1 . 2_656 157.78(5) ?
    N5 Fe1 N1 2_656 2_656 87.15(5) ?
    N1 Fe1 N1 . 2_656 110.14(8) ?
    N5 Fe1 N3 . 2_656 111.05(5) ?
    N5 Fe1 N3 2_656 2_656 87.56(5) ?
    N1 Fe1 N3 2_656 2_656 86.36(5) ?
    N1 Fe1 N3 . . 86.36(5) y
    N1 Fe1 N3 2_656 . 80.01(5) ?
    N1 Fe1 N5 . . 87.15(5) y
    N5 Fe1 N3 . . 87.56(5) y
    N1 Fe1 N3 . 2_656 80.01(5) y
    N5 Fe1 N3 2_656 . 111.05(5) ?
    N5 Fe1 N5 . 2_656 80.18(7) y
    N3 Fe1 N3 2_656 . 156.12(8) ?
    C14 O8 H8 . . 109(2) ?
    C1 N1 N7 . . 115.28(12) ?
    C1 N1 Fe1 . . 117.46(10) ?
    N7 N1 Fe1 . . 122.60(10) ?
    C3 N3 N9 . . 113.47(12) ?
    C3 N3 Fe1 . . 116.60(10) ?
    N9 N3 Fe1 . . 121.71(9) ?
    C5 N5 N11 . . 113.90(12) ?
    C5 N5 Fe1 . . 118.46(10) ?
    N11 N5 Fe1 . . 121.89(9) ?
    N1 N7 C7 . . 110.79(12) ?
    N1 N7 C11 . . 107.95(11) ?
    C7 N7 C11 . . 109.38(12) ?
    N3 N9 C9 . . 110.80(12) ?
    N3 N9 C7 . . 109.02(12) ?
    C9 N9 C7 . . 110.14(12) ?
    N5 N11 C11 . . 111.24(12) ?
    N5 N11 C9 . . 108.82(11) ?
    C11 N11 C9 . . 109.88(12) ?
    H13D N13 H13E . . 108.6(18) ?
    H13D N13 H13F . . 106.2(18) ?
    H13E N13 H13F . . 112.3(18) ?
    H13D N13 H13G . . 110.3(18) ?
    H13E N13 H13G . . 109.8(19) ?
    H13F N13 H13G . . 109.6(19) ?
    O1 C1 N1 . . 128.86(14) ?
    O1 C1 C3 . 2_656 119.45(13) ?
    N1 C1 C3 . 2_656 111.69(13) ?
    O3 C3 N3 . . 128.37(14) ?
    O3 C3 C1 . 2_656 120.94(14) ?
    N3 C3 C1 . 2_656 110.69(13) ?
    O5 C5 N5 . . 127.40(14) ?
    O5 C5 C5 . 2_656 121.93(9) ?
    N5 C5 C5 . 2_656 110.67(8) ?
    N7 C7 N9 . . 113.67(12) ?
    N7 C7 H3A . . 108.8 ?
    N9 C7 H3A . . 108.8 ?
    N7 C7 H3B . . 108.8 ?
    N9 C7 H3B . . 108.8 ?
    H3A C7 H3B . . 107.7 ?
    N9 C9 N11 . . 113.19(13) ?
    N9 C9 H4A . . 108.9 ?
    N11 C9 H4A . . 108.9 ?
    N9 C9 H4B . . 108.9 ?
    N11 C9 H4B . . 108.9 ?
    H4A C9 H4B . . 107.8 ?
    N11 C11 N7 . . 113.98(12) ?
    N11 C11 H6A . . 108.8 ?
    N7 C11 H6A . . 108.8 ?
    N11 C11 H6B . . 108.8 ?
    N7 C11 H6B . . 108.8 ?
    H6A C11 H6B . . 107.7 ?
    C14 C13 H13A . . 111.3(15) ?
    C14 C13 H13B . . 109.2(15) ?
    H13A C13 H13B . . 113(2) ?
    C14 C13 H13C . . 111.9(15) ?
    H13A C13 H13C . . 111(2) ?
    H13B C13 H13C . . 100(2) ?
    O7 C14 O8 . . 123.05(16) ?
    O7 C14 C13 . . 123.51(17) ?
    O8 C14 C13 . . 113.44(15) ?
    C12 O2 H2 . . 107.9 ?
    C12 O2 H12A . . 47.6 ?
    H2 O2 H12A . . 82.9 ?
    C12 O2 H12B . . 50.2 ?
    H2 O2 H12B . . 101.8 ?
    H12A O2 H12B . . 94.2 ?
    C15 O4 H4 . . 107.3 ?
    C15 O4 H15A . . 28.6 ?
    H4 O4 H15A . . 79.9 ?
    C12 O6 H12C . . 46.5 ?
    C15 O10 H15C . . 50.1 ?
    C15 O10 H15B . . 56.0 ?
    H15C O10 H15B . . 105.9 ?
    O6 C12 O2 . . 134.3(9) ?
    O6 C12 C12 . 2_656 113.8(10) ?
    O2 C12 C12 . 2_656 107.6(9) ?
    O6 C12 H12A . . 116.5 ?
    O2 C12 H12A . . 62.4 ?
    C12 C12 H12A 2_656 . 110.6 ?
    O6 C12 H12B . . 94.6 ?
    O2 C12 H12B . . 51.9 ?
    C12 C12 H12B 2_656 . 110.6 ?
    H12A C12 H12B . . 109.5 ?
    O6 C12 H12C . . 14.8 ?
    O2 C12 H12C . . 144.8 ?
    C12 C12 H12C 2_656 . 107.2 ?
    H12A C12 H12C . . 109.5 ?
    H12B C12 H12C . . 109.5 ?
    H15A C15 O10 . . 127.8 ?
    H15A C15 O4 . . 8.8 ?
    O10 C15 O4 . . 136.6(10) ?
    H15A C15 C15 . 2_656 113.7 ?
    O10 C15 C15 . 2_656 117.4(11) ?
    O4 C15 C15 . 2_656 105.1(10) ?
    H15A C15 H15C . . 109.5 ?
    O10 C15 H15C . . 64.6 ?
    O4 C15 H15C . . 112.1 ?
    C15 C15 H15C 2_656 . 107.3 ?
    H15A C15 H15B . . 109.5 ?
    O10 C15 H15B . . 45.0 ?
    O4 C15 H15B . . 115.1 ?
    C15 C15 H15B 2_656 . 107.3 ?
    H15C C15 H15B . . 109.5 ?
    H15A C15 H15A . . 0.0 ?
    O10 C15 H15A . . 127.8 ?
    O4 C15 H15A . . 8.8 ?
    C15 C15 H15A 2_656 . 113.7 ?
    H15C C15 H15A . . 109.5 ?
    H15B C15 H15A . . 109.5 ?
loop_
    _geom_torsion_atom_site_label_1
    _geom_torsion_atom_site_label_2
    _geom_torsion_atom_site_label_3
    _geom_torsion_atom_site_label_4
    _geom_torsion_site_symmetry_1
    _geom_torsion_site_symmetry_2
    _geom_torsion_site_symmetry_3
    _geom_torsion_site_symmetry_4
    _geom_torsion
    _geom_torsion_publ_flag
    C1 N1 N7 C7 . . . . -146.37(14) ?
    Fe1 N1 N7 C7 . . . . 58.47(15) ?
    C1 N1 N7 C11 . . . . 93.89(15) ?
    Fe1 N1 N7 C11 . . . . -61.27(14) ?
    C3 N3 N9 C9 . . . . -154.44(13) ?
    Fe1 N3 N9 C9 . . . . 58.19(15) ?
    C3 N3 N9 C7 . . . . 84.19(15) ?
    Fe1 N3 N9 C7 . . . . -63.18(14) ?
    C5 N5 N11 C11 . . . . -148.26(13) ?
    Fe1 N5 N11 C11 . . . . 58.90(15) ?
    C5 N5 N11 C9 . . . . 90.56(15) ?
    Fe1 N5 N11 C9 . . . . -62.28(14) ?
    N7 N1 C1 O1 . . . . 11.1(2) ?
    Fe1 N1 C1 O1 . . . . 167.61(13) ?
    N7 N1 C1 C3 . . . 2_656 -168.97(12) ?
    Fe1 N1 C1 C3 . . . 2_656 -12.47(17) ?
    N9 N3 C3 O3 . . . . 11.7(2) ?
    Fe1 N3 C3 O3 . . . . 160.86(14) ?
    N9 N3 C3 C1 . . . 2_656 -168.31(12) ?
    Fe1 N3 C3 C1 . . . 2_656 -19.18(16) ?
    N11 N5 C5 O5 . . . . 15.8(2) ?
    Fe1 N5 C5 O5 . . . . 169.60(13) ?
    N11 N5 C5 C5 . . . 2_656 -164.79(14) ?
    Fe1 N5 C5 C5 . . . 2_656 -11.0(2) ?
    N1 N7 C7 N9 . . . . -65.02(16) ?
    C11 N7 C7 N9 . . . . 53.87(16) ?
    N3 N9 C7 N7 . . . . 67.24(16) ?
    C9 N9 C7 N7 . . . . -54.54(16) ?
    N3 N9 C9 N11 . . . . -66.79(16) ?
    C7 N9 C9 N11 . . . . 53.92(16) ?
    N5 N11 C9 N9 . . . . 68.10(16) ?
    C11 N11 C9 N9 . . . . -53.92(16) ?
    N5 N11 C11 N7 . . . . -66.46(16) ?
    C9 N11 C11 N7 . . . . 54.10(16) ?
    N1 N7 C11 N11 . . . . 66.44(16) ?
    C7 N7 C11 N11 . . . . -54.19(16) ?
loop_
    _geom_hbond_atom_site_label_D
    _geom_hbond_atom_site_label_H
    _geom_hbond_atom_site_label_A
    _geom_hbond_site_symmetry_A
    _geom_hbond_distance_DH
    _geom_hbond_distance_HA
    _geom_hbond_distance_DA
    _geom_hbond_angle_DHA
    _geom_hbond_publ_flag
    O2 H2 O7 6_565 0.84 1.94 2.763(6) 165.1 yes
    O2 H12B N1 . 1.00 2.66 3.338(6) 124.7 yes
    O2 H12A O5 1_545 1.17 2.58 3.356(6) 122.0 yes
    O4 H4 O7 6_565 0.84 1.96 2.792(7) 168.9 yes
    O8 H8 O1 6_566 0.81(3) 1.80(3) 2.6007(17) 168(3) yes
    O10 H15C O5 1_545 1.15 2.39 3.425(6) 148.1 yes
    N13 H13D O7 6_575 0.94(2) 1.99(2) 2.913(2) 166.4(18) yes
    N13 H13E O3 4_656 0.91(2) 2.00(2) 2.9073(19) 173.2(19) yes
    N13 H13E N9 4_656 0.91(2) 2.64(2) 3.146(2) 116.5(16) yes
    N13 H13F O5 . 0.88(2) 2.12(2) 2.9606(19) 160.7(19) yes
    N13 H13F N11 . 0.88(2) 2.63(2) 3.252(2) 128.3(17) yes
    N13 H13G O1 5_666 0.87(2) 2.09(2) 2.9241(19) 158.8(19) yes
    N13 H13G O3 6_565 0.87(2) 2.48(2) 3.0698(19) 125.0(17) yes
    C7 H3A O5 4_646 0.99 2.47 3.4109(19) 158.7 yes
    C7 H3B O10 . 0.99 2.43 3.366(6) 158.0 yes
    C9 H4A O2 4_656 0.99 2.35 3.312(7) 164.8 yes
    C9 H4A O10 4_656 0.99 2.17 3.132(5) 164.9 yes
    C11 H6B O1 5_666 0.99 2.31 3.2606(19) 159.6 yes
    C12 H12B N1 . 0.98 2.66 3.575(7) 154.8 yes
    C12 H12A O5 1_545 0.98 2.58 3.448(7) 147.3 yes
    C13 H13B O5 . 0.90(3) 2.67(3) 3.480(2) 151(2) yes
    C13 H13C O8 7_667 0.91(3) 2.63(3) 3.416(3) 146(2) yes
    C15 H15C O5 1_545 0.98 2.39 3.245(6) 145.6 yes
_shelx_space_group_comment
;
The symmetry employed for this shelxl refinement is uniquely defined
by the following loop, which should always be used as a source of
symmetry information in preference to the above space-group names.
They are only intended as comments.
;
_shelx_estimated_absorpt_T_min     0.762
_shelx_estimated_absorpt_T_max     0.921
_shelx_hkl_file
;
   0   0   3-9.83506 52.4748  14
   0   0   3 83.9251 44.1345  12
   0   0  -3 5.21881 56.4690   6
   0   0  -3 45.8387 48.7743   9
   0   0  -4 876585. 13501.1   6
   0   0  -4 904384. 13395.4   9
   0   0   4 892936. 13332.6  12
   0   0   5 648.279 78.2447   7
   0   0  -5 602.358 125.252   9
   0   0   5 486.626 97.2925  12
   0   0  -5 354.452 105.026   6
   0   0   6 11200.6 440.339  12
   0   0   6 12028.7 343.653   7
   0   0  -6 12582.5 513.649   9
   0   0  -7 3685.66 316.360   9
   0   0   7 3246.65 256.255  12
   0   0  -7 4140.64 346.719  13
   0   0  -8 1273.38 243.522  13
   0   0  -8 1423.39 219.791   9
   0   0   8 1031.70 161.011  12
   0   0   8 869.021 98.4653   7
   0   0  -9 248.022 124.894  13
   0   0   9 219.699 66.6649   7
   0   0  -9 282.973 123.146   9
   0   0   9 133.271 83.6503  12
   0   0   9 323.784 184.956   5
   0   0 -10 110380. 2498.43  13
   0   0 -10 106860. 2404.56   9
   0   0  10 107916. 2247.98  12
   0   0  10 111635. 2371.37  10
   0   0  10 109533. 1922.49   7
   0   0  10 112131. 2759.02   5
   0   0 -11 3257.20 381.886   9
   0   0  11 2061.85 263.089  12
   0   0 -11 4329.19 463.489  13
   0   0  11 4099.70 378.550  10
   0   0  11 2487.40 430.366   5
   0   0 -12 28236.0 1174.66  13
   0   0  12 26316.4 940.756  12
   0   0 -12 27463.6 1099.49   9
   0   0  12 29384.4 1347.81   5
   0   0  12 29383.1 1064.21  10
   0   0 -13 6365.75 595.594  13
   0   0 -13 5988.60 544.366   9
   0   0  13 3376.03 578.295   5
   0   0  13 5221.79 488.834  10
   0   0  13 3766.35 371.414  12
   0   0  14 43719.1 1345.44  12
   0   0  14 41289.1 1828.11   5
   0   0 -14 46700.6 1660.40  13
   0   0 -14 45023.0 1558.80   9
   0   0  14 46251.1 1495.05  10
   0   0 -15 3098.94 471.061  13
   0   0 -15 2945.22 432.282   9
   0   0  15 1601.07 448.271   5
   0   0  15 2825.71 386.681  10
   0   0  15 1788.23 276.929  12
   0   0  16 1541.31 416.551   5
   0   0  16 817.968 204.135  12
   0   0 -16 1588.99 336.256   9
   0   0 -16 1011.07 297.768  13
   0   0  16 1198.36 271.681  10
   0   0 -17 362.834 236.300  13
   0   0  17 462.516 210.361  10
   0   0  17 230.255 235.570   5
   0   0 -17 965.815 292.800   9
   0   0  17 339.858 145.727  12
   0   0 -18 766.851 278.291   9
   0   0 -18 251.748 205.416  13
   0   0  18 920.053 280.893  10
   0   0  18 604.575 320.828   5
   0   0 -19 66.5944 194.846  13
   0   0  19 142.299 276.699   5
   0   0 -19-53.0969 183.726   9
   0   0  19-79.2908 204.457  10
   0   0  20 8567.51 790.109  10
   0   0  20 8092.97 1037.11   5
   0   0 -20 9487.08 849.397   9
   0   0 -20 8784.49 857.297  13
   0   0  21 12.2380 209.905  10
   0   0 -21-188.429 259.177   9
   0   0 -21 392.519 242.253  13
   0   0  21-301.449 314.856   5
   0   0 -22 18061.1 1270.44   9
   0   0 -22 22434.0 1464.29  13
   0   0  22 20956.2 1790.42   5
   0   0 -23-26.5809 217.838   9
   0   0 -23-203.597 223.702  13
   0   0  23-402.207 440.309   5
   0   0  24 4438.26 909.119   5
   0   2   0 266822. 4259.78   3
   0  -2   0 269115. 4095.92   2
   0   2   0 271863. 4145.65  12
   0   2  -1 10864.0 306.044   8
   0  -2  -1 10734.9 269.876   2
   0  -2  -1 10610.9 333.345  13
   0   2   1 10817.0 337.034   3
   0  -2   1 10687.5 322.130  14
   0   2   1 11073.8 324.829  12
   0  -2   1 10145.7 300.004   2
   0  -2   1 11207.9 402.637   5
   0   2  -1 11541.7 391.007   3
   0   2   2 466031. 7072.73   3
   0   2  -2 451592. 7251.34   3
   0  -2   2 457514. 7128.37  14
   0   2   2 461146. 7135.62  12
   0  -2   2 474912. 7349.00   5
   0   2  -2 448078. 7026.59   8
   0  -2  -2 457023. 7134.14  13
   0  -2   2 452473. 7110.01   2
   0  -2   3 691488. 10701.5   5
   0   2   3 702241. 10435.0  12
   0  -2  -3 722998. 10236.0   1
   0   2  -3 655140. 10536.1   3
   0  -2   3 719665. 10215.3  10
   0  -2  -3 694786. 10428.1  13
   0   2  -3 688355. 10410.3   9
   0  -2   3 690375. 10440.7  14
   0   2  -3 670279. 10245.0   8
   0   2  -4 103892. 1958.92   9
   0  -2  -4 103009. 1942.10   9
   0  -2   4 107162. 2227.09   5
   0  -2  -4 103393. 1962.73  13
   0   2   4 101682. 1954.49  12
   0  -2   4 108658. 1869.39  12
   0  -2   4 106950. 1978.31  14
   0   2  -4 107538. 1812.23  11
   0  -2   4 109137. 1787.64  10
   0  -2   5 105712. 1809.33  10
   0   2  -5 99085.4 1986.58   9
   0  -2  -5 103471. 2007.70  13
   0  -2   5 100358. 1999.18  14
   0  -2   5 103437. 1872.95  12
   0  -2  -5 101146. 1961.70   9
   0   2   5 99631.1 1968.30  12
   0  -2   5 102416. 2277.58   5
   0   2  -5 108266. 1754.18  11
   0  -2   6 8509.13 550.031   5
   0  -2  -6 8747.88 415.680   9
   0   2  -6 8832.87 449.681   6
   0   2   6 8601.76 416.291  12
   0  -2   6 8257.35 354.216  12
   0   2  -6 9356.73 275.335  11
   0  -2   6 9029.64 443.489  14
   0  -2   6 8347.68 346.744  10
   0  -2  -6 9304.44 446.578  13
   0   2  -6 8774.85 432.832   9
   0   2  -7 2311.52 122.021  11
   0  -2   7 2477.43 332.944   5
   0  -2   7 1896.24 182.028  10
   0  -2  -7 2139.11 241.154  13
   0   2  -7 2131.35 237.268   6
   0  -2   7 2363.38 239.397  14
   0   2   7 2457.19 234.771  12
   0  -2  -7 2127.96 236.001   9
   0   2  -7 2187.01 236.113   9
   0  -2   7 1948.97 179.817  12
   0  -2  -8 9001.27 479.932   9
   0   2  -8 9521.99 536.880   6
   0   2   8 9547.42 485.080  12
   0  -2   8 10261.0 683.205   5
   0  -2   8 9799.78 425.241  10
   0   2  -8 8898.50 503.576   9
   0  -2  -8 9381.32 520.538  13
   0  -2   8 9270.32 502.312  14
   0  -2   8 9572.27 418.842  12
   0  -2  -9 7303.46 474.518  13
   0  -2   9 7234.20 465.595  14
   0   2   9 7485.88 444.657  12
   0  -2  -9 7545.20 457.833   9
   0   2  -9 7505.86 476.212   9
   0   2  -9 7304.85 501.505   6
   0  -2   9 6900.30 373.096  12
   0  -2   9 6702.35 383.897  10
   0  -2   9 6498.89 571.595   5
   0   2  10 51503.1 1403.10  12
   0  -2 -10 52373.5 1509.08  13
   0   2 -10 50510.9 1565.19   6
   0  -2  10 50538.2 1257.52  12
   0  -2  10 49488.6 1783.33   5
   0   2 -10 49216.8 1463.96   9
   0  -2  10 51581.5 1304.14  10
   0  -2  10 50649.2 1460.20  14
   0  -2 -10 52001.2 1450.79   9
   0   2 -11 65911.8 1811.43   9
   0   2 -11 64447.1 1901.31   6
   0  -2  11 62613.4 1574.39  10
   0  -2  11 62266.0 1163.34   7
   0  -2  11 65705.2 1515.98  12
   0  -2 -11 66484.5 1760.95   9
   0  -2  11 62756.3 2146.76   5
   0   2  11 64167.9 1665.64  12
   0  -2  11 65270.3 1781.23  14
   0  -2 -11 65190.2 1800.08  13
   0   2  12 86422.7 2060.15  12
   0  -2 -12 84737.8 2142.88   9
   0  -2  12 82124.2 1865.81  12
   0  -2 -12 85183.4 2222.40  13
   0   2  12 82636.3 2398.80   5
   0   2 -12 84463.9 2191.61   9
   0  -2  12 85975.0 1991.37  10
   0  -2  12 85324.8 2666.04   5
   0  -2  12 78539.2 2207.51  14
   0   2 -12 80794.2 2314.97   6
   0   2 -13 45984.7 1544.21   9
   0  -2  13 43959.2 1902.74   5
   0  -2  13 43851.9 1254.70  12
   0   2  13 46632.1 1523.87  10
   0   2  13 44322.1 1710.17   5
   0  -2 -13 45145.0 1565.60  13
   0  -2 -13 43828.8 1485.79   9
   0  -2  13 45067.8 1360.88  10
   0   2  13 46483.5 1416.88  12
   0  -2  14 42267.7 1378.70  10
   0  -2 -14 43697.8 1589.46  13
   0   2 -14 42795.5 1554.17   9
   0  -2  14 40443.3 1901.12   5
   0   2  14 41867.3 1728.16   5
   0   2  14 44724.1 1541.05  10
   0  -2 -14 41935.4 1497.02   9
   0   2  14 43442.2 1409.66  12
   0  -2  14 43571.5 1267.01  12
   0  -2  15 16413.2 1239.71   5
   0  -2 -15 16069.1 948.936  13
   0   2 -15 14234.5 934.273  13
   0   2  15 15143.1 1062.72   5
   0  -2  15 14909.8 797.308  10
   0   2 -15 15662.0 921.734   9
   0   2  15 15373.2 809.684  12
   0   2  15 14641.0 876.507  10
   0  -2 -15 14970.2 892.458   9
   0  -2  15 17018.9 743.298  12
   0  -2 -16 20996.3 1142.42  13
   0   2 -16 18873.2 1134.54  13
   0   2  16 19602.3 1056.01  10
   0  -2 -16 20919.3 1082.02   9
   0   2  16 21132.9 1309.44   5
   0   2  16 19847.8 957.163  12
   0  -2  16 20391.9 975.337  10
   0  -2  16 18976.0 1391.65   5
   0   2 -16 18693.6 1063.09   9
   0   2  17 8430.06 624.102  12
   0  -2  17 7565.64 911.479   5
   0   2  17 8329.86 871.033   5
   0  -2  17 8793.89 656.076  10
   0   2 -17 8624.97 750.729   9
   0   2  17 8264.79 700.478  10
   0   2 -17 8474.44 770.308  13
   0  -2 -17 9607.50 804.733  13
   0  -2 -17 8461.20 719.611   9
   0  -2  18 9253.03 1067.11   5
   0   2  18 7172.95 686.263  10
   0  -2 -18 8248.13 730.413   9
   0   2  18 7953.76 630.147  12
   0  -2 -18 8113.48 776.113  13
   0   2  18 7293.93 847.160   5
   0   2 -18 8350.04 756.162   9
   0   2 -18 7742.66 778.146  13
   0  -2  18 7451.38 639.157  10
   0   2 -19 10559.6 885.151   9
   0   2  19 10468.3 752.209  12
   0   2 -19 10655.3 935.199  13
   0  -2 -19 10687.5 866.138   9
   0   2  19 12043.7 911.353  10
   0  -2 -19 11810.4 961.812  13
   0  -2  19 11560.6 1253.43   5
   0   2  19 11636.5 1116.77   5
   0   2 -20 12153.2 958.434   9
   0   2  20 11056.6 1152.67   5
   0   2  20 10947.3 899.508  10
   0  -2  20 12594.9 1326.48   5
   0  -2 -20 10998.8 912.806   9
   0  -2 -20 13015.5 1047.25  13
   0   2 -20 11363.5 988.834  13
   0  -2  21 959.318 467.210   5
   0  -2 -21 864.555 323.037   9
   0   2  21 1683.39 418.712  10
   0   2  21 365.204 320.416   5
   0   2 -21 922.726 351.924  13
   0   2 -21 407.964 191.444   9
   0  -2 -21 1138.50 401.881  13
   0  -2 -22 6640.95 808.748  13
   0  -2 -22 7006.33 765.245   9
   0   2  22 6328.62 727.907  10
   0  -2  22 5267.96 971.027   5
   0   2 -22 7289.01 815.329   9
   0   2 -22 6754.47 812.189  13
   0  -2 -23 2842.83 555.273  13
   0   2 -23 3860.60 625.674   9
   0  -2 -23 3368.87 523.305   9
   0   2 -23 3295.71 605.876  13
   0  -2  23 2353.09 705.800   5
   0   2  23 3433.11 579.938  10
   0  -4   0 657465. 10631.3   5
   0  -4   0 671292. 10404.0  14
   0  -4   0 680997. 10255.7   2
   0   4   0 687316. 10619.7   3
   0  -4   0 704954. 10198.0   4
   0   4  -1 186.817 99.9435   3
   0  -4  -1 21.2909 70.5468   5
   0  -4   1 25.0359 44.4102   2
   0  -4  -1 65.0358 40.2833   4
   0  -4  -1 120.115 42.7508   2
   0  -4   1 129.594 67.5222  14
   0   4   1 107.431 83.4075   3
   0  -4   1 69.3221 41.9763   4
   0   4   1 124.812 72.2498  12
   0   4  -1 152.418 65.5559   8
   0  -4   1 102.332 93.7047   5
   0  -4  -1 74.9353 69.8644  14
   0  -4   2 4671.28 282.855  14
   0  -4   2 5010.02 229.389   4
   0  -4  -2 4221.93 208.973   2
   0  -4  -2 4614.30 290.337  13
   0  -4   2 4605.38 254.216   2
   0   4   2 4184.02 261.951  12
   0   4  -2 6023.12 292.787   8
   0  -4   2 5166.41 378.629   5
   0   4   2 4474.93 293.962   3
   0   4  -2 4967.48 355.812   3
   0   4  -3 20824.2 769.768   3
   0   4   3 18672.1 621.416  12
   0  -4   3 18559.8 594.437   2
   0  -4   3 18504.6 792.071   5
   0  -4  -3 19590.2 533.234   2
   0   4  -3 18797.6 559.089   8
   0  -4   3 18129.2 619.586  14
   0  -4  -3 19346.2 642.420  13
   0   4   3 18552.2 614.060   3
   0   4  -4 310.022 124.991   3
   0   4  -4 480.759 94.8876   8
   0  -4   4 154.700 79.9017  14
   0   4  -4 599.122 128.004   9
   0   4   4 570.887 122.202  12
   0   4   4 357.263 95.7435   3
   0  -4  -4 766.271 169.083  13
   0  -4   4 424.823 51.5389  10
   0  -4   4 347.861 185.328   5
   0   4   5 333882. 5492.56  12
   0  -4   5 323750. 5048.14  10
   0   4   5 330560. 5298.82   3
   0   4  -5 327660. 5451.49   9
   0  -4  -5 325876. 5495.69  13
   0   4  -5 329896. 5731.21   3
   0   4  -5 328311. 5213.90   8
   0  -4   5 332464. 5987.60   5
   0  -4   5 322140. 5498.26  14
   0   4  -6 7987.61 331.203   8
   0   4  -6 7878.32 447.462   9
   0   4   6 8323.44 460.097  12
   0  -4  -6 8502.69 462.413  13
   0  -4   6 8120.60 629.680   5
   0   4  -6 7485.61 376.735  11
   0  -4   6 8269.73 464.506  14
   0   4   6 9270.28 378.225   3
   0  -4   6 8263.91 298.077  10
   0  -4   7 4466.99 238.990  10
   0  -4   7 4727.71 291.688  12
   0  -4   7 4563.57 363.188  14
   0  -4   7 4567.66 480.987   5
   0   4   7 5062.44 268.534   3
   0   4   7 5776.29 394.287  12
   0  -4  -7 4711.07 363.267  13
   0   4  -7 5012.68 375.529   9
   0   4  -7 5307.46 287.244  11
   0  -4   8 104221. 2268.92  14
   0  -4   8 102011. 1984.23  12
   0  -4   8 101712. 2727.44   5
   0   4  -8 100567. 2237.44   9
   0   4  -8 99694.3 1854.27  11
   0  -4   8 100944. 1882.94  10
   0  -4  -8 93532.0 1804.01   1
   0   4   8 100064. 2202.30  12
   0  -4  -8 102077. 2243.31  13
   0   4   9 60683.0 1598.48  12
   0   4  -9 62874.0 1666.37   9
   0  -4  -9 57251.4 1240.00   1
   0  -4   9 60847.3 1372.10  12
   0   4  -9 66305.8 1712.29   6
   0  -4   9 58406.6 1328.87  10
   0  -4   9 58182.3 2043.61   5
   0  -4  -9 61892.7 1644.58  13
   0   4  -9 59660.2 1188.88  11
   0  -4   9 59422.3 1635.15  14
   0   4 -10 71910.7 1881.68   9
   0  -4  10 73886.3 1900.58  14
   0   4  10 74224.2 1837.95  12
   0  -4  10 69567.6 1551.67  10
   0   4 -10 73114.2 1920.18   6
   0  -4  10 71799.2 2357.68   5
   0  -4 -10 71068.0 1438.82   1
   0  -4 -10 75162.1 1900.86  13
   0  -4  10 72629.4 1552.78  12
   0  -4  11 8265.94 456.757  10
   0   4 -11 9638.54 648.254   6
   0  -4 -11 8722.32 406.674   1
   0  -4 -11 8623.51 598.570  13
   0  -4  11 8722.32 618.635  14
   0  -4  11 9850.25 467.084  12
   0  -4  11 9090.30 830.872   5
   0   4  11 8625.67 562.626  12
   0   4 -11 10178.2 643.020   9
   0  -4 -12 74537.7 2073.77  13
   0  -4  12 76917.8 2657.31   5
   0   4 -12 69496.4 2044.57   9
   0   4  12 74325.3 1983.09  12
   0  -4  12 74856.5 1747.09  10
   0  -4  12 74743.9 2076.74  14
   0  -4  12 76512.2 1674.76  12
   0   4 -12 72433.2 2138.34   6
   0   4  13 13902.0 850.200   5
   0  -4 -13 12864.4 804.847  13
   0  -4  13 14047.1 830.669  14
   0   4 -13 13782.9 869.749   6
   0  -4  13 13329.0 642.973  10
   0   4 -13 13029.3 809.099   9
   0   4  13 12775.3 742.864  12
   0  -4  13 14135.3 1123.75   5
   0  -4  14 31452.7 1334.04  14
   0  -4 -14 30483.6 1313.31  13
   0  -4  14 28276.7 1697.93   5
   0   4 -14 29777.9 1390.66   6
   0   4  14 31347.9 1399.56   5
   0  -4  14 31007.9 1085.37  10
   0   4 -14 30910.6 1323.51   9
   0   4  14 30264.0 1228.40  12
   0   4  15 425.257 193.072  12
   0   4  15 309.014 198.678  10
   0   4 -15 693.204 225.639   9
   0   4 -15 468.452 223.908   6
   0   4  15 474.078 238.570   5
   0  -4  15 296.619 304.280   5
   0  -4  15 650.953 242.433  14
   0  -4 -15 299.808 238.534  13
   0   4  16 29722.4 1392.35  10
   0   4  16 30258.1 1282.47  12
   0   4  16 28284.9 1453.63   5
   0   4 -16 29381.7 1403.13   9
   0  -4  16 28985.1 1850.67   5
   0  -4 -16 29755.3 1398.37  13
   0  -4  16 29173.8 1399.41  14
   0  -4  17 13478.6 1321.45   5
   0   4 -17 11445.9 888.050   9
   0   4  17 11571.4 962.813   5
   0  -4 -17 13965.8 968.752  13
   0   4  17 10783.1 850.027  10
   0   4  17 13046.4 845.045  12
   0  -4  18 22448.0 1733.83   5
   0  -4 -18 21504.4 1251.14  13
   0   4  18 20998.4 1116.82  12
   0   4  18 21068.3 1228.91  10
   0   4 -18 19569.6 1220.90   9
   0   4 -18 20950.7 1320.66  13
   0   4  19 3197.31 454.697  12
   0   4 -19 3568.58 542.534   9
   0  -4  19 3813.96 778.834   5
   0  -4 -19 4392.33 616.972  13
   0   4  19 3073.41 503.631  10
   0   4 -19 4426.72 620.662  13
   0   4 -20 468.741 337.775  13
   0   4  20-32.6013 149.034  12
   0  -4  20 880.925 465.970   5
   0   4  20 252.975 234.654  10
   0  -4 -20 190.296 190.701  13
   0   4 -20 3.73076 186.489   9
   0   4  21 570.537 248.625  10
   0   4 -21 776.744 328.085  13
   0   4  21 560.179 231.980  12
   0  -4 -21 221.794 212.701  13
   0   4 -21 507.191 272.064   9
   0  -4  21 1003.95 571.690   5
   0   4 -22-346.254 276.403   9
   0   4 -22-101.566 274.151  13
   0  -4 -22 42.6718 250.975  13
   0   4  22-264.886 281.573  10
   0  -4  22-482.187 420.708   5
   0   4  23 209.845 248.656  10
   0   4 -23 375.479 258.424   9
   0  -4  23-132.286 431.991   5
   0  -6   0 28039.5 754.210   2
   0  -6   0 28463.6 880.876  14
   0  -6   0 28559.6 1055.07   5
   0   6   0 28099.2 1019.76   3
   0  -6   0 27302.5 668.120   4
   0   6   0 27535.5 874.493   8
   0  -6  -1 14217.8 694.090   5
   0  -6   1 14641.9 519.549   2
   0   6   1 15372.2 712.639   3
   0  -6  -1 15434.2 607.432  14
   0   6  -1 13482.7 705.997   3
   0  -6  -1 14633.7 487.747   2
   0  -6   1 13864.9 586.326  14
   0  -6   1 14704.1 459.147   4
   0   6  -1 14488.5 596.618   8
   0  -6   1 13546.5 744.017   5
   0  -6  -1 15369.4 448.981   4
   0  -6   2 37932.5 893.402   4
   0  -6  -2 38971.7 854.023   4
   0   6   2 36424.3 1047.58  12
   0  -6   2 40276.0 1000.38   2
   0   6   2 37066.3 1163.78   3
   0   6  -2 38015.4 1041.94   8
   0  -6   2 37297.5 1333.00   5
   0   6  -2 37838.9 1273.63   3
   0  -6   2 38373.4 1090.57  14
   0  -6  -2 38489.8 1071.19  14
   0  -6  -2 38483.4 899.886   2
   0  -6   3 59515.4 1467.86  14
   0  -6  -3 60906.8 1510.51  13
   0  -6   3 59241.1 1371.76   2
   0   6  -3 58757.7 1687.59   3
   0  -6   3 58280.5 1776.17   5
   0  -6  -3 57228.9 1229.54   2
   0   6  -3 56026.7 1371.89   8
   0   6   3 57274.9 1513.33   3
   0   6   3 56875.5 1423.84  12
   0   6   4 30379.7 1000.13   3
   0  -6   4 32544.7 958.223   2
   0   6  -4 32265.0 1217.05   3
   0   6  -4 32006.6 910.044   8
   0  -6   4 31840.4 1304.31   5
   0   6   4 31271.5 995.176  12
   0  -6   4 31861.9 1019.68  14
   0  -6  -4 31698.6 819.845   2
   0  -6  -4 30830.9 1012.28  13
   0   6   5 47987.3 1330.73   3
   0  -6  -5 51751.5 1418.59  13
   0   6  -5 49401.2 1612.95   3
   0   6  -5 52358.2 1246.39   8
   0  -6   5 52385.6 1430.39  14
   0  -6  -5 50400.9 1183.98   2
   0   6   5 51398.9 1391.19  12
   0   6  -6 52979.5 1267.08   8
   0  -6   6 53673.5 1495.21  14
   0   6   6 57490.3 1515.80  12
   0  -6  -6 52609.6 1489.32  13
   0   6   6 52248.6 1371.40   3
   0  -6   6 53175.0 1880.36   5
   0  -6  -6 56081.9 1310.45   2
   0   6  -6 52847.4 1450.56   9
   0  -6  -7 115538. 2567.57  13
   0   6  -7 114654. 2519.27   9
   0   6  -7 116228. 2233.29   8
   0  -6   7 117097. 3141.59   5
   0   6   7 117498. 2549.68  12
   0   6   7 111826. 2337.91   3
   0  -6   7 115815. 2584.39  14
   0  -6   8 1029.41 221.290  14
   0   6  -8 1097.34 225.228   9
   0  -6   8 1055.41 97.9691  10
   0   6   8 1375.10 183.278   3
   0   6  -8 1380.51 193.165  11
   0  -6   8 1046.34 343.566   5
   0  -6  -8 956.121 223.958  13
   0   6   8 934.333 190.274  12
   0   6   9 61491.1 1736.84  12
   0  -6   9 63345.8 2326.74   5
   0   6  -9 60052.3 1739.14   9
   0   6  -9 62977.9 1486.38  11
   0  -6  -9 61120.3 1756.69  13
   0  -6   9 63688.7 1786.62  14
   0  -6   9 58126.9 1436.15  12
   0   6   9 58316.8 1424.07   3
   0  -6 -10 19329.0 929.328  13
   0  -6  10 19668.6 708.216  12
   0  -6  10 17953.5 1229.34   5
   0   6  10 19374.9 683.708   3
   0   6 -10 19248.6 924.182   9
   0   6 -10 18735.9 662.800  11
   0  -6  10 18849.0 924.653  14
   0   6  10 19439.4 907.724  12
   0   6  11 12962.1 752.046  12
   0  -6  11 12164.3 1069.73   5
   0  -6 -11 12642.8 765.679  13
   0   6 -11 10890.1 718.189   9
   0  -6  11 12114.9 757.847  14
   0  -6  12 730.650 255.494  14
   0   6 -12 1100.83 271.665   6
   0  -6  12 724.394 377.698   5
   0   6  12 1336.59 301.348  12
   0   6 -12 1529.59 315.697   9
   0  -6 -12 385.023 200.068  13
   0  -6 -13 24854.2 1175.20  13
   0  -6  13 23067.5 1575.71   5
   0  -6  13 23599.1 1161.57  14
   0   6 -13 23766.3 1166.30   9
   0   6  13 25315.2 1145.25  12
   0   6 -13 24065.9 1175.86   6
   0   6 -14 92.7111 169.184   6
   0   6  14 52.6838 170.939  12
   0   6 -14 83.1377 194.152   9
   0  -6  14 259.110 174.801  14
   0  -6 -14-63.0792 169.217  13
   0  -6  14-66.3584 252.166   5
   0   6 -15 9986.97 831.970   6
   0   6 -15 10967.7 833.789   9
   0   6  15 10274.8 761.942  12
   0  -6 -15 10113.0 802.272  13
   0  -6  15 11275.8 1195.58   5
   0  -6  15 11085.9 832.209  14
   0   6  16 18988.6 1066.09  12
   0  -6 -16 18714.4 1127.21  13
   0   6 -16 17328.3 1144.46   6
   0   6  16 18677.3 1150.42  10
   0  -6  16 16994.8 1519.50   5
   0  -6  16 18982.3 1138.21  14
   0   6 -16 20352.7 1177.73   9
   0   6  17 8970.51 754.732  12
   0  -6  17 10137.8 849.940  14
   0  -6 -17 9530.69 836.022  13
   0   6 -17 9179.71 826.625   9
   0   6  17 8721.88 807.742  10
   0   6 -17 10301.1 907.778   6
   0  -6  17 8923.42 1164.69   5
   0  -6  18 7457.67 753.818  14
   0  -6 -18 6393.88 717.963  13
   0   6 -18 5980.33 690.278   9
   0  -6  18 6570.57 1070.50   5
   0   6  18 7537.51 705.911  12
   0   6  18 6690.00 726.410  10
   0   6  19 3977.78 538.010  12
   0  -6  19 5338.60 988.751   5
   0  -6 -19 4899.85 640.000  13
   0   6  19 4823.60 649.585  10
   0   6 -19 4752.75 638.242   9
   0   6 -20 2894.84 557.197  13
   0  -6 -20 3334.61 571.899  13
   0   6 -20 3307.47 575.105   9
   0   6  20 3080.88 557.813  10
   0  -6  20 2854.26 834.334   5
   0   6  20 3041.16 467.255  12
   0   6  21 2831.23 482.425  12
   0   6  21 2676.15 509.941  10
   0   6 -21 3498.49 634.308  13
   0  -6  21 2740.09 788.774   5
   0   6 -21 3151.85 545.032   9
   0  -6 -21 3080.43 568.785  13
   0   6  22 2238.27 490.585  10
   0   6 -22 3605.27 656.870  13
   0   6  22 2468.03 448.924  12
   0  -6  22 3686.50 892.570   5
   0   6 -22 3418.85 572.192   9
   0  -6 -22 2908.35 586.750  13
   0   8   0 228551. 4242.52   8
   0   8   0 226225. 4584.33   3
   0  -8   0 231638. 4247.40  14
   0  -8   0 221872. 4678.47   5
   0  -8   0 228223. 3955.18   2
   0  -8   0 227557. 3805.21   4
   0  -8  -1 15707.7 713.493  14
   0  -8   1 15602.9 531.164   4
   0  -8   1 15755.4 614.225   2
   0  -8  -1 15025.5 847.225   5
   0   8   1 14343.3 816.337   3
   0   8  -1 14378.3 831.384   3
   0  -8   1 13727.4 868.189   5
   0  -8  -1 15464.4 516.158   4
   0  -8  -1 15625.0 573.992   2
   0   8  -1 14918.3 699.408   8
   0   8   1 15597.7 732.100   8
   0  -8   1 16115.4 726.142  14
   0  -8   2 113735. 2987.90   5
   0  -8   2 111279. 2502.28  14
   0  -8  -2 115867. 2484.72  14
   0   8  -2 110071. 2428.31   8
   0  -8  -2 113972. 2189.03   2
   0   8  -2 117891. 2880.92   3
   0  -8  -2 114788. 2098.77   4
   0   8   2 113698. 2715.36   3
   0   8   2 115477. 2519.75   8
   0  -8   2 111478. 2148.17   4
   0  -8   2 114841. 2321.93   2
   0   8  -3 37028.7 1453.38   3
   0  -8   3 35596.4 1555.30   5
   0   8   3 38541.2 1348.84   3
   0  -8   3 37373.3 1117.77   2
   0  -8   3 39914.4 1254.29  14
   0  -8  -3 36842.9 926.769   4
   0  -8  -3 40199.9 1235.12  14
   0  -8  -3 38602.5 987.560   2
   0   8  -3 37018.8 1147.29   8
   0  -8  -4 86228.0 1766.26   2
   0  -8   4 82480.8 2078.01  14
   0   8   4 83486.8 2181.18   3
   0   8  -4 84535.8 1965.94   8
   0   8   4 83678.9 2054.69  12
   0   8  -4 88651.1 2455.68   3
   0  -8  -4 86101.7 2068.63  14
   0  -8   4 86858.7 2610.35   5
   0  -8  -4 86575.6 1716.53   4
   0  -8   4 85284.7 1964.39   2
   0  -8   5 13605.9 966.090   5
   0   8  -5 13835.6 891.388   3
   0  -8   5 12565.4 698.118  14
   0  -8  -5 13481.1 741.740  13
   0   8  -5 13117.5 619.233   8
   0  -8  -5 13740.7 546.705   2
   0   8   5 13814.7 740.084   3
   0   8   5 13095.6 692.515  12
   0   8  -6 27068.4 1055.36   9
   0   8   6 25373.0 1030.20  12
   0  -8  -6 26611.7 1084.50  13
   0  -8   6 25981.4 1409.82   5
   0   8   6 27709.7 1062.33   3
   0   8  -6 27167.5 926.030   8
   0  -8   6 26495.6 1073.74  14
   0  -8  -6 25878.7 826.352   2
   0  -8  -7 92037.2 2358.37  13
   0   8  -7 93844.9 2066.03   8
   0   8   7 92462.9 2239.90   3
   0   8  -7 93112.3 2300.88   9
   0  -8   7 90588.0 2348.77  14
   0   8   7 92443.7 2315.96  12
   0  -8  -7 93436.0 1987.87   2
   0  -8   7 97202.4 3039.86   5
   0   8  -8 24796.7 1053.95  11
   0  -8  -8 27486.0 919.112   2
   0   8   8 27935.6 1041.27   3
   0  -8  -8 28520.4 1170.69  13
   0   8  -8 26636.2 911.430   8
   0   8  -8 26548.4 1110.21   9
   0   8   8 27719.0 1137.50  12
   0  -8   8 24903.2 1100.91  14
   0  -8   8 27308.2 1558.99   5
   0  -8  -9 4250.07 355.096   2
   0   8   9 3272.63 392.312  12
   0   8  -9 3737.24 375.239  11
   0   8   9 4586.15 397.703   3
   0  -8   9 3671.53 616.331   5
   0  -8   9 3707.05 424.445  14
   0  -8  -9 4633.40 476.635  13
   0   8  -9 3754.53 420.702   9
   0  -8 -10 3814.36 455.890  13
   0  -8 -10 5064.11 416.885   2
   0  -8  10 3605.78 447.497  14
   0   8 -10 3883.32 449.155   9
   0   8  10 4433.43 469.140  12
   0  -8  10 4251.10 659.541   5
   0  -8  11 17897.4 1384.42   5
   0  -8 -11 20493.4 1066.95  13
   0   8  11 19990.1 1022.06  12
   0  -8 -11 20027.2 895.929   2
   0  -8  11 19270.7 1047.31  14
   0   8 -11 21747.2 1080.59   9
   0  -8 -12 7242.82 564.877   2
   0   8 -12 7733.00 666.917   9
   0  -8 -12 8179.31 696.635  13
   0  -8  12 7737.59 961.441   5
   0   8  12 8002.09 669.166  12
   0  -8  12 7293.28 659.104  14
   0  -8 -13 15278.4 973.207  13
   0   8  13 14537.9 839.048   8
   0  -8  13 16539.4 1437.78   5
   0   8 -13 15238.6 966.617   6
   0   8 -13 14353.3 943.185   9
   0   8  13 15496.0 957.109  12
   0  -8  13 14436.4 954.304  14
   0   8  14 7928.99 607.968   8
   0  -8 -14 9130.58 776.140  13
   0  -8  14 8394.85 1072.50   5
   0   8 -14 8046.89 736.045   9
   0   8  14 8737.36 731.718  12
   0   8 -14 7969.22 716.982   6
   0  -8  14 8791.76 763.384  14
   0   8  15 12367.6 779.124   8
   0  -8  15 11660.0 1296.14   5
   0  -8  15 14612.5 997.234  14
   0   8  15 13573.5 929.420  12
   0   8  15 12079.8 951.410  10
   0   8 -15 13105.7 958.661   6
   0  -8 -15 13051.8 957.821  13
   0   8 -15 12170.8 945.036   9
   0  -8 -16 2297.84 458.626  13
   0   8 -16 2701.37 483.711   9
   0   8  16 3141.07 527.381  10
   0  -8  16 2582.19 629.058   5
   0  -8  16 2268.87 419.024  14
   0   8  16 2817.24 460.475  12
   0  -8 -17 3389.80 543.455  13
   0   8  17 3605.43 520.855  12
   0   8 -17 3680.24 557.130   9
   0  -8  17 2701.66 679.712   5
   0   8  17 2965.29 525.789  10
   0  -8  17 2912.84 505.130  14
   0  -8 -18 5075.74 654.619  13
   0  -8  18 6557.21 751.686  14
   0  -8  18 4875.85 958.570   5
   0   8  18 6367.16 707.251  12
   0   8 -18 5625.48 707.497   9
   0   8  18 4804.14 655.993  10
   0   8  19 14385.3 1063.02  12
   0   8  19 12570.6 1097.43  10
   0  -8  19 12086.5 1527.52   5
   0  -8  19 12393.1 1051.13  14
   0  -8 -19 13549.2 1110.82  13
   0   8 -19 12605.7 1074.33   9
   0  -8  20 14690.8 1193.09  14
   0   8  20 14666.6 1112.11  12
   0   8  20 14140.2 1182.30  10
   0   8 -20 13815.9 1144.30   9
   0  -8 -20 14778.6 1192.06  13
   0  -8  20 13274.4 1652.53   5
   0   8 -21 5747.61 755.120   9
   0   8  21 6049.38 793.010  10
   0   8  21 5365.42 686.645  12
   0  -8 -21 5262.13 721.219  13
   0  10   0 1395.43 270.721   8
   0 -10   0 892.347 265.038   5
   0 -10   0 1279.24 262.199  14
   0 -10   0 924.700 133.504   4
   0  10   0 843.450 285.008   3
   0 -10   0 1411.44 207.492   2
   0  10   1 80254.4 2148.06   8
   0  10  -1 78393.9 2092.62   8
   0 -10   1 81516.4 1891.91   2
   0  10  -1 81475.5 2486.20   3
   0 -10  -1 81100.7 2431.10   5
   0 -10   1 80351.1 2142.45  14
   0 -10  -1 79628.4 2119.06  14
   0  10   1 87156.9 2492.35   3
   0 -10  -1 80574.6 1671.71   4
   0 -10  -1 81451.9 1833.46   2
   0 -10   1 81437.1 1703.70   4
   0 -10   1 82509.1 2623.06   5
   0 -10   2 24881.9 1067.30  14
   0 -10  -2 25411.2 1065.17  14
   0 -10   2 25967.7 1403.71   5
   0  10   2 25789.8 1082.55   8
   0 -10   2 24711.3 914.806   2
   0 -10  -2 26141.4 763.151   4
   0  10   2 23266.0 1176.90   3
   0  10  -2 24905.4 1023.65   8
   0  10  -2 26825.6 1331.86   3
   0 -10  -2 23839.7 834.997   2
   0 -10   3 26574.4 1451.68   5
   0  10  -3 28111.0 1377.86   3
   0 -10   3 26128.1 976.023   2
   0 -10   3 23977.1 1073.55  14
   0  10   3 26155.5 1236.28   3
   0  10  -3 25880.5 1048.56   8
   0 -10  -3 27603.8 803.223   4
   0 -10  -3 26681.9 1093.86  14
   0  10   3 26100.2 1110.14   8
   0 -10  -3 27248.7 876.647   2
   0 -10  -4 2088.77 225.089   2
   0  10  -4 1991.30 287.451   8
   0 -10  -4 1943.67 296.141  14
   0  10  -4 1707.95 360.500   3
   0 -10   4 1928.44 315.693  14
   0 -10   4 1925.75 411.968   5
   0  10   4 1587.72 304.769   8
   0 -10  -4 2094.74 211.955   4
   0 -10   4 1650.72 237.829   2
   0  10   4 1871.12 327.663   3
   0 -10  -5 33198.6 948.865   4
   0  10   5 33202.9 1295.58   8
   0 -10   5 31672.4 1281.92  14
   0  10  -5 32296.9 1171.80   8
   0  10   5 33048.3 1377.70   3
   0 -10  -5 34842.7 1028.17   2
   0 -10   5 32696.3 1733.83   5
   0 -10  -5 32497.4 1257.66  14
   0 -10   6 5218.71 507.010  14
   0  10   6 4377.46 455.997   8
   0 -10   6 3575.10 601.479   5
   0  10  -6 5009.57 427.073   8
   0 -10  -6 4845.63 334.545   4
   0 -10  -6 4991.18 485.818  14
   0  10   6 4908.08 510.626   3
   0 -10  -6 4418.98 334.663   2
   0 -10   7 571.022 264.244   5
   0  10   7 770.165 230.800   3
   0  10  -7 686.615 234.120   9
   0 -10  -7 413.882 118.446   2
   0 -10  -7 608.551 139.274   4
   0  10   7 624.185 221.349   8
   0 -10  -7 382.317 200.396  13
   0 -10   7-27.9468 179.419  14
   0  10  -7 526.508 155.129   8
   0 -10   8 3646.69 462.344  14
   0  10  -8 4242.48 384.444   8
   0  10   8 3045.35 390.625   3
   0 -10  -8 3476.91 316.910   2
   0  10  -8 4149.89 462.755   9
   0  10   8 3425.59 433.139  12
   0 -10   8 4080.40 678.117   5
   0 -10  -8 3749.10 469.663  13
   0  10   8 3147.89 398.083   8
   0 -10   9 5904.39 591.907  14
   0  10  -9 6860.17 617.182   9
   0  10   9 6520.91 595.120  12
   0 -10  -9 5423.65 562.426  13
   0  10   9 6683.65 579.923   8
   0 -10   9 5789.92 822.906   5
   0  10  -9 6437.43 485.372   8
   0 -10  -9 7181.12 469.330   2
   0  10  10 1600.11 316.792   8
   0  10 -10 1165.25 273.694   9
   0 -10  10 746.350 388.080   5
   0  10  10 1811.25 351.425  12
   0 -10 -10 1243.15 216.230   2
   0 -10  10 1374.98 324.318  14
   0 -10 -10 1504.88 319.795  13
   0 -10  11 14366.5 1356.12   5
   0 -10 -11 13570.4 942.708  13
   0 -10 -11 15558.7 752.253   2
   0  10 -11 14613.7 953.730   9
   0  10  11 13228.8 905.803  12
   0 -10  11 13548.9 936.103  14
   0  10  11 14549.7 893.586   8
   0 -10  12 22930.9 1274.97  14
   0 -10 -12 24028.3 993.356   2
   0  10  12 23138.1 1239.27  12
   0 -10  12 24312.9 1823.16   5
   0  10 -12 24645.8 1298.09   9
   0  10  12 23926.0 1165.54   8
   0 -10 -12 24873.0 1320.86  13
   0  10  13 3428.68 448.475   8
   0 -10 -13 3714.87 553.375  13
   0 -10  13 3899.16 804.862   5
   0  10 -13 2920.54 458.760   9
   0 -10  13 3709.52 534.610  14
   0  10  13 2424.34 418.384  12
   0  10  14 38267.7 1701.76  12
   0 -10  14 35616.8 2373.62   5
   0 -10  14 37760.4 1737.83  14
   0 -10 -14 39100.9 1765.88  13
   0  10 -14 39474.6 1751.05   9
   0  10  14 37291.4 1536.35   8
   0 -10  15 3683.61 537.864  14
   0 -10 -15 2582.43 476.734  13
   0  10  15 3489.93 578.092  10
   0  10  15 3696.83 545.491  12
   0 -10  15 2855.86 707.934   5
   0  10  15 3461.21 455.547   8
   0  10 -15 3247.93 533.654   9
   0  10  16 3384.08 554.107  10
   0 -10  16 4210.92 903.216   5
   0  10  16 2819.77 495.442  12
   0  10 -16 3533.93 572.743   9
   0 -10 -16 2364.94 484.701  13
   0 -10  16 3797.78 578.921  14
   0 -10  17 4544.04 644.033  14
   0  10  17 4762.05 630.021  12
   0 -10 -17 4647.16 644.713  13
   0  10  17 3298.21 585.316  10
   0 -10  17 4005.62 877.370   5
   0  10 -17 5316.97 694.094   9
   0 -10  18 3635.54 609.585  14
   0  10 -18 2452.32 521.503   9
   0  10  18 2974.37 561.342  10
   0 -10  18 3616.42 880.006   5
   0 -10 -18 3172.85 588.775  13
   0 -10 -19 1626.37 462.107  13
   0  10  19 1034.78 340.333  10
   0 -10  19 896.181 307.786  14
   0  10 -19 1289.61 389.645   9
   0 -10  19 1371.73 645.522   5
   0 -10  20 8618.22 922.430  14
   0  12   0 69504.4 2096.62   8
   0 -12   0 67747.1 2104.82  14
   0  12   0 70936.0 2498.58   3
   0 -12   0 69902.0 1794.39   2
   0  12  -1 982.499 226.242   8
   0 -12  -1 1158.56 202.652   2
   0  12  -1 1196.61 336.034   3
   0 -12   1 1019.74 194.979   2
   0 -12  -1 1296.37 294.160  14
   0  12   1 838.118 298.702   3
   0 -12   1 908.163 252.164  14
   0  12   1 1394.96 297.623   8
   0 -12  -2 1092.83 270.572  14
   0  12  -2 808.261 323.944   3
   0 -12   2 795.249 255.505  14
   0  12  -2 612.369 204.006   8
   0  12   2 1631.56 376.234   3
   0 -12   2 1106.44 216.584   2
   0  12   2 1377.13 305.909   8
   0  12  -3 7244.15 785.584   3
   0 -12   3 8227.29 893.890   5
   0  12   3 7714.53 749.689   3
   0  12  -3 6835.07 576.329   8
   0  12   3 8151.48 673.892   8
   0 -12  -3 7134.72 621.222  14
   0 -12   3 7927.26 672.142  14
   0 -12   3 6888.66 522.419   2
   0  12  -4 30326.4 1253.42   8
   0  12   4 29234.7 1460.34   3
   0 -12   4 30091.4 1344.87  14
   0 -12   4 30385.1 1773.54   5
   0 -12  -4 28622.3 1278.19  14
   0  12   4 27247.4 1276.27   8
   0  12   5 28790.6 1437.13   3
   0 -12  -5 29984.5 1314.82  14
   0 -12   5 28436.7 1329.92  14
   0  12   5 33104.4 1403.18   8
   0  12  -5 28403.5 1211.28   8
   0 -12   5 29197.8 1794.31   5
   0  12  -6 1282.41 275.976   8
   0 -12  -6 1081.66 284.205  14
   0  12   6 1600.41 327.359   8
   0 -12   6 592.428 328.703   5
   0 -12   6 1113.76 295.927  14
   0  12   6 1192.18 302.286   3
   0 -12   7 6858.25 880.628   5
   0 -12   7 5269.87 589.873  14
   0  12  -7 4710.71 525.267   9
   0  12   7 5613.28 612.293   3
   0  12   7 5478.08 565.040   8
   0 -12  -7 6131.89 598.268  14
   0  12  -7 4357.24 461.760   8
   0 -12   8 746.904 347.312   5
   0  12   8 662.838 266.387   8
   0  12  -8 1213.16 257.140   8
   0 -12  -8 1130.69 306.304  14
   0  12  -8 501.643 208.806   9
   0 -12   8 698.643 262.513  14
   0  12  -9 15409.4 999.023   9
   0 -12   9 13636.1 1363.51   5
   0 -12  -9 14227.2 948.573  14
   0 -12   9 15751.5 1049.45  14
   0  12   9 15415.1 980.761   8
   0  12  -9 15652.8 851.501   8
   0  12  10 34394.3 1538.23   8
   0 -12  10 37346.3 2330.03   5
   0  12 -10 36413.9 1619.21   9
   0 -12 -10 35575.6 1557.06  14
   0 -12  10 34672.2 1635.83  14
   0 -12 -11 9022.90 829.629  13
   0  12  11 7664.46 714.512   8
   0 -12  11 6465.37 1016.43   5
   0  12 -11 7307.07 732.011   9
   0 -12  11 6496.23 704.602  14
   0  12 -12 8741.09 817.151   9
   0  12  12 9195.70 781.720   8
   0 -12  12 8271.08 1171.00   5
   0 -12  12 8591.27 817.770  14
   0 -12 -12 8330.23 806.930  13
   0 -12  13 146.818 300.151   5
   0  12 -13 99.7015 193.988   9
   0  12  13 107.931 211.048   8
   0  12  13 54.8082 248.781  10
   0 -12  13-25.1347 206.666  14
   0 -12 -13 572.159 274.786  13
   0 -12 -14 9179.45 886.830  13
   0  12  14 9346.09 889.704  10
   0 -12  14 8593.28 841.440  14
   0  12 -14 8819.92 872.528   9
   0  12  14 9220.40 809.248   8
   0 -12  14 9438.26 1329.57   5
   0 -12  15 2012.30 465.737  14
   0 -12  15 2517.66 703.806   5
   0  12  15 2665.97 454.543   8
   0 -12 -15 2310.72 471.144  13
   0  12 -15 2667.56 530.706   9
   0  12  15 2583.88 526.005  10
   0 -12  16-218.042 331.402   5
   0  12 -16 214.305 240.699   9
   0  12  16 501.683 248.507   8
   0  12  16-315.545 352.177  10
   0 -12  16 365.584 268.282  14
   0 -12 -16-212.306 321.893  13
   0 -12  17 6779.27 1207.89   5
   0 -12  17 6329.43 786.586  14
   0 -12 -17 5612.73 752.421  13
   0  12  17 4817.21 691.023  10
   0  12 -17 5768.01 763.118   9
   0 -12  18 1210.53 359.506  14
   0  14   0 1810.64 403.069   8
   0 -14   0 1729.78 404.279  14
   0  14  -1 7266.19 685.732   8
   0 -14   1 8241.71 747.863  14
   0  14   1 8861.57 751.918   8
   0 -14  -1 8778.62 763.802  14
   0 -14   2 368.995 215.694  14
   0 -14  -2 818.158 309.709  14
   0  14   2 785.259 271.677   8
   0  14   2 870.865 349.503   3
   0  14  -2 541.994 237.145   8
   0  14  -3 5874.43 599.113   8
   0 -14   3 4267.41 550.420  14
   0  14   3 4286.81 629.502   3
   0  14   3 5477.69 607.414   8
   0 -14  -3 4603.39 557.085  14
   0 -14  -4 1226.71 311.753  14
   0 -14   4 680.206 265.981  14
   0  14   4 579.127 261.988   3
   0  14   4 827.965 270.987   8
   0  14  -4 681.891 241.463   8
   0  14   5 7306.79 709.850   8
   0  14  -5 7519.23 658.990   8
   0  14   5 6956.95 778.674   3
   0 -14   5 6374.83 685.904  14
   0 -14  -5 7157.71 695.764  14
   0  14   6 3223.89 503.969   8
   0 -14   6 3719.31 538.164  14
   0  14  -6 4158.49 490.601   8
   0  14   6 3203.95 526.216   3
   0 -14  -6 4356.13 558.643  14
   0  14  -7 32958.2 1430.67   8
   0 -14  -7 33140.9 1558.57  14
   0  14  -7 34990.6 1610.10   9
   0 -14   7 33966.0 1668.36  14
   0  14   7 35664.7 1634.35   8
   0  14  -8 4675.39 583.047   9
   0  14   8 4345.16 585.810   8
   0 -14   8 3321.29 715.285   5
   0  14  -8 4282.79 491.245   8
   0 -14  -8 4448.69 569.936  14
   0 -14   8 4348.17 605.023  14
   0  14  -9 11027.5 917.774   9
   0 -14   9 11891.5 976.435  14
   0 -14  -9 12061.5 952.018  14
   0  14   9 10290.9 877.024   8
   0 -14   9 11038.1 1352.20   5
   0  14   9 11492.2 899.411  10
   0 -14  10-675.517 563.602   5
   0  14 -10-31.7790 229.304   9
   0 -14  10 61.8220 202.291  14
   0  14  10-16.1489 207.894  10
   0  14  10-120.143 174.147   8
   0 -14 -10 139.588 215.957  14
   0  14  11 17.7530 193.812  10
   0  14 -11-49.2374 208.294   9
   0 -14 -11 263.451 235.106  14
   0  14  11 205.841 184.476   8
   0 -14  11 445.194 348.829   5
   0 -14  11 224.860 190.571  14
   0 -14  12 295.267 382.681   5
   0  14 -12 807.230 310.709   9
   0 -14  12 584.975 317.516  14
   0 -14 -12 1450.79 399.901  14
   0  14  12 273.834 196.785   8
   0  14  12 437.363 259.237  10
   0 -14 -13 9093.32 877.102  14
   0 -14  13 8775.18 917.996  14
   0  14  13 10193.6 904.988   8
   0  14  13 7808.67 850.718  10
   0  14 -13 9769.85 943.349   9
   0  14 -14 817.051 308.371   9
   0 -14  14 67.0530 320.037   5
   0 -14 -14 869.288 369.138  14
   0  14  14 1046.35 327.656   8
   0 -14  14 863.773 317.582  14
   0  14  14 696.485 303.875  10
   0 -14  15 809.476 386.738   5
   0  14  15 902.409 328.607   8
   0  14  15 1187.68 395.997  10
   0 -14  15 536.487 244.003  14
   0  16   0 3937.93 564.462   8
   0 -16   0 3262.98 530.740  14
   0  16   1 3167.12 508.281   8
   0 -16  -1 3159.32 528.860  14
   0 -16   1 3692.65 574.159  14
   0  16  -1 3080.90 490.536   8
   0  16   2 314.731 251.008   8
   0 -16  -2 554.279 286.809  14
   0 -16   2 24.2178 188.578  14
   0  16  -2 281.063 207.426   8
   0 -16  -3 6884.05 747.786  14
   0  16   3 8050.66 804.407   8
   0 -16   3 7675.62 803.264  14
   0  16  -3 6987.56 719.524   8
   0 -16   4 29.9755 230.431  14
   0  16   4 148.916 242.784   8
   0 -16  -4 92.5781 246.157  14
   0  16  -4 273.732 230.056   8
   0  16   5 41449.2 1899.48   8
   0 -16  -5 38834.1 1834.93  14
   0 -16   5 39494.4 1900.88  14
   0  16  -5 39251.0 1735.11   8
   0  16  -6 525.097 307.615   9
   0  16  -6-93.8683 209.568   8
   0 -16  -6 145.026 236.529  14
   0  16   6-34.2893 208.655   8
   0 -16   6-236.679 300.866  14
   0  16  -7 26817.3 1401.13   8
   0 -16  -7 30034.4 1602.33  14
   0  16   7 28567.1 1575.47   8
   0 -16   7 29792.3 1666.60  14
   0  16  -7 29222.9 1592.90   9
   0  16   8 1561.96 395.952   8
   0 -16   8 1476.71 410.448  14
   0 -16  -8 1781.96 427.257  14
   0  16  -8 1343.59 363.144   9
   0 -16  -9 5049.00 665.437  14
   0  16   9 4812.23 655.229   8
   0  16  -9 4388.75 637.866   9
   0 -16   9 4151.99 642.977  14
   0 -16 -10 2438.80 533.172  14
   0  16  10 2126.70 415.591   8
   0 -16  10 3221.26 576.463  14
   0  16 -10 2617.28 518.151   9
   0 -16  11-139.517 301.683  14
   0  16  12 185.371 221.577  10
   1  -1 -24 15271.6 1185.92   9
   1   1 -24 16003.1 1227.42   9
  -1  -1  24 14977.4 1645.78   5
  -1   1  23 2826.68 516.126  10
  -1  -1  23 2234.85 663.478   5
   1   1 -23 1294.30 403.959  13
   1   1 -23 2121.88 491.853   9
   1  -1 -23 2628.39 531.940  13
   1  -1 -23 1720.93 423.440   9
   1  -1 -22 11571.6 971.800   9
   1  -1 -22 13326.2 1115.83  13
  -1   1  22 9964.98 924.473  10
  -1  -1  22 12241.0 1401.82   5
   1   1 -22 13815.7 1136.01  13
   1   1 -22 11163.9 957.808   9
   1   1 -21 339.515 255.256  13
   1  -1 -21 252.072 249.241  13
   1   1 -21 418.171 243.863   9
  -1  -1  21 48.9426 306.497   5
  -1   1  21 208.056 213.271  10
  -1   1  21 792.279 349.197   5
   1  -1 -21 171.541 212.540   9
  -1  -1  20 11225.1 903.213  10
  -1  -1  20 12299.9 1289.26   5
  -1   1  20 11608.6 927.319  10
   1   1 -20 12614.6 969.884   9
  -1   1  20 12656.2 1240.72   5
   1   1 -20 13549.0 1065.83  13
   1  -1 -20 15408.9 1117.16  13
   1  -1 -20 12879.0 961.329   9
   1   1 -19 2138.87 427.723  13
  -1   1  19 871.878 376.007   5
   1  -1 -19 2483.10 471.526  13
   1  -1 -19 1282.93 317.014   9
  -1  -1  19 2056.47 510.624   5
   1   1 -19 1934.61 378.471   9
  -1  -1  19 1662.56 344.618  10
  -1   1  19 1939.00 373.016  10
   1   1 -18 3803.52 503.054   9
   1  -1 -18 4389.88 559.964  13
  -1  -1  18 4054.72 717.005   5
  -1   1  18 4169.39 427.494  12
   1  -1 -18 4029.43 518.090   9
   1   1 -18 3812.61 532.031  13
  -1   1  18 4292.91 659.471   5
  -1   1  18 4262.41 519.856  10
  -1  -1  18 4210.41 504.475  10
  -1   1  17 1365.56 287.340  10
   1   1 -17 1180.00 291.518   9
   1  -1 -17 1009.69 283.644  13
   1  -1 -17 1258.33 302.757   9
   1   1 -17 966.186 287.071  13
  -1   1  17 1472.63 390.632   5
  -1   1  17 1512.41 280.742  12
  -1  -1  17 2052.77 478.680   5
  -1  -1  17 1133.48 247.855  10
   1   1 -16 15789.5 932.808   9
  -1   1  16 14598.8 760.925  12
  -1   1  16 15594.5 1150.34   5
  -1  -1  16 14313.0 836.938  10
  -1   1  16 14540.1 886.050  10
  -1  -1  16 16652.0 742.833  12
   1   1 -16 16259.1 1002.39  13
   1  -1 -16 15601.5 964.709  13
  -1  -1  16 13362.5 1145.74   5
   1  -1 -16 14643.9 886.950   9
   1  -1 -15 1184.10 294.371  13
   1   1 -15 1546.28 316.976  13
   1   1 -15 884.906 254.563   9
  -1   1  15 909.501 326.356   5
  -1   1  15 940.529 246.697  10
  -1   1  15 1314.18 219.871  12
  -1  -1  15 784.456 330.563   5
   1  -1 -15 1217.56 274.693   9
  -1  -1  15 1430.66 214.937  12
  -1  -1  15 1156.49 252.556  10
   1  -1 -14 65928.5 2016.54  13
   1   1 -14 66893.7 2057.03  13
  -1   1  14 67518.9 2298.69   5
  -1   1  14 65995.3 1741.94  12
  -1  -1  14 66792.0 1635.94  12
   1   1 -14 69152.0 1975.38   9
  -1  -1  14 64159.8 2393.25   5
  -1  -1  14 67710.5 1873.58  10
   1  -1 -14 63600.0 1906.19   9
  -1   1  14 67100.4 1942.07  10
  -1  -1  13 25226.9 854.280  12
   1  -1 -13 24404.8 1089.46  13
   1   1 -13 24832.3 1124.51  13
  -1   1  13 25575.5 935.089  12
  -1  -1  13 24751.4 1344.88   5
   1  -1 -13 27491.3 1091.65   9
   1   1 -13 25638.1 1063.21   9
  -1  -1  13 23846.7 976.541  10
  -1   1  13 24223.2 1256.08   5
  -1   1  13 23476.7 1027.05  10
   1   1 -12 39705.7 1350.39   9
  -1  -1  12 39994.3 1272.58  10
  -1  -1  12 41762.2 1711.28   5
  -1   1  12 43705.3 1366.72  10
  -1   1  12 42320.5 1585.06   5
  -1   1  12 41598.8 1208.63  12
  -1  -1  12 41418.0 1121.28  12
   1   1 -12 39254.6 1410.20  13
   1  -1 -12 42310.0 1411.67  13
   1  -1 -12 40582.0 1329.08   9
   1   1 -11 17834.3 791.128   9
  -1  -1  11 16137.0 716.882  10
  -1  -1  11 17237.3 629.953  12
   1  -1 -11 17518.7 772.586   9
  -1   1  11 17310.1 776.774  10
  -1   1  11 17655.9 936.247   5
  -1   1  11 16952.1 687.493  12
   1   1 -11 15410.7 861.989   6
   1  -1 -11 17034.2 810.553  13
  -1  -1  11 16903.5 1007.30   5
   1   1 -11 17019.7 829.673  13
  -1  -1  10 18692.8 726.966  10
   1  -1 -10 18331.7 759.239   9
   1   1 -10 16476.9 736.948   9
   1  -1 -10 19791.2 828.911  13
  -1   1  10 18712.4 775.081  10
   1   1 -10 18691.1 896.599   6
  -1   1  10 18324.4 689.831  12
  -1  -1  10 17664.4 970.805   5
  -1   1  10 18085.1 887.387   5
  -1  -1  10 18141.6 620.916  12
  -1  -1   9 76.5874 94.4375  10
  -1   1   9 3.30334 111.997   5
  -1  -1   9 36.2301 155.692   5
  -1   1   9 77.4136 98.9564  10
   1   1  -9-156.668 122.420   9
  -1   1   9 49.9560 77.7026  12
   1  -1  -9-53.7295 118.083  13
   1   1  -9-18.8634 142.041   6
   1  -1  -9 94.3749 101.280   9
  -1  -1   9-55.1009 63.9742  12
  -1  -1   9-61.2306 95.8139  14
  -1  -1   8 40266.8 1107.80  14
  -1  -1   8 39238.8 1048.27  10
   1  -1  -8 39392.3 1143.89  13
   1   1  -8 40056.7 1113.45   9
  -1   1   8 42312.3 1039.23  12
  -1  -1   8 37414.9 1329.17   5
  -1   1   8 43313.5 1141.50  10
   1   1  -8 37474.0 1217.55   6
  -1   1   8 32856.0 1240.04   5
   1  -1  -8 40052.7 1094.83   9
  -1  -1   8 40083.5 937.911  12
  -1  -1   7 20980.6 704.054  14
  -1  -1   7 22317.6 919.636   5
  -1  -1   7 19465.8 572.705  12
  -1   1   7 22967.5 821.642   5
  -1  -1   7 21317.1 669.899  10
   1   1  -7 21324.5 719.010   9
  -1   1   7 20823.2 651.316  12
   1  -1  -7 22535.7 709.354   9
   1  -1  -7 20756.8 730.945  13
   1   1  -7 21692.8 814.797   6
  -1   1   6 85124.4 1634.59  12
   1   1  -6 82935.3 1708.39   9
  -1  -1   6 85880.3 1651.55  10
  -1  -1   6 84268.6 1699.12  14
  -1  -1   6 84048.7 1984.41   5
   1  -1  -6 84322.5 1741.50  13
   1   1  -6 83392.2 1821.09   6
   1  -1  -6 85384.7 1687.77   9
  -1  -1   6 80263.1 1521.39  12
  -1   1   6 87582.0 1829.94   5
  -1  -1   5 237104. 3841.23  10
  -1   1   5 231169. 3831.45  12
   1  -1  -5 231628. 3932.67  13
   1   1  -5 243882. 4017.18   6
  -1   1   5 247906. 4005.68   5
  -1  -1   5 237517. 3690.54  12
   1  -1  -5 229483. 3869.05   9
  -1  -1   5 229136. 3873.06  14
   1   1  -5 226976. 3876.74   9
  -1  -1   5 233960. 4209.72   5
   1   1  -4 22066.6 592.994   3
   1  -1  -4 24095.9 636.458  13
   1   1  -4 23296.8 603.839   9
  -1   1   4 25290.8 663.526   5
  -1  -1   4 23582.1 781.622   5
  -1  -1   4 23890.0 480.271  12
  -1  -1   4 22829.4 592.027  14
  -1   1   4 23266.4 583.885  12
   1  -1  -4 24035.9 596.085   9
  -1  -1   4 23908.1 581.654  10
  -1  -1   3 32510.0 880.369   5
   1  -1  -3 33420.5 685.000   9
  -1  -1   3 33332.2 684.609  10
   1   1  -3 32530.7 712.663   3
  -1  -1   3 31198.4 681.439  14
  -1   1   3 34257.1 695.215  12
  -1   1   3 32994.9 712.317   5
   1  -1  -3 32980.0 728.783  13
   1   1  -3 31237.9 687.639   9
   1  -1  -2 492839. 7625.69  13
   1   1  -2 509156. 7584.43   9
   1   1  -2 501860. 7642.13   3
   1  -1   2 261144. 4101.49  14
   1   1   2 244756. 4059.42   7
   1   1   2 254846. 4113.99  12
  -1   1  -2 260218. 4076.87   9
  -1  -1  -2 265551. 4053.55  13
  -1  -1  -2 258115. 4064.48   9
  -1   1  -2 265390. 4071.63  11
  -1   1  -3 405332. 6362.67   9
  -1  -1  -3 407084. 6347.99   9
   1  -1   3 407371. 6391.07  12
  -1   1  -3 412640. 6300.50   6
   1  -1   3 407647. 6376.93  14
  -1   1  -3 394147. 6271.99  11
  -1  -1  -3 409965. 6346.68  13
   1   1   3 382625. 6297.53   7
   1   1   3 407784. 6392.28  12
   1   1   4 10610.7 410.644  12
  -1   1  -4 9302.27 308.402  11
   1  -1   4 9004.27 384.965  14
  -1  -1  -4 9855.63 388.177   9
   1  -1   4 8875.96 377.664  12
  -1   1  -4 9427.90 372.345   6
  -1   1  -4 9471.89 393.621   9
  -1  -1  -4 10019.9 390.770  13
   1   1   4 9873.47 350.417   7
   1  -1   5 7676.57 407.685  14
  -1  -1  -5 8635.66 398.251  13
   1   1   5 8817.36 400.526  12
  -1  -1  -5 8419.26 385.636   9
  -1   1  -5 7980.62 387.018   6
   1  -1   5 8623.47 389.348  12
  -1   1  -5 8352.67 396.431   9
  -1   1  -5 9486.76 313.318  11
   1   1   5 7836.87 333.190   7
  -1  -1  -6 9604.31 465.703  13
  -1   1  -6 10262.6 477.949   9
  -1   1  -6 10690.1 345.300  11
   1  -1   6 9701.38 462.919  14
  -1   1  -6 9973.57 482.485   6
   1   1   6 9110.64 374.986   7
   1   1   6 9367.81 446.927  12
  -1  -1  -6 10059.5 456.321   9
   1  -1   6 9212.08 434.967  12
  -1   1  -7 197584. 3728.02   6
   1  -1   7 203063. 3595.03  12
  -1  -1  -7 203224. 3663.78   9
  -1  -1  -7 203361. 3701.13  13
   1   1   7 203658. 3645.39  12
  -1   1  -7 201863. 3694.17   9
   1  -1   7 202590. 3690.65  14
  -1   1  -7 207160. 3344.21  11
   1   1   7 206770. 3428.17   7
   1   1   8 3434.56 236.711   7
   1  -1   8 3864.63 326.359  14
   1  -1   8 4091.75 303.006  12
   1   1   8 3422.50 287.216  12
  -1  -1  -8 3639.52 328.232  13
  -1   1  -8 3407.79 336.909   9
  -1   1  -8 3097.24 320.219   6
  -1  -1  -8 3762.43 312.751   9
  -1   1  -9 2037.77 258.918   9
   1   1   9 1921.74 178.583   7
  -1  -1  -9 1742.04 239.194   9
   1  -1   9 1749.52 212.088  12
   1  -1   9 1348.14 226.039  14
   1   1   9 1745.11 224.563  12
  -1  -1  -9 1977.12 262.885  13
   1   1  10 42701.6 1259.13  12
  -1   1 -10 43319.7 1339.12   9
  -1  -1 -10 43161.6 1323.61   9
  -1  -1 -10 43355.1 1362.19  13
   1  -1  10 43360.9 1219.87  12
   1   1  10 43038.3 1050.35   7
   1  -1  11 2570.77 193.024   7
   1  -1  11 3083.78 439.267   5
  -1  -1 -11 2895.66 350.421  13
  -1  -1 -11 3091.57 347.754   9
   1  -1  11 2721.26 289.036  12
  -1   1 -11 2724.40 335.217   9
   1   1  11 3231.38 237.605   7
   1  -1  11 3052.65 300.619  10
   1   1  11 3009.66 315.983  12
   1  -1  12 81010.8 1956.33  12
  -1  -1 -12 83070.2 2206.49  13
   1  -1  12 84560.3 2573.59   5
  -1  -1 -12 80254.7 2143.58   9
   1  -1  12 85483.1 2012.41  10
   1   1  12 80916.5 2035.16  12
   1   1  12 83622.0 1704.67   7
  -1   1 -12 78156.3 2210.82  13
  -1   1 -12 83091.3 2183.18   9
   1  -1  12 83177.2 1596.41   7
   1   1  13 16405.1 800.587  12
  -1  -1 -13 17115.8 913.937  13
  -1   1 -13 16703.6 924.651  13
  -1  -1 -13 17019.4 898.264   9
  -1   1 -13 17599.6 914.653   9
   1  -1  13 17136.4 773.820  12
   1   1  13 15349.4 1010.73   5
   1  -1  13 17898.0 816.315  10
   1  -1  13 17232.6 1129.21   5
  -1   1 -14 53360.7 1783.41   9
   1  -1  14 53389.2 2143.40   5
  -1  -1 -14 56731.8 1849.00  13
   1   1  14 53363.5 2048.03   5
   1  -1  14 52930.0 1549.29  12
  -1  -1 -14 54090.8 1768.66   9
  -1   1 -14 52934.8 1833.77  13
   1   1  14 49488.3 1569.13  12
   1  -1  14 54827.8 1628.87  10
   1   1  14 51767.9 1677.55  10
  -1  -1 -15 12062.4 826.399  13
  -1   1 -15 11453.9 835.169  13
   1  -1  15 12092.6 684.962  12
   1   1  15 12026.1 768.553  10
   1   1  15 12258.8 725.012  12
  -1  -1 -15 11680.9 785.821   9
   1   1  15 12775.4 980.602   5
   1  -1  15 11662.5 1013.46   5
  -1   1 -15 11874.1 809.332   9
   1  -1  15 11295.8 703.080  10
  -1   1 -16 425.402 210.631   9
  -1  -1 -16 293.549 210.632  13
   1   1  16 172.499 133.645  12
   1  -1  16 606.386 170.236  12
  -1   1 -16 383.804 220.646  13
   1  -1  16 237.735 238.610   5
  -1  -1 -16 405.253 248.494   9
   1  -1  16 715.268 235.631  10
   1   1  16 236.333 232.669   5
   1   1  16 555.266 217.175  10
  -1  -1 -17 10610.9 846.058  13
  -1  -1 -17 10534.4 812.337   9
  -1   1 -17 9154.29 806.625  13
   1   1  17 9709.13 960.527   5
   1  -1  17 9397.28 992.653   5
   1   1  17 10601.5 778.484  10
  -1   1 -17 9394.12 783.129   9
   1   1  17 10705.3 712.919  12
   1  -1  17 10725.3 749.662  10
   1   1  18 4260.03 670.709   5
  -1   1 -18 4902.39 592.632   9
   1   1  18 5004.54 507.971  12
   1  -1  18 4347.54 719.758   5
   1   1  18 4586.38 532.695  10
  -1  -1 -18 4977.56 593.307   9
  -1   1 -18 5340.75 637.437  13
  -1  -1 -18 4380.11 578.083  13
   1  -1  18 4702.63 523.666  10
  -1  -1 -19 5487.09 669.991  13
   1  -1  19 5837.56 889.106   5
   1   1  19 6213.49 847.167   5
   1   1  19 6583.35 663.784  10
  -1   1 -19 5341.08 644.061   9
  -1   1 -19 6701.12 739.800  13
  -1  -1 -19 6179.89 669.613   9
   1  -1  19 6010.66 614.242  10
   1   1  20 15101.9 1047.17  10
   1   1  20 14325.8 1345.55   5
  -1   1 -20 15147.9 1112.26   9
  -1  -1 -20 18017.0 1242.51  13
  -1  -1 -20 16368.2 1132.69   9
  -1   1 -20 15723.7 1166.45  13
   1  -1  20 14761.1 1410.95   5
   1  -1  21 1739.66 581.747   5
  -1   1 -21 1956.78 470.391  13
  -1  -1 -21 2310.28 457.848   9
   1   1  21 1601.20 360.979  10
  -1   1 -21 2243.42 465.576   9
  -1  -1 -21 2806.12 536.066  13
   1   1  21 1280.92 490.262   5
   1   1  22 9045.72 1176.48   5
  -1   1 -22 12129.2 1078.79  13
   1  -1  22 8680.72 1186.51   5
  -1  -1 -22 10976.4 1036.96  13
  -1   1 -22 8833.12 907.891   9
  -1  -1 -22 10962.3 986.785   9
   1   1  22 7395.19 782.184  10
  -1   1 -23 37.2397 246.746   9
  -1  -1 -23 437.363 390.210  13
   1   1  23 332.063 379.017   5
  -1   1 -23 745.352 348.261  13
  -1  -1 -23-126.094 208.544   9
  -1   3  24 3452.42 601.065  10
   1   3 -23-61.9595 254.066  13
   1  -3 -23 325.922 342.515  13
   1   3 -23 285.793 258.536   9
  -1   3  23-38.0688 234.740  10
  -1  -3  23 230.158 395.558   5
   1   3 -22 1613.35 422.669  13
  -1  -3  22 1317.30 536.935   5
  -1   3  22 957.200 322.816  10
   1   3 -22 1830.52 444.751   9
   1  -3 -22 2226.47 479.944  13
  -1   3  21 540.805 286.051  10
   1   3 -21 1135.79 392.146  13
   1  -3 -21 208.028 209.565  13
   1   3 -21 802.534 323.374   9
  -1  -3  20 2181.08 682.884   5
  -1   3  20 1726.76 319.340  12
   1  -3 -20 2472.45 433.667   9
  -1   3  20 2310.55 441.427  10
   1  -3 -20 2234.98 471.466  13
   1   3 -20 2473.00 448.366   9
   1   3 -20 2343.53 463.323  13
  -1   3  19 993.425 291.019  10
  -1  -3  19 394.000 328.849   5
   1  -3 -19 1247.69 357.682  13
  -1   3  19 922.051 232.054  12
   1   3 -19 1242.06 330.932   9
  -1   3  19 262.400 210.538   5
   1   3 -19 862.608 304.780  13
   1  -3 -19 626.717 250.787   9
  -1   3  18 1763.51 368.726  10
  -1   3  18 2659.02 373.683  12
  -1  -3  18 2566.38 569.199   5
   1   3 -18 3112.39 479.391  13
   1  -3 -18 3159.39 462.869   9
  -1   3  18 3233.00 586.591   5
   1   3 -18 3447.21 499.563   9
   1  -3 -18 2674.80 461.468  13
   1   3 -17 24430.6 1255.60   9
   1  -3 -17 24699.0 1217.28   9
  -1  -3  17 25829.2 1137.69  10
   1  -3 -17 26192.2 1320.67  13
   1   3 -17 23862.6 1312.51  13
  -1   3  17 23601.1 1101.14  12
  -1   3  17 22191.9 1369.06   5
  -1  -3  17 25912.1 1754.56   5
  -1   3  17 23707.4 1237.61  10
   1  -3 -16 26162.7 1204.82   9
  -1   3  16 27145.0 1288.24  10
  -1  -3  16 26698.3 1122.03  10
   1   3 -16 28866.1 1313.45   9
  -1   3  16 25068.1 1107.54  12
   1  -3 -16 26523.0 1284.61  13
  -1  -3  16 26730.4 1722.75   5
  -1   3  16 26572.7 1427.71   5
   1   3 -16 25921.0 1330.84  13
   1   3 -15 2557.38 385.092   9
   1  -3 -15 2464.83 363.252   9
  -1   3  15 1893.88 295.855  12
  -1   3  15 1747.02 376.574   5
  -1   3  15 2123.98 347.204  10
  -1  -3  15 2430.95 322.134  10
   1  -3 -15 2397.25 394.309  13
  -1  -3  15 2033.18 490.265   5
   1   3 -15 2178.31 410.718   6
  -1  -3  14 14094.5 729.797  10
  -1  -3  14 11876.4 1053.54   5
   1   3 -14 13324.8 906.331   6
  -1   3  14 14033.6 755.323  12
   1  -3 -14 14034.6 808.039   9
  -1   3  14 14335.6 929.443   5
   1   3 -14 13677.0 832.728   9
  -1  -3  14 12355.6 804.689  14
  -1   3  14 14744.1 865.072  10
   1  -3 -14 14478.7 863.045  13
  -1  -3  13 25188.5 1095.07  14
   1  -3 -13 25905.1 1133.75  13
   1  -3 -13 25487.0 1062.79   9
  -1   3  13 25308.2 1193.88   5
  -1  -3  13 26148.5 978.949  10
  -1  -3  13 26467.0 1496.98   5
   1   3 -13 25930.1 1128.29   9
  -1  -3  13 26050.5 809.619  12
  -1   3  13 25920.6 1018.49  12
   1   3 -13 25226.1 1222.41   6
  -1   3  13 26493.8 1127.43  10
   1   3 -12 17232.4 861.635   9
   1   3 -12 17630.4 950.837   6
   1  -3 -12 17308.6 823.329   9
  -1  -3  12 18699.7 627.914  12
   1  -3 -12 18277.6 904.434  13
  -1  -3  12 16858.3 841.101  14
  -1   3  12 17491.2 934.508   5
  -1   3  12 18646.3 899.466  10
  -1  -3  12 18334.0 765.242  10
  -1  -3  12 17188.0 1160.92   5
  -1   3  12 17175.8 792.414  12
  -1  -3  11 1898.66 227.111  10
   1  -3 -11 2975.90 317.328   9
   1   3 -11 2858.62 356.360   6
  -1  -3  11 2725.76 326.974  14
  -1   3  11 2590.26 297.434  12
   1  -3 -11 2672.91 336.031  13
  -1   3  11 1840.47 309.061   5
  -1  -3  11 2450.08 209.908  12
   1   3 -11 2788.18 321.362   9
  -1  -3  11 2966.10 473.001   5
   1  -3 -10 60572.1 1661.75  13
  -1  -3  10 59828.3 2074.79   5
  -1   3  10 63561.6 1698.70   5
  -1   3  10 58039.2 1014.60   3
   1   3 -10 60555.8 1730.75   6
  -1  -3  10 57685.9 1599.04  14
   1  -3 -10 61050.7 1578.00   9
  -1  -3  10 57165.5 1439.21  10
   1   3 -10 61083.6 1635.96   9
  -1  -3  10 57476.3 1265.05  12
  -1   3  10 60717.4 1546.92  12
  -1   3   9 23000.4 872.498   5
   1  -3  -9 21350.4 859.329  13
  -1  -3   9 20533.5 712.034  10
  -1   3   9 22229.6 476.332   3
  -1  -3   9 21082.3 836.185  14
  -1   3   9 20612.8 785.250  12
   1   3  -9 22183.9 904.178   6
   1  -3  -9 23442.1 833.179   9
   1   3  -9 21800.2 850.178   9
  -1  -3   9 21599.8 1120.85   5
  -1  -3   9 21577.3 616.649  12
  -1  -3   8 37276.1 848.995  12
   1  -3  -8 44165.9 1007.11   1
  -1   3   8 38401.4 741.717   3
   1   3  -8 37373.6 1119.05   9
  -1  -3   8 37136.9 1452.16   5
   1  -3  -8 36493.5 1073.75   9
  -1   3   8 36753.8 1068.05  12
   1  -3  -8 37348.1 1137.66  13
  -1  -3   8 34807.3 1094.32  14
  -1  -3   8 36594.9 962.840  10
   1   3  -7 62902.5 1502.86   9
  -1  -3   7 62960.6 1505.87  14
   1  -3  -7 62707.7 1312.77   1
  -1  -3   7 66963.6 1942.41   5
  -1   3   7 63707.3 1147.08   3
   1   3  -7 62086.9 1115.08  11
  -1   3   7 62875.9 1478.90  12
   1  -3  -7 64944.2 1543.47  13
  -1  -3   7 64506.2 1224.89  12
  -1  -3   7 62842.7 1330.64  10
   1   3  -6 9929.24 299.778   8
  -1   3   6 10634.1 323.497   3
  -1  -3   6 11349.3 696.713   5
   1   3  -6 10319.5 472.743   9
  -1  -3   6 9944.17 383.589  10
   1  -3  -6 9865.02 478.224  13
   1   3  -6 9635.36 510.447   3
  -1  -3   6 10193.5 332.562  12
   1  -3  -6 12042.3 420.932   1
  -1   3   6 9797.22 454.111  12
   1   3  -6 10032.7 327.191  11
  -1  -3   6 9324.95 459.256  14
   1  -3  -5 50590.0 1231.04  13
  -1   3   5 50888.1 1206.53  12
  -1  -3   5 53497.6 1012.07  12
   1   3  -5 53198.3 1333.12   3
  -1  -3   5 53140.3 1220.69  14
  -1  -3   5 54099.9 1070.11  10
   1   3  -5 53240.2 994.046   8
  -1   3   5 52282.3 1029.73   3
   1   3  -5 50395.3 1206.04   9
   1  -3  -5 50868.3 1096.95   1
  -1  -3   5 52391.4 1559.14   5
  -1  -3   4 386558. 6089.09   2
  -1  -3   4 376958. 5857.20  10
   1   3  -4 369673. 5839.90   8
  -1   3   4 383035. 5908.34   3
  -1  -3   4 375267. 6048.92  14
   1  -3  -4 379960. 6096.38  13
   1   3  -4 378488. 6227.76   3
  -1  -3   4 379500. 6547.28   5
   1   3  -4 383051. 6030.58   9
  -1   3   4 373819. 6062.39  12
  -1  -3   3 12195.5 600.177   5
   1   3  -3 11637.8 494.533   3
   1  -3  -3 10695.1 427.109  13
  -1  -3   3 12513.8 441.548   2
  -1  -3   3 12714.6 428.878  14
  -1   3   3 10280.0 409.212  12
  -1   3   3 10238.3 380.888   3
  -1  -3   3 12778.3 350.848  10
  -1   3   2 201375. 3377.49   8
  -1  -3   2 205851. 3758.88   5
  -1  -3   2 207613. 3361.17  14
  -1   3   2 207028. 3424.18   3
   1  -3  -2 200737. 3432.68  13
   1   3  -2 210036. 3549.69   3
   1  -3  -2 198717. 3187.67   2
  -1  -3   2 212293. 3372.09   2
  -1   3   2 204864. 3401.21  12
  -1  -3   1 177614. 3336.85   5
   1  -3  -1 182441. 2938.51   5
   1  -3  -1 171840. 2905.35   4
  -1   3   1 197405. 3146.45   3
  -1  -3   1 180545. 2960.95   2
   1  -3  -1 180737. 3005.25  14
  -1   3   1 181489. 3023.72   8
   1   3  -1 178704. 3140.59   3
   1  -3  -1 179982. 2816.53   2
  -1  -3   1 179103. 2976.35  14
   1   3  -1 184701. 2904.78  12
  -1  -3   1 181665. 2805.01   4
   1  -3   0 197525. 3231.88   4
  -1  -3   0 198614. 3302.52  14
  -1  -3   0 202132. 3256.22   2
   1  -3   0 205500. 3180.64   2
  -1  -3   0 197956. 3631.83   5
   1   3   0 202160. 3282.32  12
  -1   3   0 202896. 3491.97   3
   1  -3   0 202885. 3363.38   5
   1  -3   0 205470. 3343.02  14
   1   3   0 194346. 3424.25   3
  -1  -3   0 209482. 3102.79   4
  -1   3   0 199525. 3337.15   8
  -1  -3  -1 175278. 2944.48  13
  -1   3  -1 170219. 2919.61   8
  -1  -3  -1 180365. 2865.82   2
   1  -3   1 177118. 2862.40   4
   1   3   1 176324. 2944.05  12
   1  -3   1 170010. 2849.08   2
  -1   3  -1 180138. 3150.62   3
   1  -3   1 172267. 2962.32  14
   1  -3   1 176972. 3062.77   5
   1   3   1 185802. 3020.34   3
   1  -3   2 459790. 7231.10  14
   1  -3   2 455134. 7118.33   4
  -1   3  -2 463985. 7133.12   8
  -1  -3  -2 454122. 7195.48  13
   1  -3   2 466594. 7427.47   5
   1   3   2 461047. 7219.43  12
  -1  -3  -2 470637. 7127.80   2
   1   3   3 27718.2 770.890  12
  -1   3  -3 28318.7 760.402   9
  -1   3  -3 27880.7 681.583   8
   1  -3   3 29252.6 794.259  14
   1   3   3 28272.1 758.675   7
   1  -3   3 30144.4 933.224   5
  -1  -3  -3 26999.0 738.885  13
   1  -3   4 64329.2 1441.05  14
   1  -3   4 65548.3 1091.25  10
   1   3   4 65823.4 1428.36  12
  -1  -3  -4 63778.8 1384.23  13
   1   3   4 66632.3 1384.28   7
   1  -3   4 67073.8 1655.41   5
  -1   3  -4 61184.7 1391.17   9
  -1   3  -4 63703.9 1392.59  11
  -1  -3  -5 227.351 102.709  13
   1  -3   5 220.494 49.8939  10
   1  -3   5 279.853 121.882  14
   1  -3   5 11.2764 166.314   5
   1   3   5 313.828 122.232  12
  -1   3  -5 211.665 75.8030  11
   1   3   5 174.712 79.5396   7
  -1   3  -5 146.458 99.4443   9
   1  -3   6 19074.5 687.812  12
   1  -3   6 21135.8 935.777   5
  -1   3  -6 20313.2 613.829  11
   1   3   6 20017.9 723.886  12
   1  -3   6 19312.0 729.295  14
  -1  -3  -6 20679.2 451.585   1
   1  -3   6 20523.7 524.563  10
  -1  -3  -6 19381.5 702.992  13
   1   3   6 20295.8 666.717   7
  -1   3  -6 19972.1 723.036   9
   1  -3   7 11836.6 726.832   5
   1  -3   7 13003.6 620.333  14
   1   3   7 12522.4 522.039   7
  -1  -3  -7 12907.1 583.045   9
  -1   3  -7 12630.3 602.194   9
   1  -3   7 12474.5 432.910  10
   1   3   7 12057.7 582.130  12
  -1   3  -7 13305.9 462.115  11
  -1   3  -7 12588.7 575.736   6
  -1  -3  -7 12722.3 588.253  13
   1  -3   7 13558.6 557.544  12
   1  -3   8 96916.8 2554.56   5
   1   3   8 94572.0 2109.34  12
  -1   3  -8 94830.1 2148.34   9
   1  -3   8 94806.6 1823.21  10
   1  -3   8 87397.8 2151.49  14
  -1   3  -8 93486.2 2109.07   6
  -1  -3  -8 96968.7 2100.73   9
  -1   3  -8 92256.3 1752.48  11
  -1  -3  -8 97161.9 2129.18  13
   1  -3   8 94391.1 1990.77  12
  -1   3  -9 165.914 111.703   6
   1   3   9-104.103 125.264  12
  -1  -3  -9-73.9443 112.801   9
   1  -3   9 128.329 61.5880  10
   1  -3   9-90.4952 190.130   5
  -1   3  -9 86.2252 51.7675  11
   1  -3   9 44.1320 127.706  14
  -1   3  -9 217.311 120.789   9
  -1  -3  -9 121.940 113.128  13
   1  -3   9 31.2983 82.9680  12
  -1   3 -10 103362. 2441.91   9
  -1  -3 -10 102113. 2370.36   9
   1  -3  10 107312. 2904.39   5
  -1   3 -10 99259.4 1865.16  11
   1  -3  10 103419. 2214.42  12
  -1   3 -10 103277. 2451.70   6
   1  -3  10 105289. 2458.54  14
  -1  -3 -10 105454. 2434.67  13
   1  -3  10 105078. 2103.93  10
   1   3  10 105835. 2377.99  12
   1  -3  11 788.189 144.785  10
  -1   3 -11 987.339 239.160   6
  -1  -3 -11 599.395 186.531   9
  -1  -3 -11 508.885 199.487  13
   1  -3  11 424.490 181.673  14
   1  -3  11 89.0353 237.676   5
  -1   3 -11 852.117 221.035   9
   1   3  11 772.206 209.759  12
   1  -3  11 552.601 137.390  12
   1  -3  12 203008. 3762.70  10
   1   3  12 195922. 4005.85  12
   1  -3  12 198560. 4781.45   5
  -1   3 -12 197343. 4224.23   6
  -1  -3 -12 205225. 4158.60  13
   1  -3  12 201896. 4178.35  14
  -1  -3 -12 203568. 4089.38   9
  -1   3 -12 202951. 4172.88   9
   1  -3  12 199648. 3779.33  12
  -1  -3 -13 63502.1 1907.34   9
   1  -3  13 68627.6 2020.98  14
   1  -3  13 66540.9 1682.65  12
  -1   3 -13 61372.0 2006.98   6
  -1   3 -13 63667.8 1971.68   9
  -1  -3 -13 64286.1 1968.68  13
   1   3  13 66692.1 1872.68  12
   1  -3  13 64353.6 2422.29   5
   1  -3  13 63925.0 1686.14  10
   1  -3  14 139.943 126.806  10
  -1  -3 -14 147.773 168.016   9
   1  -3  14 87.4759 213.861   5
   1  -3  14-88.4854 173.931  14
  -1   3 -14 321.120 187.214   9
   1   3  14-24.5790 213.859   5
   1   3  14 10.3255 121.415  12
  -1  -3 -14 215.295 192.787  13
   1  -3  14-52.5124 98.1747  12
   1   3  15 135.363 176.878   5
  -1   3 -15-14.7191 164.581   9
   1   3  15-182.718 173.884  12
   1  -3  15 104.603 258.824   5
  -1  -3 -15 191.186 172.460   9
   1  -3  15 19.6723 108.224  10
  -1  -3 -15-21.7970 189.954  13
  -1  -3 -16 38834.1 1620.67  13
   1   3  16 37448.5 1757.20   5
   1  -3  16 36296.2 1993.94   5
  -1   3 -16 39085.9 1644.49   9
   1   3  16 40259.3 1498.65  12
  -1  -3 -16 39009.1 1571.86   9
   1   3  16 36032.6 1550.72  10
   1  -3  17 6204.82 859.971   5
   1   3  17 6871.50 600.225  12
  -1  -3 -17 8132.83 747.873  13
   1   3  17 6489.57 646.180  10
  -1  -3 -17 7326.97 689.802   9
  -1   3 -17 7424.36 709.844   9
   1   3  17 6329.88 762.478   5
  -1   3 -17 7285.84 745.024  13
   1  -3  18 2762.21 630.266   5
  -1   3 -18 3586.71 548.239   9
   1   3  18 3055.23 581.842   5
   1   3  18 3851.70 528.513  10
   1   3  18 3166.98 429.526  12
  -1   3 -18 3690.95 558.482  13
  -1  -3 -18 3327.23 475.086   9
  -1  -3 -18 3623.38 530.717  13
   1   3  19 2708.45 534.756   5
  -1  -3 -19 4679.27 595.334   9
  -1   3 -19 4662.50 618.972   9
  -1  -3 -19 4936.05 622.741  13
   1  -3  19 3952.41 762.048   5
   1   3  19 5052.97 560.811  12
  -1   3 -19 3966.75 601.133  13
   1   3  19 5233.95 620.035  10
   1  -3  20 863.470 390.729   5
   1   3  20 1345.19 362.710  10
  -1  -3 -20 1345.72 359.322   9
  -1   3 -20 1792.89 447.144  13
  -1  -3 -20 877.462 344.616  13
   1   3  20 1136.04 274.958  12
  -1   3 -20 1879.18 434.371   9
  -1  -3 -21 6753.04 741.959   9
  -1  -3 -21 7822.50 836.121  13
  -1   3 -21 6305.00 763.470   9
   1   3  21 6279.95 738.447  10
  -1   3 -21 7253.38 843.995  13
   1  -3  21 6349.19 1022.10   5
   1  -3  22 5510.44 1001.79   5
  -1   3 -22 6757.71 823.004  13
  -1   3 -22 5839.40 745.643   9
  -1  -3 -22 5897.41 763.066  13
   1   3  22 6360.40 756.429  10
   1   3  23 1789.43 459.478  10
   1  -3  23 2444.06 786.876   5
  -1   3 -23 1967.88 442.393   9
  -1  -5  23 43.8825 461.990   5
   1   5 -23 90.3993 215.494   9
  -1   5  23 269.906 272.391  10
  -1  -5  22 3745.47 910.463   5
   1  -5 -22 4729.85 692.180  13
  -1   5  22 3910.80 615.698  10
   1   5 -22 4557.63 663.814   9
   1   5 -22 4492.58 689.601  13
   1   5 -21 2989.67 577.565  13
  -1   5  21 2663.35 434.838  12
   1  -5 -21 2087.04 440.490  13
   1   5 -21 2033.23 437.471   9
  -1   5  21 2497.73 496.245  10
  -1  -5  21 3464.66 885.242   5
   1   5 -20 796.693 313.383   9
  -1   5  20 447.172 239.000  12
   1   5 -20 569.894 267.504  13
   1  -5 -20 869.640 347.331  13
  -1  -5  20 202.864 306.598   5
  -1   5  20 675.545 293.258  10
  -1   5  19 3697.03 490.415  12
   1   5 -19 4140.76 620.501  13
  -1  -5  19 3933.70 829.729   5
   1  -5 -19 4195.84 589.694  13
   1   5 -19 3771.30 560.919   9
  -1   5  19 4322.28 599.289  10
   1  -5 -18 51885.3 2028.88  13
   1   5 -18 48088.5 2131.49   6
  -1   5  18 51001.1 1832.43  12
  -1  -5  18 47656.9 2673.76   5
  -1   5  18 46919.8 1951.13  10
   1   5 -18 49620.5 1979.16   9
  -1  -5  17 7095.34 719.611  14
  -1   5  17 7560.84 730.370  10
   1   5 -17 7300.19 715.576   9
   1  -5 -17 7267.60 720.717  13
  -1  -5  17 8686.52 1066.94   5
   1   5 -17 8072.09 803.587   6
  -1   5  17 8495.16 693.053  12
  -1  -5  16 28171.6 1340.02  14
  -1   5  16 27355.4 1234.69  12
   1   5 -16 26785.0 1439.82   6
  -1  -5  16 26311.3 1808.29   5
   1   5 -16 26433.5 1331.76   9
   1  -5 -16 26921.9 1333.40  13
  -1   5  16 28183.6 1378.62  10
   1   5 -15 9431.21 799.228   6
  -1   5  15 9552.57 749.161  10
  -1  -5  15 9293.69 717.870  14
   1   5 -15 8593.61 714.116   9
   1  -5 -15 9283.26 742.502  13
  -1  -5  15 9473.78 1039.97   5
  -1   5  15 8844.80 664.234  12
   1   5 -14 8872.25 737.412   6
  -1   5  14 9080.49 652.525  12
  -1   5  14 8466.88 511.754   8
  -1   5  14 10054.1 734.198  10
   1  -5 -14 9261.23 708.221  13
  -1  -5  14 9617.36 1013.35   5
   1   5 -14 11249.3 775.577   9
  -1  -5  14 8580.04 674.298  14
  -1   5  14 8489.69 667.935   5
  -1   5  13 10454.5 746.742  10
   1   5 -13 9434.04 692.121   9
   1   5 -13 9465.47 734.856   6
  -1   5  13 9769.16 675.065   5
  -1   5  13 10758.2 572.961   8
  -1  -5  13 11869.0 765.265  14
   1  -5 -13 11506.4 771.808  13
  -1  -5  13 10946.7 1041.67   5
  -1   5  13 9842.66 662.172  12
   1   5 -12 10586.7 681.038   9
  -1   5  12 8042.40 609.311   5
  -1  -5  12 9409.08 653.508  14
   1   5 -12 8618.84 664.853   6
  -1  -5  12 9862.91 954.050   5
  -1  -5  12 8718.33 487.748  10
  -1   5  12 10109.0 644.461  12
   1  -5 -12 8510.37 628.113  13
   1  -5 -11 16688.6 859.976  13
   1   5 -11 15274.4 810.831   9
  -1   5  11 16803.4 768.821   5
  -1  -5  11 15824.5 820.558  14
  -1  -5  11 16233.2 1171.97   5
  -1  -5  11 14413.3 613.721  10
  -1   5  11 17343.5 821.322  12
   1   5 -11 18272.3 913.379   6
  -1   5  10 8869.36 356.780   3
   1   5 -10 9305.76 593.357   9
  -1  -5  10 9141.85 374.601  12
   1   5 -10 8423.79 307.903  11
  -1  -5  10 9865.11 859.908   5
   1  -5 -10 8965.04 595.061  13
  -1   5  10 9099.13 513.446   5
  -1  -5  10 8773.29 585.330  14
  -1   5  10 8897.30 568.078  12
  -1  -5  10 8642.28 429.816  10
   1  -5  -9 38812.6 1259.84  13
  -1   5   9 38000.8 914.770   3
  -1   5   9 40015.1 1244.30  12
   1   5  -9 36432.6 889.515  11
   1   5  -9 38283.5 1242.22   9
  -1  -5   9 36723.3 1239.38  14
  -1  -5   9 39466.1 1701.25   5
  -1  -5   9 35388.8 877.664  12
  -1  -5   9 37126.2 953.014  10
  -1   5   8 1557.85 157.834   3
  -1   5   8 1498.15 228.454  12
   1   5  -8 1839.80 180.539  11
  -1  -5   8 1601.12 153.322  12
  -1  -5   8 1510.48 156.761  10
   1   5  -8 1447.53 142.540   8
  -1  -5   8 1762.76 384.157   5
  -1  -5   8 1415.98 225.742  14
   1   5  -8 1506.49 232.996   9
   1  -5  -8 1481.56 231.310  13
  -1  -5   7 181626. 4184.02   5
  -1  -5   7 185303. 3107.51  10
  -1   5   7 185132. 3252.28   3
   1  -5  -7 184111. 3561.61  13
   1   5  -7 187223. 3152.85   8
  -1   5   7 185324. 3524.18  12
  -1  -5   7 183394. 3528.52  14
   1   5  -7 186739. 3792.64   3
   1   5  -7 184224. 3498.73   9
   1   5  -6 19648.4 596.746   8
  -1  -5   6 21156.5 1086.42   5
  -1  -5   6 19324.8 533.786  10
   1   5  -6 19450.3 744.614   9
   1   5  -6 18912.4 876.699   3
   1  -5  -6 19981.8 786.731  13
  -1  -5   6 18934.0 744.418  14
  -1   5   6 20036.4 674.600   3
  -1   5   6 21127.9 772.895  12
   1   5  -5 101139. 2358.38   3
   1  -5  -5 93413.2 1882.14   2
   1  -5  -5 98336.5 2149.24  13
   1   5  -5 101004. 1905.47   8
  -1  -5   5 103852. 2123.18  14
  -1  -5   5 102870. 1774.39  10
  -1   5   5 96387.6 2013.39   3
  -1  -5   5 102388. 2107.85   2
  -1   5   5 102252. 2121.49  12
  -1  -5   5 97989.5 2657.77   5
  -1  -5   4 279865. 4713.77  14
   1  -5  -4 275448. 4794.10  13
  -1   5   4 275648. 4711.45   3
   1   5  -4 277903. 4558.48   8
   1  -5  -4 272741. 4436.55   2
  -1   5   4 273329. 4741.94  12
   1   5  -4 276172. 5013.06   3
  -1  -5   4 275774. 4705.43   2
  -1  -5   4 276992. 5312.48   5
  -1  -5   3 57841.1 1762.81   5
   1  -5  -3 63987.7 1179.99   2
   1  -5  -3 60862.7 1473.33  13
  -1   5   3 62390.2 1426.96  12
  -1  -5   3 62161.5 1376.13   2
  -1   5   3 61301.7 1419.00   8
  -1  -5   3 60148.4 1395.29  14
   1   5  -3 59853.9 1331.16   8
   1   5  -3 61053.3 1619.41   3
  -1   5   3 59005.1 1450.86   3
  -1  -5   2 39939.4 990.904   2
   1  -5  -2 41335.0 845.717   2
  -1  -5   2 38713.0 1343.76   5
   1   5  -2 41049.5 1224.34   3
   1  -5  -2 42023.9 904.135   4
  -1   5   2 40337.3 1062.55   8
  -1  -5   2 39370.6 1026.59  14
  -1   5   2 40846.2 1141.66   3
   1  -5  -2 40153.4 1011.64   5
   1  -5  -2 42094.7 1055.59  14
   1   5  -1 75721.7 1834.41   3
   1  -5  -1 80129.0 1440.62   2
   1  -5  -1 75833.0 1478.11   4
  -1  -5   1 75178.3 1997.20   5
  -1  -5   1 81248.6 1570.84   2
   1  -5  -1 78239.1 1689.10   5
  -1  -5   1 78022.6 1635.40  14
   1  -5  -1 78364.2 1653.46  14
  -1   5   1 81076.8 1684.11   8
  -1  -5   1 81335.6 1384.72   4
  -1   5   1 78087.8 1812.95   3
   1   5   0 83319.7 1674.10  12
  -1  -5   0 84099.6 2080.62   5
   1   5   0 85104.6 1911.56   3
  -1  -5   0 85809.2 1726.71  14
   1  -5   0 84925.7 1575.37   4
   1  -5   0 85797.4 1561.67   2
  -1   5   0 86105.6 1952.28   3
  -1  -5   0 83368.4 1621.69   2
   1  -5   0 83198.9 1753.08  14
  -1  -5   0 85851.7 1456.86   4
  -1   5   0 85035.5 1754.59   8
   1  -5   0 82343.9 1849.66   5
  -1  -5  -1 72688.5 1866.73   5
  -1  -5  -1 76917.2 1311.38   4
   1  -5   1 71415.4 1453.49   2
   1   5   1 70595.6 1543.55  12
  -1  -5  -1 77111.4 1469.51   2
  -1   5  -1 75399.7 1593.60   8
   1   5   1 73316.4 1716.73   3
   1  -5   1 76858.1 1449.16   4
  -1  -5  -1 74150.0 1575.81  14
   1  -5   1 72875.4 1770.37   5
  -1   5  -1 76543.7 1836.38   3
   1  -5   1 75005.5 1618.39  14
   1  -5   2 33253.8 846.797   2
   1   5   2 32842.1 918.879  12
  -1   5  -2 33401.1 900.606   8
   1  -5   2 34053.9 831.440   4
  -1  -5  -2 32344.9 940.474  13
  -1  -5  -2 33620.3 820.810   2
   1  -5   2 32414.3 1099.62   5
   1   5   2 34071.5 1005.37   3
   1  -5   2 34374.6 964.882  14
  -1   5  -2 34782.5 1139.96   3
  -1  -5  -3 401.150 98.8572   2
   1   5   3 302.934 101.479  12
  -1  -5  -3 279.435 117.348  13
   1  -5   3 401.830 130.969  14
   1  -5   3 838.316 192.444   5
   1  -5   3 292.683 94.4435   4
  -1   5  -3 338.488 97.5311   8
   1   5   3 322.091 113.722   3
  -1  -5  -4 70011.9 1458.46   2
  -1  -5  -4 70188.7 1593.24  13
   1   5   4 68610.2 1554.58   3
   1  -5   4 64319.3 1859.65   5
   1  -5   4 66860.4 1613.73  14
  -1   5  -4 65521.8 1446.87   8
   1   5   4 67691.0 1585.87  12
  -1  -5  -5 19527.0 748.164  13
   1   5   5 20391.0 693.367   3
  -1   5  -5 18099.5 730.404   9
   1  -5   5 19873.7 966.042   5
  -1   5  -5 18926.9 627.984   8
   1   5   5 19801.9 748.987  12
   1  -5   5 18913.1 764.482  14
  -1  -5  -5 18683.3 669.425   2
   1  -5   6 2062.41 259.791  14
  -1   5  -6 2140.45 234.660  11
   1  -5   6 1929.99 324.245   5
   1   5   6 1607.24 188.824   3
   1   5   6 2175.24 267.158  12
  -1  -5  -6 2220.80 248.386  13
  -1   5  -6 2183.94 258.122   9
   1  -5   7 4572.76 190.070  10
   1   5   7 5683.42 427.538  12
  -1   5  -7 5229.09 414.058   9
  -1   5  -7 4994.94 343.040  11
   1  -5   7 5218.33 412.923  14
  -1  -5  -7 5652.86 415.685  13
   1  -5   7 4722.37 516.546   5
  -1   5  -8 82583.6 1816.28  11
  -1  -5  -8 85790.0 2037.38  13
   1   5   8 84310.7 2043.08  12
  -1   5  -8 83236.7 2049.39   9
   1  -5   8 86262.4 2536.97   5
   1  -5   8 82757.9 1522.83  10
   1  -5   8 84114.0 2078.30  14
   1  -5   8 83140.3 1905.56  12
   1  -5   9 87905.7 1969.84  12
   1  -5   9 83664.0 1639.09  10
   1  -5   9 89143.8 2680.43   5
   1   5   9 87659.6 2144.57  12
  -1   5  -9 92306.4 2214.84   9
  -1  -5  -9 86104.0 2129.02  13
   1  -5   9 86256.2 2204.16  14
  -1   5  -9 87052.8 1819.79  11
   1   5  10 178206. 3686.85  12
   1  -5  10 176340. 3420.13  12
   1  -5  10 181512. 4414.23   5
  -1   5 -10 179144. 3745.78   9
  -1   5 -10 176587. 3174.64  11
  -1  -5 -10 182852. 3708.07  13
   1  -5  10 179204. 3127.26  10
   1  -5  10 181252. 3783.64  14
  -1   5 -10 188812. 3712.20   6
  -1  -5 -11 555.890 177.760  13
   1   5  11 862.685 225.443  12
  -1   5 -11 1035.36 238.866   6
   1  -5  11 814.645 162.486  12
  -1   5 -11 842.720 252.788   9
   1  -5  11 963.129 250.962  14
   1  -5  11 670.245 322.304   5
  -1  -5 -12 235.868 154.825  13
   1  -5  12 867.738 338.253   5
  -1   5 -12 901.008 224.490   6
   1   5  12 621.545 206.816  12
   1  -5  12 726.773 227.667  14
   1  -5  12 764.513 150.464  12
  -1   5 -12 921.715 255.724   9
  -1   5 -13 11263.2 781.697   9
  -1  -5 -13 10298.0 726.533  13
   1  -5  13 10110.4 752.108  14
   1  -5  13 11277.7 1020.16   5
   1   5  13 10172.4 704.462  12
  -1   5 -13 11374.6 786.665   6
   1  -5  14 6533.34 816.911   5
  -1   5 -14 6345.47 617.457   6
   1  -5  14 6949.89 641.730  14
  -1   5 -14 6533.81 617.869   9
  -1  -5 -14 6427.55 620.303  13
   1   5  14 7087.33 596.916  12
  -1   5 -15 12512.7 892.027   9
   1   5  15 13102.9 843.559  12
  -1   5 -15 12616.1 904.709   6
  -1  -5 -15 11895.8 851.809  13
   1  -5  15 12713.1 890.190  14
   1  -5  15 12784.5 1210.54   5
   1   5  15 11067.0 859.336   5
  -1   5 -16 6118.10 645.430   9
   1   5  16 6624.22 631.492  12
   1  -5  16 5901.41 859.633   5
  -1   5 -16 5785.45 642.463   6
   1  -5  16 7370.88 701.197  14
  -1  -5 -16 6395.24 642.697  13
  -1  -5 -17 4005.91 537.985  13
  -1   5 -17 3923.66 547.158   9
   1   5  17 3438.96 499.813  10
   1  -5  17 4330.89 824.491   5
   1   5  17 2702.66 405.461  12
   1  -5  17 3117.58 514.485  14
   1   5  18 7396.84 689.637  12
   1   5  18 7115.72 727.885  10
   1  -5  18 5947.66 957.477   5
  -1  -5 -18 6952.35 726.104  13
  -1   5 -18 7870.13 786.412   9
  -1   5 -19 37441.2 1903.12  13
  -1  -5 -19 37933.3 1793.91  13
   1   5  19 41230.0 1718.93  12
  -1   5 -19 35019.7 1770.43   9
   1  -5  19 37392.9 2426.91   5
   1   5  19 37948.6 1793.15  10
  -1   5 -20 3943.90 655.846  13
   1  -5  20 3073.80 744.856   5
  -1   5 -20 4599.15 638.555   9
  -1  -5 -20 4304.70 614.531  13
   1   5  20 2647.83 493.638  10
   1   5  20 3227.88 491.172  12
  -1   5 -21 1197.89 383.846   9
  -1  -5 -21 1101.45 359.914  13
  -1   5 -21 1218.34 350.906  13
   1   5  21 1957.35 382.948  12
   1   5  21 1197.42 346.842  10
   1  -5  21 1246.27 573.906   5
   1   5  22 3537.44 601.021  10
  -1   5 -22 3444.57 596.735   9
  -1   5 -22 2728.19 554.235  13
  -1  -5 -22 3055.38 569.108  13
   1  -5  22 3066.68 874.998   5
  -1   7  22 5136.39 746.872  10
   1   7 -22 6104.72 790.353   9
   1  -7 -21 13628.5 1139.86  13
   1   7 -21 9588.31 967.848   9
  -1   7  21 12443.1 1109.90  10
   1   7 -21 11151.2 1075.71  13
  -1  -7  21 11584.4 1539.55   5
  -1   7  21 12139.3 975.884  12
  -1  -7  20 8322.09 1281.45   5
   1   7 -20 8259.80 857.996   9
  -1   7  20 8816.80 912.561  10
  -1   7  20 11374.2 925.323  12
   1  -7 -20 11138.6 1001.09  13
  -1   7  19 3136.51 560.154  10
  -1  -7  19 2937.83 781.528   5
   1   7 -19 2424.80 457.838   9
  -1  -7  19 4032.33 591.096  14
   1  -7 -19 3658.72 590.038  13
  -1   7  19 3042.13 469.786  12
  -1   7  18 28986.3 1437.28  12
   1   7 -18 27885.3 1605.26   6
  -1  -7  18 28789.5 2173.53   5
  -1  -7  18 29943.1 1531.77  14
   1  -7 -18 30461.0 1581.38  13
   1   7 -18 29393.2 1560.17   9
  -1   7  18 27016.8 1517.56  10
  -1  -7  17 321.373 299.120   5
   1   7 -17 1399.50 403.047   6
   1   7 -17 439.990 196.374   9
  -1   7  17 997.729 280.559  10
  -1   7  17 742.682 257.584  12
  -1  -7  17 646.662 270.555  14
   1  -7 -17 742.457 316.027  13
  -1  -7  16 24517.2 1287.10  14
   1  -7 -16 25809.9 1351.09  13
   1   7 -16 23925.1 1311.49   9
  -1   7  16 22351.7 1199.03  12
  -1   7  16 22587.2 1293.09  10
  -1  -7  16 23140.1 1824.52   5
   1   7 -16 23082.4 1344.91   6
   1  -7 -15 10455.9 835.189  13
   1   7 -15 12112.6 878.218   9
  -1   7  15 11849.8 699.213   8
  -1  -7  15 10234.6 805.454  14
  -1   7  15 11725.3 872.895  10
  -1  -7  15 11360.7 1229.66   5
   1   7 -15 12185.2 913.380   6
  -1   7  15 10546.4 793.191  12
  -1   7  14 10162.7 747.740  12
   1   7 -14 8817.40 733.547   9
  -1  -7  14 8042.03 716.525  14
   1   7 -14 8301.90 733.140   6
   1  -7 -14 9303.36 758.291  13
  -1   7  14 10585.6 656.244   8
  -1  -7  14 8580.24 1045.80   5
  -1   7  14 9378.83 773.159  10
  -1  -7  13 1430.52 485.164   5
  -1   7  13 1735.16 271.814   8
  -1  -7  13 1875.47 331.074  14
   1  -7 -13 1439.36 310.000  13
   1   7 -13 1486.92 314.633   9
  -1   7  13 1744.81 323.682  12
   1   7 -13 1637.02 327.093   6
   1  -7 -12 6300.08 580.364  13
  -1   7  12 5679.67 525.697  12
   1   7 -12 6002.19 556.186   9
  -1  -7  12 6683.61 588.594  14
  -1  -7  12 6001.69 839.992   5
  -1   7  12 6443.46 497.289   8
  -1  -7  11 95.7674 264.426   5
  -1   7  11 279.989 163.984  12
   1   7 -11 261.276 169.128   9
  -1  -7  11 203.771 159.257  14
  -1   7  11 523.542 160.057   8
   1  -7 -11 344.051 216.323  13
   1  -7 -10 11632.6 740.180  13
  -1  -7  10 11613.2 1042.87   5
   1   7 -10 11312.1 708.576   9
  -1   7  10 11241.0 662.632   8
  -1   7  10 11757.9 714.641  12
  -1  -7  10 11387.8 715.677  14
   1   7  -9 10761.1 569.306  11
   1  -7  -9 11380.6 710.746  13
  -1  -7   9 9955.26 925.478   5
   1   7  -9 11109.0 680.178   9
  -1   7   9 11325.8 630.804   8
   1   7  -9 11219.5 499.321   8
  -1   7   9 11784.3 565.272   3
  -1  -7   9 11274.2 686.602  14
  -1   7   9 11304.7 687.760  12
  -1   7   8 193.486 99.0408   3
   1  -7  -8 181.537 112.803   2
  -1   7   8 32.1444 132.002  12
   1   7  -8 60.1769 77.1038   8
   1  -7  -8 126.747 168.289  13
  -1  -7   8 365.867 273.198   5
   1   7  -8 174.108 150.024   9
   1  -7  -7 60989.2 1761.27  13
  -1   7   7 64256.9 1621.71   3
   1   7  -7 64022.1 1705.86   9
   1   7  -7 62856.8 1989.07   3
  -1   7   7 61041.5 1723.10  12
   1   7  -7 64298.8 1476.84   8
  -1  -7   7 63982.8 2318.23   5
   1  -7  -7 62143.6 1441.67   2
  -1  -7   7 63863.6 1749.70  14
  -1   7   7 63425.4 1667.31   8
   1   7  -6 36157.0 1024.06   8
  -1   7   6 38657.1 1222.14  12
  -1   7   6 36102.8 1149.83   3
  -1  -7   6 34584.4 1173.59  14
  -1  -7   6 34555.2 1601.25   5
   1  -7  -6 36438.4 1242.58  13
   1   7  -6 35178.6 1396.47   3
   1  -7  -6 35823.3 938.306   2
  -1   7   6 33977.4 1147.99   8
  -1   7   5 19733.6 820.251  12
   1  -7  -5 20452.2 878.480  13
  -1   7   5 19263.6 800.906   8
  -1  -7   5 21136.0 841.526  14
   1   7  -5 20047.8 726.869   8
   1   7  -5 21622.2 1027.85   3
  -1   7   5 19621.3 828.203   3
   1  -7  -5 21627.1 641.078   2
  -1  -7   5 19537.7 789.188   2
  -1  -7   5 21121.9 1177.40   5
  -1   7   4 34634.9 1126.27   8
   1  -7  -4 35730.3 883.313   2
  -1  -7   4 36043.0 1543.13   5
  -1   7   4 35380.0 1189.83   3
   1  -7  -4 37280.9 1202.33  13
   1   7  -4 35986.7 1052.56   8
   1  -7  -4 36817.3 936.294   4
   1   7  -4 38443.4 1391.87   3
  -1  -7   4 37262.3 1149.24  14
  -1  -7   4 35024.1 1070.86   2
   1  -7  -4 39453.7 1156.20  14
  -1  -7   3 3693.01 292.704   2
   1  -7  -3 3705.47 332.586  14
  -1  -7   3 3513.48 462.334   5
  -1  -7   3 3161.28 305.792  14
  -1   7   3 3493.35 329.386   8
   1   7  -3 2862.66 355.370   3
   1  -7  -3 3752.78 245.774   4
   1  -7  -3 3513.32 222.229   2
   1   7  -3 3562.81 298.631   8
  -1   7   3 3570.41 355.755   3
  -1  -7   2 48653.6 1235.32   2
   1  -7  -2 49016.1 1331.96  14
  -1  -7   2 49028.7 1324.57  14
   1  -7  -2 49243.5 1078.80   2
   1  -7  -2 47469.2 1357.47   5
  -1   7   2 49875.7 1359.53   8
   1   7  -2 49604.0 1577.15   3
   1   7  -2 48240.8 1297.72   8
   1  -7  -2 49215.1 1104.03   4
  -1   7   2 48944.6 1477.48   3
  -1  -7   2 49725.7 1744.11   5
   1  -7  -1 1541.70 221.526  14
   1   7  -1 1772.34 274.121   3
  -1   7   1 1221.77 224.899   3
  -1  -7   1 1506.11 293.134   5
  -1  -7   1 1670.19 136.294   4
   1  -7  -1 977.900 190.920   5
  -1   7   1 1329.07 213.348   8
  -1  -7   1 1529.04 181.318   2
   1  -7  -1 1331.31 140.884   2
   1  -7  -1 1420.71 151.021   4
  -1  -7   1 1666.72 221.510  14
  -1  -7   0 19955.6 1009.69   5
   1   7   0 21387.3 937.473   3
   1  -7   0 20471.1 626.872   4
  -1   7   0 21337.3 802.321   8
  -1  -7   0 20733.3 678.895   2
   1  -7   0 19948.1 895.935   5
  -1   7   0 19243.9 908.584   3
  -1  -7   0 20833.3 537.073   4
   1  -7   0 18996.3 778.926  14
   1  -7   0 20831.4 634.183   2
  -1  -7   0 19994.4 769.292  14
  -1   7  -1 259843. 4612.39   8
  -1  -7  -1 258671. 4599.85  14
   1  -7   1 260331. 4975.84   5
  -1  -7  -1 263335. 4166.55   4
   1   7   1 255786. 4883.87   3
   1  -7   1 259600. 4331.97   4
   1  -7   1 266488. 4389.93   2
   1   7   1 258193. 4554.58  12
  -1   7  -1 261128. 5010.24   3
  -1  -7  -1 247616. 5041.36   5
   1  -7   1 261954. 4660.96  14
  -1  -7  -1 263259. 4391.17   2
   1  -7   2 20544.6 814.210  14
  -1  -7  -2 20976.0 672.872   2
  -1   7  -2 19748.6 960.803   3
   1  -7   2 18671.9 638.196   4
  -1  -7  -2 22392.7 816.222  14
  -1  -7  -2 20359.6 549.644   4
   1  -7   2 20035.9 967.413   5
   1   7   2 21246.4 898.025   3
  -1   7  -2 20378.5 764.036   8
   1   7   2 21607.9 783.040  12
   1  -7   2 21729.1 707.984   2
   1  -7   3 11209.7 602.826  14
  -1   7  -3 11893.3 740.417   3
  -1  -7  -3 12512.9 421.730   4
   1   7   3 12003.3 591.984  12
   1   7   3 10915.3 626.548   3
  -1  -7  -3 12377.4 495.515   2
   1  -7   3 11385.8 741.173   5
   1  -7   3 10699.8 476.047   4
  -1   7  -3 11839.5 561.777   8
   1  -7   4 47005.7 1671.52   5
   1   7   4 46625.8 1391.55   3
  -1   7  -4 46506.9 1242.56   8
   1   7   4 44989.5 1321.59  12
   1  -7   4 45198.5 1371.93  14
  -1  -7  -4 46168.3 1142.60   2
  -1  -7  -4 47058.5 1373.53  13
   1  -7   5 19997.2 877.295  14
  -1  -7  -5 20788.2 712.104   2
  -1  -7  -5 19887.9 857.682  13
  -1   7  -5 21019.2 848.690   9
  -1   7  -5 20604.6 758.682   8
   1   7   5 19888.8 841.498  12
   1  -7   5 21415.7 1118.44   5
   1   7   5 21078.8 861.361   3
  -1   7  -6 29707.7 950.295   8
   1   7   6 29963.6 1050.78   3
  -1   7  -6 31058.8 1099.26   9
  -1  -7  -6 31639.8 951.637   2
   1  -7   6 31328.1 1150.21  14
   1   7   6 32990.5 1138.43  12
   1  -7   6 31503.3 1451.75   5
  -1  -7  -6 31215.5 1126.32  13
  -1   7  -7 88501.9 2180.85   9
  -1   7  -7 83342.2 2154.39  11
   1   7   7 86736.8 2057.60   3
  -1   7  -7 88536.8 1936.67   8
   1  -7   7 89225.6 2741.05   5
   1  -7   7 88538.5 2242.14  14
  -1  -7  -7 87403.4 2193.83  13
  -1  -7  -7 91160.4 1982.68   2
   1   7   7 89157.8 2198.79  12
  -1  -7  -8 30429.8 1036.14   2
   1   7   8 32497.9 1202.12  12
   1  -7   8 32304.2 1579.34   5
   1  -7   8 29743.0 1194.83  14
  -1  -7  -8 32631.2 1201.58  13
   1   7   8 30976.3 1044.18   3
  -1   7  -8 29389.2 1095.34  11
  -1   7  -8 31167.2 1183.65   9
  -1  -7  -9 4349.58 450.296  13
  -1   7  -9 3881.48 360.559  11
   1  -7   9 4033.22 358.931  12
   1  -7   9 4470.89 624.954   5
   1   7   9 4818.24 460.029  12
   1   7   9 4614.17 371.314   3
  -1   7  -9 3942.20 420.158   9
   1  -7   9 4237.43 458.708  14
  -1  -7  -9 4598.89 398.040   2
   1  -7  10 57482.5 2358.69   5
   1   7  10 55016.6 1729.72  12
  -1  -7 -10 52820.7 1715.45  13
  -1   7 -10 53206.3 1741.43   9
   1  -7  10 52895.9 1763.81  14
   1   7  10 54629.5 1448.20   3
   1  -7  11 29057.1 1693.30   5
   1  -7  11 30600.2 1300.43  14
  -1  -7 -11 30108.7 1265.08  13
  -1   7 -11 28995.3 1266.21   9
   1   7  11 28739.6 1232.20  12
   1   7  12 9599.72 704.950  12
   1  -7  12 11204.1 797.677  14
   1  -7  12 8870.45 952.846   5
  -1   7 -12 10536.7 725.893   6
  -1   7 -12 9953.96 745.941   9
  -1  -7 -12 9063.86 708.401  13
   1  -7  13 13634.6 918.337  14
  -1   7 -13 13996.1 888.637   6
   1   7  13 14744.1 903.897  12
  -1  -7 -13 13246.8 893.891  13
   1  -7  13 12733.7 1202.84   5
  -1   7 -13 12038.0 858.571   9
   1  -7  14 18577.8 1107.73  14
  -1  -7 -14 17607.6 1051.02  13
  -1   7 -14 15867.2 1027.19   9
   1   7  14 18466.5 1047.10  12
  -1   7 -14 17754.8 1053.00   6
   1  -7  14 18837.1 1517.80   5
   1  -7  15 1206.05 476.869   5
   1  -7  15 1905.70 387.580  14
   1   7  15 1625.46 345.546  12
  -1   7 -15 1074.02 291.797   6
  -1  -7 -15 1765.12 375.733  13
  -1   7 -15 985.804 263.892   9
   1  -7  16 3283.20 497.785  14
   1  -7  16 2578.47 656.658   5
  -1  -7 -16 2269.47 429.972  13
   1   7  16 2984.92 457.696  12
  -1   7 -16 2839.85 472.697   9
   1  -7  17 4027.16 562.336  14
  -1   7 -17 4904.71 630.103   9
   1   7  17 4181.94 566.346  12
  -1  -7 -17 4322.04 598.023  13
   1  -7  17 5012.63 889.072   5
   1   7  17 4401.94 624.421  10
  -1   7 -18 6809.85 791.932   9
   1   7  18 6478.93 756.304  10
   1   7  18 7356.03 722.926  12
  -1  -7 -18 7535.81 793.303  13
   1  -7  18 6116.40 749.892  14
   1  -7  18 9380.88 1261.16   5
  -1  -7 -19 5658.97 710.931  13
   1  -7  19 5777.73 748.301  14
   1  -7  19 5754.18 1024.35   5
   1   7  19 5323.45 645.145  12
   1   7  19 4172.60 617.766  10
  -1   7 -19 6581.23 776.741   9
   1   7  20 12041.4 1073.15  10
   1   7  20 12295.5 997.575  12
  -1   7 -20 14384.9 1166.77   9
   1  -7  20 12524.2 1570.42   5
  -1  -7 -20 13522.3 1122.82  13
   1  -7  21 1025.47 570.212   5
  -1  -7 -21 908.379 367.416  13
   1   7  21 588.667 296.854  10
  -1   7 -21 824.438 360.650   9
   1   7  21 168.954 215.696  12
  -1   7 -21 910.333 414.045  13
   1   7  22 4408.51 633.639  12
  -1  -9  21 3582.79 655.810  14
  -1  -9  20 8998.43 927.550  14
   1  -9 -20 9585.10 989.629  13
  -1   9  20 9777.61 988.629  10
   1   9 -20 10082.2 987.968   9
  -1  -9  20 8129.85 1300.29   5
  -1  -9  19 2753.85 700.052   5
   1  -9 -19 3145.02 575.508  13
  -1  -9  19 2119.13 458.176  14
   1   9 -19 1701.04 428.553   9
  -1   9  19 2955.11 563.030  10
  -1   9  18 643.221 293.957  10
   1  -9 -18 327.005 268.260  13
   1   9 -18 783.865 337.661   9
  -1  -9  18 1040.40 634.494   5
  -1  -9  18 951.910 325.105  14
  -1  -9  17 2240.47 435.498  14
  -1   9  17 1794.10 382.583  12
   1  -9 -17 2118.53 465.563  13
  -1  -9  17 2679.78 760.998   5
   1   9 -17 1893.17 428.648   9
  -1   9  17 1472.69 393.099  10
   1   9 -16 5101.27 638.946   6
  -1  -9  16 5388.38 966.254   5
   1  -9 -16 4738.34 621.465  13
   1   9 -16 4923.90 608.538   9
  -1  -9  16 4224.68 574.470  14
  -1   9  16 5559.95 637.368  12
  -1   9  16 4368.20 613.225  10
  -1  -9  15 58.5089 308.165   5
  -1   9  15 592.512 291.384  12
  -1   9  15 594.090 239.811  10
   1   9 -15 447.084 238.099   6
  -1  -9  15 76.2720 164.344  14
   1   9 -15 440.358 197.050   9
   1  -9 -15 266.462 257.274  13
  -1   9  15 415.212 196.234   8
  -1   9  14 14429.6 862.770   8
   1  -9 -14 14456.2 812.472   2
   1  -9 -14 14925.8 1036.15  13
  -1   9  14 15972.4 1022.18  12
  -1  -9  14 15255.5 1017.26  14
   1   9 -14 14882.2 1036.07   6
   1   9 -14 12497.1 933.336   9
  -1   9  14 14833.5 1021.64  10
  -1  -9  14 14085.3 1445.69   5
  -1   9  13 6407.60 678.700  10
  -1   9  13 7471.08 679.211  12
   1   9 -13 6767.90 651.579   9
   1  -9 -13 7201.91 543.592   2
  -1  -9  13 7421.53 1012.23   5
   1  -9 -13 6241.09 648.573  13
  -1  -9  13 6306.97 640.752  14
  -1   9  13 6986.30 584.339   8
   1   9 -12 6578.48 635.601   9
  -1   9  12 5112.58 500.109   8
  -1   9  12 5466.83 579.104  12
  -1  -9  12 5198.09 567.335  14
   1  -9 -12 5741.70 457.787   2
   1  -9 -12 5659.00 615.461  13
  -1  -9  12 4872.21 814.036   5
  -1  -9  11 1732.06 505.275   5
  -1  -9  11 911.513 272.018  14
   1   9 -11 1797.36 337.660   9
   1  -9 -11 1482.88 323.142  13
  -1   9  11 1629.95 304.853   8
  -1   9  11 1688.75 339.074  12
   1  -9 -11 1023.74 202.759   2
  -1  -9  10 266.945 215.461  14
   1   9 -10 326.131 168.161   9
   1  -9 -10 765.744 177.738   2
   1   9 -10 365.206 124.247   8
  -1  -9  10 339.396 316.505   5
  -1   9  10 501.047 205.632   8
   1  -9 -10 426.858 191.168  13
  -1   9  10 186.192 164.174  12
   1   9  -9 74573.3 1827.31   8
   1   9  -9 75398.4 2162.67   9
   1  -9  -9 80710.3 1800.51   2
  -1   9   9 78182.9 2054.72   3
  -1   9   9 74683.0 2103.20   8
   1  -9  -9 75391.3 2243.32  13
  -1  -9   9 74838.5 2198.15  14
  -1  -9   9 76620.4 2987.39   5
  -1   9   9 77888.2 2210.93  12
  -1   9   8 11041.1 707.535   8
   1   9  -8 11357.6 711.963   9
   1  -9  -8 12088.6 547.829   2
  -1   9   8 11847.8 706.080   3
  -1  -9   8 10654.3 1020.83   5
  -1  -9   8 10498.2 715.686  14
   1   9  -8 11508.6 600.556   8
   1  -9  -8 11230.2 759.162  13
   1   9  -7 4125.71 534.566   3
   1  -9  -7 3920.68 445.804  13
  -1   9   7 3695.44 412.134   8
   1   9  -7 3993.46 410.135   9
  -1  -9   7 4277.77 625.983   5
  -1   9   7 4473.25 428.632   3
  -1  -9   7 3372.58 405.221  14
   1  -9  -7 4508.17 311.255   2
   1   9  -7 4023.26 353.994   8
   1  -9  -6 17649.6 847.762  14
  -1  -9   6 15613.6 1165.91   5
   1  -9  -6 15096.4 593.949   2
  -1   9   6 15422.1 810.884   8
   1  -9  -6 16846.4 656.046   4
   1   9  -6 14962.1 707.165   8
  -1   9   6 15978.6 849.179   3
   1   9  -6 17134.4 1055.87   3
  -1  -9   6 15460.3 822.861  14
   1  -9  -6 15689.6 874.870  13
  -1   9   5 13096.7 736.475   8
  -1  -9   5 13061.7 1043.89   5
   1  -9  -5 13804.6 570.385   4
   1  -9  -5 13257.7 527.598   2
   1   9  -5 13113.9 661.049   8
  -1   9   5 13326.0 780.004   3
   1   9  -5 12211.4 878.213   3
  -1  -9   5 13483.2 698.220   2
   1  -9  -5 12954.5 724.106  14
  -1  -9   5 12459.1 716.193  14
   1  -9  -4 33302.5 937.213   4
  -1  -9   4 32588.6 1118.64   2
  -1   9   4 35423.0 1348.45   3
   1   9  -4 31893.6 1121.12   8
   1   9  -4 31910.4 1429.53   3
  -1  -9   4 34053.6 1221.02  14
   1  -9  -4 34670.7 1220.55  14
  -1  -9   4 34156.8 1664.29   5
   1  -9  -4 34411.0 918.826   2
  -1   9   4 32797.8 1210.09   8
  -1   9   3 1682.85 293.479   3
  -1  -9   3 1930.90 409.305   5
   1   9  -3 746.052 245.275   3
   1  -9  -3 1600.71 175.967   2
  -1   9   3 1444.08 260.674   8
   1  -9  -3 1294.64 170.808   4
   1   9  -3 1439.70 235.297   8
  -1  -9   3 1172.16 220.440  14
  -1  -9   3 1312.37 218.866   2
   1  -9  -3 1284.13 233.780  14
  -1  -9   2 49162.9 1475.57  14
   1  -9  -2 45747.0 1448.65  14
  -1   9   2 51384.8 1711.00   3
  -1  -9   2 50114.2 1352.16   2
   1  -9  -2 48622.3 1176.96   2
   1   9  -2 49117.0 1750.40   3
  -1   9   2 50310.7 1510.13   8
  -1  -9   2 48742.4 1934.93   5
   1  -9  -2 47225.8 1173.97   4
   1   9  -2 47145.3 1435.27   8
   1  -9  -1 25493.2 774.975   4
  -1  -9   1 25310.5 692.887   4
   1   9  -1 24791.0 989.146   8
   1  -9  -1 25072.0 1007.92  14
  -1  -9   1 25870.4 1011.36  14
   1  -9  -1 26040.3 1144.34   5
  -1   9   1 25039.2 1166.20   3
  -1   9   1 25936.0 1028.31   8
   1  -9  -1 27344.1 816.674   2
  -1  -9   1 25748.5 1334.95   5
   1   9  -1 26233.1 1229.73   3
  -1  -9   1 24962.3 877.371   2
  -1  -9   0 18957.5 842.083  14
   1  -9   0 19497.7 875.732  14
  -1  -9   0 18377.3 555.465   4
   1  -9   0 18771.7 674.367   2
   1  -9   0 19974.1 657.749   4
   1   9   0 18727.5 848.546   8
  -1   9   0 18130.7 1007.35   3
  -1  -9   0 18248.1 1080.31   5
   1   9   0 17294.0 966.533   3
  -1  -9   0 18125.7 713.416   2
   1  -9   0 18029.1 983.781   5
  -1   9   0 19013.8 844.808   8
  -1  -9  -1 157023. 3005.29   2
   1  -9   1 159154. 2995.37   2
   1  -9   1 156476. 3311.66  14
   1   9   1 157398. 3617.46   3
   1  -9   1 163419. 3743.04   5
  -1   9  -1 157019. 3698.91   3
   1  -9   1 157637. 2896.13   4
  -1   9  -1 156047. 3268.13   8
  -1  -9  -1 161179. 2726.33   4
  -1  -9  -1 154293. 3255.24  14
  -1  -9  -2 16815.2 797.916  14
   1   9   2 17132.5 933.239   3
  -1   9  -2 18161.8 814.489   8
   1  -9   2 18072.1 655.625   4
   1  -9   2 16808.4 686.863   2
  -1   9  -2 19032.4 1048.32   3
  -1  -9  -2 17312.5 552.631   4
   1  -9   2 16431.4 996.838   5
   1  -9   2 17315.4 844.447  14
  -1  -9  -2 16776.3 661.821   2
   1  -9   3 144293. 3150.09  14
   1   9   3 141108. 3308.68   3
  -1   9  -3 143199. 3009.43   8
   1  -9   3 148589. 3674.60   5
  -1  -9  -3 144207. 3075.30  14
  -1  -9  -3 144656. 2552.36   4
  -1  -9  -3 140701. 2761.86   2
   1   9   4 4043.10 403.148  12
  -1  -9  -4 4099.33 316.425   2
  -1  -9  -4 4184.88 406.865  14
   1   9   4 4393.07 477.536   3
  -1  -9  -4 3303.39 241.255   4
  -1   9  -4 3386.26 343.992   8
   1  -9   4 3385.35 390.510  14
   1  -9   4 3058.87 474.389   5
  -1  -9  -5 93301.2 1847.22   4
   1   9   5 92845.5 2313.84  12
   1   9   5 90500.4 2399.54   3
  -1   9  -5 90021.7 2162.00   8
  -1  -9  -5 91954.7 2006.06   2
   1  -9   5 94252.9 2912.70   5
   1  -9   5 90587.0 2350.63  14
  -1  -9  -6 75060.0 1734.50   2
   1   9   6 71470.7 2008.28  12
  -1   9  -6 71506.4 1850.95   8
  -1  -9  -6 74408.7 2078.12  13
   1  -9   6 72829.9 2089.19  14
   1  -9   6 74534.8 2618.44   5
  -1   9  -6 75032.0 2031.61   9
   1   9   6 72644.3 2060.22   3
   1   9   7 20074.4 972.045  12
  -1  -9  -7 19594.1 774.570   2
   1  -9   7 19206.9 988.694  14
  -1  -9  -7 20564.0 1003.26  13
   1   9   7 19026.9 938.845   3
  -1   9  -7 19102.1 833.358   8
  -1   9  -7 18410.5 928.992   9
   1  -9   7 18195.5 1292.52   5
  -1   9  -8 13570.3 832.892  11
  -1  -9  -8 15417.0 693.145   2
  -1  -9  -8 14871.4 868.868  13
   1   9   8 14509.1 799.461   3
   1  -9   8 14925.0 1182.41   5
   1  -9   8 15316.2 897.154  14
  -1   9  -8 14985.6 717.859   8
   1   9   8 14046.8 831.009  12
  -1   9  -8 14699.6 846.791   9
   1  -9   9 4935.91 761.606   5
   1   9   9 4940.58 449.242   3
   1  -9   9 4804.32 520.331  14
  -1  -9  -9 4212.96 380.186   2
   1   9   9 4798.93 500.010  12
  -1  -9  -9 5328.38 537.826  13
  -1   9  -9 4981.12 480.901  11
  -1   9  -9 4829.17 493.656   9
   1  -9  10 119.600 195.251  14
  -1  -9 -10 121.015 165.701  13
  -1  -9 -10 283.689 138.904   2
   1   9  10 393.164 195.163  12
   1  -9  10 267.326 295.512   5
  -1   9 -10 403.087 237.433   9
  -1   9 -11 6000.41 599.169   9
  -1  -9 -11 6565.59 626.959  13
   1  -9  11 6980.08 671.719  14
  -1  -9 -11 7245.67 540.738   2
   1   9  11 6542.92 622.061  12
   1  -9  11 7026.94 901.678   5
   1  -9  12 51164.0 2552.20   5
  -1  -9 -12 48075.5 1832.84  13
   1  -9  12 46181.7 1835.53  14
  -1  -9 -12 49507.3 1579.92   2
  -1   9 -12 49740.7 1870.86   9
   1   9  12 47537.1 1797.31  12
   1  -9  13 11116.1 1233.18   5
   1  -9  13 12701.0 942.439  14
  -1  -9 -13 12221.0 900.456  13
  -1  -9 -13 12244.7 761.942   2
  -1   9 -13 10154.1 831.673   9
   1   9  13 11627.7 859.865  12
  -1   9 -13 12736.6 886.549   6
  -1  -9 -14 1070.72 277.274   2
   1   9  14 1099.54 259.288   8
   1   9  14 1505.90 347.297  12
   1  -9  14 1005.84 320.950  14
  -1   9 -14 1175.08 309.142   9
  -1  -9 -14 1237.81 323.925  13
   1  -9  14 1056.48 504.150   5
   1  -9  15 248.184 199.335  14
  -1   9 -15 745.382 277.630   9
   1   9  15 660.579 234.908   8
  -1  -9 -15 737.682 296.691  13
  -1  -9 -15 842.272 250.351   2
   1   9  15 528.684 232.219  12
   1  -9  15 1128.87 545.152   5
  -1  -9 -16 4845.39 624.856  13
   1  -9  16 5077.43 912.781   5
  -1   9 -16 3889.01 578.787   9
   1  -9  16 3585.80 564.568  14
  -1  -9 -16 4154.95 505.233   2
   1   9  16 4067.09 553.874  12
  -1   9 -17 7679.96 833.715   9
   1  -9  17 7811.03 834.489  14
   1   9  17 6828.65 783.541  10
  -1  -9 -17 7543.61 696.798   2
  -1  -9 -17 9589.10 894.458  13
   1   9  17 8021.90 787.898  12
   1  -9  17 7487.84 1163.53   5
  -1  -9 -18 888.688 333.668  13
  -1   9 -18 1085.14 346.068   9
   1   9  18 1768.10 420.908  12
   1  -9  18 1751.59 435.768  14
   1   9  18 1149.43 387.346  10
  -1   9 -19 156.465 222.269   9
   1  -9  19 829.656 347.942  14
   1   9  19 554.295 282.516  12
   1  -9  19 261.557 475.833   5
   1   9  19 160.107 264.454  10
  -1  -9 -19 593.965 298.348  13
  -1   9 -20 6036.93 787.340   9
  -1  -9 -20 6542.26 811.507  13
   1   9  20 6313.96 772.172  12
   1  -9  20 4809.93 691.482  14
  -1 -11  19 4342.51 661.855  14
   1 -11 -18 222.798 248.907  13
  -1  11  18 424.879 361.639  10
  -1 -11  18-105.347 228.321  14
  -1 -11  18-287.364 423.947   5
   1  11 -18 295.109 270.772   9
   1  11 -17 12238.5 1060.46   9
  -1  11  17 9929.24 977.499  10
  -1 -11  17 10867.7 1479.26   5
  -1 -11  17 10902.1 986.957  14
   1 -11 -17 12614.9 1078.33  13
   1  11 -16 489.580 312.977   9
  -1  11  16 449.377 237.616   8
   1 -11 -16 471.506 257.245  13
  -1 -11  16 256.211 229.756  14
  -1  11  16 536.865 301.744  10
   1  11 -15 1920.18 422.414   9
  -1 -11  15 2110.47 448.985  14
  -1  11  15 1829.86 354.256   8
  -1  11  15 1736.27 409.223  10
   1 -11 -15 1946.58 450.583  13
  -1 -11  15 2013.99 708.530   5
  -1 -11  14 11966.8 1428.77   5
   1 -11 -14 11045.0 944.978  13
  -1  11  14 9998.60 908.645  10
  -1 -11  14 10793.1 921.039  14
  -1  11  14 11189.1 836.846   8
   1  11 -14 11488.4 946.627   9
   1 -11 -13 12077.1 975.459  13
  -1  11  13 12827.3 881.904   8
   1  11 -13 12108.8 940.223   9
  -1  11  13 13930.7 1014.40  10
  -1 -11  13 13188.6 1454.56   5
  -1 -11  13 12372.4 952.085  14
  -1 -11  12 14276.8 1460.40   5
  -1  11  12 14152.8 988.535  10
  -1 -11  12 13853.6 983.664  14
  -1  11  12 12369.0 867.725   8
   1 -11 -12 14083.0 1018.00  13
   1  11 -12 13598.4 968.239   9
  -1  11  11 39060.5 1586.71   8
   1 -11 -11 39975.0 1732.70  13
  -1 -11  11 41759.8 2458.99   5
  -1 -11  11 38738.8 1690.25  14
   1  11 -11 38360.2 1642.77   9
   1 -11 -10 28741.8 1429.90  13
  -1  11  10 30289.3 1357.76   8
  -1 -11  10 30795.4 1442.86  14
   1  11 -10 28892.8 1382.27   9
  -1 -11  10 30606.7 2043.07   5
   1 -11  -9 29207.5 1306.58  14
   1  11  -9 28988.7 1124.70   8
   1  11  -9 29853.9 1343.99   9
  -1 -11   9 28291.9 1351.99  14
  -1  11   9 29394.3 1321.16   8
  -1 -11   9 31336.1 2005.13   5
   1 -11  -9 30803.7 1437.07  13
   1  11  -8 10079.8 643.125   8
  -1 -11   8 9287.89 731.519  14
   1 -11  -8 10911.9 766.493  14
  -1  11   8 10763.9 786.160   3
  -1  11   8 9648.27 730.581   8
   1  11  -8 11209.6 783.928   9
  -1 -11   8 12502.2 1234.10   5
  -1 -11   7 14254.3 1284.17   5
  -1  11   7 15786.5 924.195   8
   1 -11  -7 14951.8 892.515  14
  -1 -11   7 15474.3 934.237  14
  -1  11   7 13905.4 906.547   3
   1  11  -7 15409.9 793.695   8
   1  11  -7 17461.9 964.048   9
  -1 -11   6 4031.53 674.505   5
  -1 -11   6 4090.82 469.166  14
  -1  11   6 3032.03 405.984   3
  -1  11   6 4250.28 475.490   8
   1  11  -6 4028.05 405.511   8
   1 -11  -6 4169.07 461.271  14
   1  11  -6 3404.68 536.261   3
  -1 -11   5 311.209 147.027   2
  -1  11   5 78.5191 164.844   8
   1 -11  -5 270.535 204.541  14
   1  11  -5 68.2748 131.431   8
   1  11  -5 452.954 281.530   3
  -1 -11   5 436.442 308.138   5
  -1  11   5 8.98507 151.844   3
  -1 -11   5 4.55497 151.738  14
   1  11  -4 15951.1 1090.47   3
  -1 -11   4 14409.2 861.401  14
  -1  11   4 16627.9 1012.78   3
  -1 -11   4 15444.8 1214.13   5
  -1 -11   4 15538.7 790.125   2
  -1  11   4 15801.1 889.854   8
   1 -11  -4 14888.4 873.799  14
   1  11  -4 15326.0 817.753   8
   1 -11  -3 210.488 108.984   2
   1  11  -3 113.210 223.315   3
  -1  11   3 92.3419 142.567   8
  -1  11   3-131.756 171.647   3
   1 -11  -3 61.2161 84.2911   4
   1  11  -3 194.184 143.749   8
  -1 -11   3 289.426 197.136  14
  -1 -11   3-277.512 266.701   5
   1 -11  -3 98.0353 158.369  14
  -1 -11   3 234.765 127.614   2
  -1  11   2 27641.7 1176.60   8
   1 -11  -2 27343.1 897.864   2
   1 -11  -2 28903.5 881.682   4
   1 -11  -2 27888.7 1194.34  14
  -1 -11   2 26236.9 1160.29  14
   1  11  -2 28119.3 1431.47   3
  -1 -11   2 27894.6 1046.05   2
   1  11  -2 28234.3 1163.60   8
  -1  11   2 27691.9 1371.97   3
  -1 -11   2 27281.1 1569.33   5
   1 -11  -1 6518.91 416.306   2
   1 -11  -1 7174.59 404.055   4
   1  11  -1 6942.47 560.319   8
   1  11  -1 7958.93 740.951   3
  -1  11   1 5963.72 647.827   3
  -1 -11   1 6841.98 475.970   2
   1 -11  -1 6224.42 549.705  14
  -1  11   1 7135.51 575.004   8
  -1 -11   1 5313.80 674.068   5
  -1 -11   1 5320.53 511.193  14
  -1 -11   0 12602.1 987.676   5
   1 -11   0 11179.5 522.200   4
   1  11   0 12472.7 929.980   3
  -1  11   0 10746.6 707.169   8
  -1 -11   0 11454.9 605.565   2
   1 -11   0 12464.1 596.642   2
   1 -11   0 12397.1 765.307  14
  -1  11   0 9951.55 839.247   3
   1  11   0 11799.7 740.850   8
  -1 -11   0 12026.8 750.753  14
   1  11   1 137.772 161.251   8
  -1 -11  -1 227.737 184.849  14
   1 -11   1-217.189 201.981  14
   1 -11   1 277.022 214.994   5
   1 -11   1 231.948 109.531   4
  -1 -11  -1 98.5711 95.3606   2
   1 -11   1-65.1484 112.430   2
   1  11   1 370.507 206.973   3
  -1  11  -1-5.68709 143.020   8
   1  11   2 1561.53 346.886   3
   1 -11   2 1284.38 279.404  14
   1 -11   2 1229.71 205.610   2
  -1 -11  -2 1009.14 188.549   2
  -1  11  -2 883.198 223.536   8
  -1 -11  -2 1157.52 260.392  14
   1 -11   2 1435.25 352.092   5
   1  11   2 1278.61 269.270   8
  -1 -11  -3 13813.7 651.704   2
  -1  11  -3 14329.7 801.436   8
   1 -11   3 14417.0 1094.77   5
   1  11   3 14228.2 954.674   3
  -1 -11  -3 13318.3 805.066  14
   1 -11   3 15100.7 877.157  14
   1  11   3 12464.4 800.563   8
  -1  11  -4 222.697 144.810   8
   1 -11   4-47.6878 164.860  14
   1 -11   4-80.0027 212.999   5
   1  11   4 257.787 176.304   8
  -1 -11  -4 348.362 162.705  14
   1  11   4 162.119 170.522   3
  -1 -11  -4 201.853 105.199   2
  -1 -11  -5 5353.75 398.086   2
   1  11   5 4526.90 532.674   3
   1  11   5 4609.29 511.633   8
   1 -11   5 4787.33 518.238  14
  -1 -11  -5 4909.66 498.192  14
  -1  11  -5 4043.36 427.422   8
   1 -11   5 4487.89 666.646   5
  -1 -11  -6 106.461 146.337  14
   1  11   6 99.6035 163.302   8
   1  11   6-17.8937 172.371   3
   1 -11   6 276.387 263.621   5
  -1  11  -6-0.63882 124.141   8
  -1  11  -6-80.0355 167.534   9
   1 -11   6 74.3672 183.576  14
  -1 -11  -6 129.907 117.943   2
   1  11   7 20150.9 1098.01   3
  -1 -11  -7 19679.3 818.607   2
   1  11   7 18554.3 1018.81   8
   1 -11   7 16848.8 1352.68   5
  -1  11  -7 17541.1 1001.73   9
   1 -11   7 17341.1 1037.87  14
  -1 -11  -7 20897.3 1050.28  14
  -1  11  -7 18736.1 913.868   8
   1 -11   8-238.786 230.264  14
   1  11   8 334.047 189.574   3
   1 -11   8 248.303 257.282   5
  -1 -11  -8 264.179 133.778   2
   1  11   8 319.197 187.081   8
  -1  11  -8 165.468 105.019   8
   1  11   8 235.440 184.443  12
  -1  11  -8 59.0714 143.791  11
   1 -11   9 7591.26 704.768  14
  -1 -11  -9 7453.38 510.139   2
   1 -11   9 7483.55 968.323   5
  -1 -11  -9 7693.07 709.198  13
   1  11   9 7036.20 652.595  12
  -1  11  -9 7502.87 685.848   9
   1  11   9 6796.14 624.784   8
  -1  11 -10 1074.73 291.268   9
  -1 -11 -10 1254.93 223.286   2
   1 -11  10 1226.39 463.480   5
   1  11  10 1377.94 312.890   8
   1 -11  10 1367.58 345.273  14
  -1 -11 -10 1075.41 315.155  13
   1  11  10 1172.48 315.179  12
   1  11  11 754.402 269.788   8
  -1 -11 -11 177.446 213.023  13
   1 -11  11 346.046 184.291  14
  -1  11 -11 293.868 194.917   9
   1 -11  11-115.748 321.577   5
   1  11  11 332.125 222.190  12
  -1  11 -12 28075.6 1451.84   9
   1  11  12 26752.2 1404.10  12
   1 -11  12 28408.8 1490.05  14
   1 -11  12 30582.4 2130.82   5
   1  11  12 28289.3 1346.48   8
  -1 -11 -12 28317.5 1465.88  13
   1  11  13 1952.16 373.823   8
   1  11  13 1017.31 309.052  12
   1 -11  13 1255.19 487.356   5
  -1 -11 -13 1693.68 384.292  13
  -1  11 -13 1437.87 350.653   9
   1 -11  13 1419.78 372.774  14
   1 -11  14 12091.1 1007.39  14
   1  11  14 13920.5 1043.11  12
   1  11  14 13368.2 930.765   8
  -1  11 -14 13365.6 1041.20   9
  -1 -11 -14 12050.4 1000.10  13
   1 -11  14 13181.1 1495.30   5
   1 -11  15 20293.0 1897.70   5
   1  11  15 23654.8 1399.09  12
  -1 -11 -15 27138.6 1529.06  13
   1 -11  15 22528.7 1419.51  14
  -1  11 -15 22420.0 1402.43   9
   1  11  15 24005.8 1271.54   8
   1  11  16 10412.7 977.567  10
   1  11  16 9803.97 906.255  12
   1 -11  16 9430.52 1321.35   5
   1 -11  16 9787.56 932.593  14
   1  11  16 11516.7 876.190   8
  -1 -11 -16 11010.3 990.129  13
  -1  11 -16 10335.2 982.137   9
   1 -11  17 7484.79 849.010  14
  -1 -11 -17 7990.85 856.140  13
   1  11  17 6479.56 811.559  10
   1  11  17 8273.40 860.939  12
   1 -11  17 8685.38 1295.54   5
  -1  11 -17 7999.34 887.669   9
   1  11  18-13.0756 216.153  10
  -1 -11 -18 498.465 320.611  13
  -1  11 -18 125.593 241.160   9
   1 -11  18-90.1491 382.196   5
   1 -11  18 337.783 303.285  14
  -1 -13  17 208.904 257.307  14
   1 -13 -16 41.6650 253.927  13
  -1  13  16 210.886 243.248  10
   1  13 -16 280.413 255.977   9
  -1  13  16 395.270 224.060   8
  -1 -13  16-679.248 524.233   5
  -1 -13  16-139.109 222.448  14
   1 -13 -15 2543.81 477.668  14
   1 -13 -15 1269.97 409.258  13
   1  13 -15 1449.85 389.262   9
  -1 -13  15 1511.19 369.540  14
  -1  13  15 1132.30 344.117  10
  -1  13  15 2283.45 431.661   8
  -1 -13  15 1643.19 698.024   5
  -1 -13  14 71.8710 219.702  14
  -1 -13  14 114.420 393.278   5
   1  13 -14 195.475 227.203   9
  -1  13  14 547.567 264.386   8
   1 -13 -14 314.088 327.311  13
   1 -13 -14 294.548 241.586  14
  -1  13  14 13.1353 190.633  10
  -1  13  13 1221.91 328.197   8
  -1 -13  13 476.618 408.067   5
   1  13 -13 1001.66 366.599   9
   1 -13 -13 526.354 258.460  14
  -1 -13  13 1128.44 361.949  14
  -1  13  13 376.554 239.062  10
  -1  13  12 5514.40 633.342   8
   1  13 -12 5798.62 688.956   9
  -1  13  12 5288.54 645.999  10
   1 -13 -12 6677.02 712.972  14
  -1 -13  12 5673.13 680.558  14
  -1 -13  12 5907.77 1077.26   5
  -1 -13  11 28696.1 1524.42  14
  -1  13  11 30936.3 1497.57   8
   1 -13 -11 27049.7 1424.00  14
  -1 -13  11 29690.8 2258.94   5
   1  13 -11 29288.3 1518.88   9
  -1  13  11 28041.1 1461.38  10
  -1 -13  10 6249.11 1023.98   5
   1  13 -10 5493.77 629.703   9
  -1  13  10 5350.54 639.935  10
  -1  13  10 6494.84 684.221   8
  -1 -13  10 5990.53 676.501  14
   1 -13 -10 5943.05 645.264  14
  -1 -13   9 20961.0 1241.38  14
  -1  13   9 19727.4 1116.55  10
   1  13  -9 17759.3 1131.87   9
  -1  13   9 17965.4 1112.70   8
  -1 -13   9 18039.3 1637.19   5
   1 -13  -9 20063.1 1156.90  14
   1  13  -8 556.514 219.990   8
  -1 -13   8 482.908 354.208   5
  -1  13   8 656.875 246.222  10
  -1 -13   8 738.295 281.534  14
   1 -13  -8 224.633 190.884  14
  -1  13   8 609.252 207.574   8
   1  13  -8 794.583 276.738   9
  -1 -13   7 45270.5 2562.67   5
  -1  13   7 49342.4 1878.50   8
   1 -13  -7 49521.9 1856.05  14
  -1  13   7 47054.0 1714.86  10
   1  13  -7 49590.6 1868.90   9
  -1 -13   7 48249.2 1898.26  14
   1  13  -7 48785.6 1687.81   8
  -1 -13   6 1110.50 291.322  14
   1 -13  -6 1401.78 328.150  14
   1  13  -6 960.114 251.909   8
  -1  13   6 1008.69 272.557  10
  -1 -13   6 1264.35 464.482   5
  -1  13   6 1137.66 314.881   8
  -1  13   5 33369.9 1483.01   8
   1  13  -5 32290.5 1357.90   8
   1 -13  -5 31639.8 1445.46  14
  -1 -13   5 33831.3 2059.27   5
  -1 -13   5 32672.5 1485.49  14
   1  13  -4 80.9666 144.524   8
   1  13  -4-64.4424 225.466   3
   1 -13  -4-214.672 170.754  14
  -1 -13   4 180.653 189.918  14
  -1 -13   4 138.410 107.192   2
  -1  13   4 356.147 236.003   8
  -1  13   3 15011.5 945.404   8
   1 -13  -3 14353.0 934.183  14
  -1 -13   3 14459.9 943.110  14
   1  13  -3 13392.4 1116.26   3
  -1 -13   3 13726.2 781.760   2
   1  13  -3 14100.7 877.607   8
   1  13  -2 8976.87 696.368   8
   1 -13  -2 8763.37 727.187  14
  -1 -13   2 8739.30 725.830  14
  -1  13   2 9825.08 758.113   8
  -1 -13   2 8570.64 600.712   2
   1  13  -2 9269.24 907.191   3
   1  13  -1 2259.41 452.569   3
  -1  13   1 2546.41 405.003   8
   1 -13  -1 2185.62 384.614  14
  -1 -13   1 2535.14 309.545   2
   1  13  -1 3231.14 434.528   8
  -1 -13   1 3036.52 441.076  14
   1  13   0 96.1894 161.967   8
  -1  13   0 130.432 182.106   8
  -1 -13   0 467.673 203.827  14
   1 -13   0-244.135 194.331  14
   1  13   0 265.203 185.595   3
   1  13   1 4984.69 534.491   8
   1 -13   1 4860.33 555.184  14
  -1 -13  -1 3972.24 491.695  14
  -1  13  -1 4391.55 497.605   8
   1  13   1 5973.70 720.629   3
   1  13   2 5981.83 704.574   3
   1 -13   2 5572.70 599.140  14
  -1 -13  -2 5810.18 596.973  14
   1  13   2 5069.75 554.938   8
  -1  13  -2 5480.05 550.457   8
   1  13   3 25292.5 1449.58   3
   1 -13   3 22026.6 1222.62  14
  -1 -13  -3 24770.3 1227.72  14
   1  13   3 25404.1 1251.80   8
  -1  13  -3 23700.0 1168.56   8
   1 -13   4 6061.40 633.174  14
  -1 -13  -4 7658.25 676.455  14
   1  13   4 7969.60 784.005   3
   1  13   4 6677.79 657.423   8
  -1  13  -4 7418.85 638.965   8
   1 -13   5 8036.76 744.384  14
   1  13   5 8184.05 725.297   8
  -1  13  -5 9111.75 709.118   8
   1  13   5 8784.68 823.196   3
  -1 -13  -5 8108.26 702.487  14
   1 -13   6 7000.42 702.327  14
   1 -13   6 6525.93 887.656   5
  -1  13  -6 6802.08 659.954   9
  -1 -13  -6 6573.10 650.309  14
   1  13   6 6158.74 676.724   3
  -1  13  -6 6475.07 594.251   8
   1  13   6 7078.96 685.332   8
  -1  13  -7 24472.2 1291.39   9
   1  13   7 23050.7 1262.50   8
   1  13   7 23232.0 1330.57   3
  -1  13  -7 24127.6 1158.58   8
   1 -13   7 24781.9 1794.97   5
  -1 -13  -7 24954.9 1283.16  14
   1 -13   7 22091.5 1288.11  14
   1 -13   8-203.766 307.937   5
   1 -13   8-282.656 262.050  14
  -1 -13  -8-377.375 252.870  14
   1  13   8 359.482 221.503   8
  -1  13  -8-6.64897 191.226   9
  -1  13  -8 96.5253 117.278   8
  -1 -13  -9 3076.32 470.672  14
   1 -13   9 2875.03 496.281  14
  -1  13  -9 2973.46 475.276   9
   1 -13   9 2922.61 667.514   5
   1  13   9 2054.08 387.332   8
   1 -13  10 885.530 449.994   5
   1 -13  10 665.514 275.710  14
  -1 -13 -10 767.932 263.686  14
  -1  13 -10 1289.11 364.035   9
   1  13  10 787.799 294.554   8
   1 -13  11 3164.91 518.313  14
   1 -13  11 2925.02 755.905   5
  -1 -13 -11 2324.58 428.845  14
  -1  13 -11 2922.94 496.393   9
   1  13  11 2746.89 448.462   8
   1 -13  12 238.613 241.575  14
   1  13  12-31.0791 184.810   8
  -1 -13 -12-1.13690 249.514  14
   1 -13  12-56.3388 330.958   5
  -1  13 -12 426.505 270.058   9
  -1  13 -13 5670.77 710.589   9
  -1 -13 -13 6234.83 766.076  13
   1 -13  13 6509.56 1091.09   5
   1 -13  13 4520.22 658.829  14
   1  13  13 4915.59 608.568   8
   1 -13  14 7708.53 1268.89   5
   1  13  14 4487.78 672.456  10
  -1 -13 -14 5607.68 741.992  13
  -1  13 -14 5796.92 753.442   9
   1  13  14 5436.41 649.683   8
   1 -13  14 5901.59 752.891  14
  -1 -13 -15 9994.24 981.107  13
   1 -13  15 10401.1 1013.94  14
   1  13  15 11439.4 955.613   8
   1 -13  15 9479.05 1435.47   5
  -1  13 -15 10003.7 1001.67   9
   1  13  15 10866.0 1023.78  10
   1 -13  16 1158.81 360.744  14
   1 -13  16-103.562 547.608   5
  -1 -13 -16 817.013 340.199  13
   1  13  16 619.680 272.747   8
  -1 -15  14 383.143 458.514   5
  -1  15  14 1131.50 338.961   8
  -1  15  14 1500.72 401.452  10
  -1 -15  14 711.258 288.461  14
  -1  15  13 7.07807 248.838   8
  -1 -15  13-182.117 293.986  14
  -1  15  13-341.378 259.834  10
  -1 -15  13-363.460 550.169   5
   1 -15 -12 29.7615 213.742  14
  -1  15  12 141.035 217.489  10
  -1 -15  12-75.7233 465.872   5
  -1 -15  12-90.9800 254.727  14
  -1  15  12 396.908 253.348   8
   1  15 -12-272.005 231.172   9
  -1 -15  11 538.980 221.679  14
   1 -15 -11 1095.49 358.956  14
  -1  15  11 728.840 295.543   8
   1  15 -11 1013.62 344.495   9
  -1  15  11 511.155 274.247  10
  -1 -15  10 211.809 232.788  14
  -1  15  10-1.83222 165.462   8
   1  15 -10-133.590 238.271   9
   1 -15 -10 393.614 341.785  14
  -1  15  10-360.600 247.020  10
   1 -15  -9 1519.18 383.182  14
  -1 -15   9 444.101 255.081  14
  -1  15   9 302.217 252.008   8
   1  15  -9 1117.13 364.395   9
  -1 -15   8 3275.24 524.620  14
   1 -15  -8 3510.68 528.576  14
   1  15  -8 3331.59 514.929   9
  -1  15   8 3664.39 556.834   8
   1 -15  -7 18777.9 1211.37  14
  -1 -15   7 17240.6 1193.33  14
  -1  15   7 16247.5 1128.14   8
   1  15  -7 17323.9 1052.00   8
   1  15  -7 16743.2 1135.35   9
  -1  15   6 1325.49 365.710   8
   1  15  -6 1857.09 369.205   8
  -1 -15   6 1840.42 423.738  14
   1 -15  -6 1495.25 364.413  14
  -1  15   5 12639.7 977.401   8
   1 -15  -5 12051.1 954.754  14
   1  15  -5 11628.1 863.113   8
  -1 -15   5 10449.2 909.794  14
  -1 -15   4-223.227 229.197  14
   1 -15  -4-249.045 227.507  14
   1  15  -4-38.9327 158.445   8
  -1  15   4 422.562 270.201   8
  -1 -15   3 5544.40 645.581  14
   1 -15  -3 4372.05 572.564  14
   1  15  -3 4993.46 568.952   8
  -1  15   3 4788.51 591.472   8
  -1 -15   2-17.1824 175.522  14
   1 -15  -2 429.288 256.747  14
  -1  15   2 158.569 201.965   8
   1  15  -2 428.025 241.432   8
   1 -15  -1 3381.06 509.548  14
  -1  15   1 3409.62 495.097   8
   1  15  -1 5209.85 600.647   8
  -1 -15   1 5030.52 614.403  14
  -1  15   0 156.306 213.378   8
   1 -15   0 81.2212 214.147  14
   1  15   0 130.397 241.307   3
  -1 -15   0 198.090 180.417  14
   1  15   0-160.762 210.278   8
   1  15   1 7207.21 858.351   3
   1 -15   1 6463.49 709.352  14
   1  15   1 5855.85 650.157   8
  -1  15  -1 6189.23 653.325   8
  -1 -15  -1 5772.37 654.083  14
  -1  15  -2 20946.5 1202.97   8
  -1 -15  -2 21101.7 1242.98  14
   1  15   2 21278.7 1471.47   3
   1 -15   2 19923.8 1246.71  14
   1  15   2 21213.5 1242.56   8
   1  15   3 9179.80 966.377   3
  -1  15  -3 7925.58 734.027   8
   1  15   3 10601.4 883.389   8
   1 -15   3 9554.81 862.086  14
  -1 -15  -3 9607.17 840.392  14
   1 -15   4 931.338 312.181  14
   1  15   4 628.341 275.268   8
   1  15   4 1023.23 364.574   3
  -1 -15  -4 871.499 343.457  14
  -1  15  -4 623.071 253.114   8
   1 -15   5 34439.7 1715.77  14
   1  15   5 34433.1 1664.55   8
  -1 -15  -5 34278.1 1636.72  14
  -1  15  -5 32180.9 1523.26   8
   1  15   5 31494.8 1770.66   3
   1 -15   6 12115.7 1009.06  14
   1  15   6 12769.2 994.567   8
  -1  15  -6 11837.1 948.412   9
  -1 -15  -6 12603.1 976.633  14
  -1  15  -6 12587.7 903.112   8
   1 -15   7 39869.3 1915.83  14
   1  15   7 45663.7 1943.04   8
  -1 -15  -7 39714.6 1809.53  14
  -1  15  -7 39757.1 1673.44   8
  -1  15  -7 41620.3 1868.33   9
   1 -15   8 216.002 269.543  14
  -1 -15  -8 235.202 201.902  14
   1  15   8 315.170 245.738   8
  -1  15  -8 504.009 301.945   9
  -1  15  -9 86.4277 226.308   9
  -1 -15  -9-164.017 226.147  14
   1  15   9-9.85900 207.171   8
   1 -15   9 290.386 273.494  14
  -1  15 -10-244.760 281.441   9
   1  15  10-79.8172 251.993   8
   1 -15  10 237.924 229.161  14
  -1 -15 -10-133.665 188.684  14
   1  15  10 356.145 260.539  10
  -1 -15 -11 390.082 271.472  14
   1  15  11-153.539 218.624  10
   1  15  11 561.288 250.295   8
   1 -15  11 367.306 254.530  14
  -1  15 -11 546.378 266.708   9
  -1  15 -12 60.5369 209.513   9
   1  15  12-91.2510 268.263  10
   1  15  12 151.526 212.967   8
   1 -15  12 467.793 303.832  14
  -1 -15 -12-160.747 262.602  14
   1  15  13 42.9026 250.790   8
   1  15  13-258.111 261.950  10
   1 -15  13-363.900 250.808  14
  -1 -17   8 379.417 212.573  14
  -1 -17   7 2896.75 517.160  14
   1  17  -6 295.394 252.814   9
   1 -17  -6 727.681 364.715  14
  -1  17   6 241.017 235.193   8
   1  17  -6 486.888 250.703   8
  -1 -17   6 1271.89 361.048  14
   1 -17  -5 7207.17 801.643  14
  -1 -17   5 7170.78 813.419  14
   1  17  -5 7516.86 760.247   8
  -1  17   5 8865.39 880.060   8
   1  17  -4 104.630 183.032   8
   1 -17  -4-343.863 265.472  14
  -1 -17   4 43.7924 205.020  14
   1  17  -3 397.279 220.569   8
   1 -17  -3 588.916 275.999  14
  -1  17   3 317.060 267.866   8
  -1 -17   3 933.561 355.194  14
  -1  17   2 7155.75 783.829   8
   1  17  -2 5856.97 680.439   8
  -1 -17   2 6194.62 735.339  14
   1 -17  -2 6434.12 766.112  14
   1  17  -1 12802.0 1016.52   8
  -1  17   1 11624.0 992.294   8
   1 -17  -1 10939.7 1021.24  14
  -1 -17   1 12981.0 1071.88  14
  -1 -17   0 203.539 219.794  14
   1 -17   0-333.179 294.562  14
  -1  17   0 36.7506 198.419   8
   1  17   0-268.515 256.634   8
   1  17   1-106.171 210.733   8
  -1 -17  -1 236.109 230.486  14
  -1  17  -1-359.382 259.948   8
   1 -17   1 221.216 274.116  14
   1  17   2 8453.42 845.159   8
  -1  17  -2 8568.04 838.329   8
  -1 -17  -2 8737.09 880.393  14
   1 -17   2 8480.27 889.655  14
   1 -17   3 15530.6 1207.73  14
  -1 -17  -3 18729.3 1276.08  14
  -1  17  -3 17411.9 1195.07   8
   1  17   3 17543.0 1241.10   8
   1 -17   4 194.864 217.240  14
  -1  17  -4-45.0243 189.259   8
  -1 -17  -4 371.632 240.207  14
   1  17   4 323.925 280.561   8
   1  17   5 38030.4 1877.58   8
  -1 -17  -5 35553.3 1813.30  14
  -1  17  -5 38267.7 1867.28   9
   1 -17   5 36115.7 1911.78  14
  -1  17  -5 37169.0 1764.01   8
   1  17   6 957.789 334.019   8
  -1  17  -6 1062.39 314.275   8
   1 -17   6 909.510 364.236  14
  -1  17  -6 1411.58 413.761   9
  -1 -17  -6 1232.09 374.706  14
   1 -17   7 13040.5 1142.53  14
   2   0 -24 1370.38 396.930   9
  -2   0  24 1132.63 527.593   5
   2   0 -24 2267.46 541.594  13
   2   0 -23-112.331 240.297  13
  -2   0  23-283.842 382.072   5
   2   0 -23-280.617 289.101   9
  -2   0  22 16937.1 1185.83  10
   2   0 -22 18486.5 1212.90   9
   2   0 -22 18255.8 1305.61  13
  -2   0  22 16498.9 1593.85   5
   2   0 -21 517.495 320.986  13
  -2   0  21 2.10909 274.613   5
  -2   0  21 332.241 172.669  10
   2   0 -21-48.4261 193.190   9
   2   0 -20-95.2330 225.057   9
  -2   0  20 586.161 247.228  10
   2   0 -20 32.5736 224.286  13
  -2   0  20 196.014 283.668   5
   2   0 -19-226.976 253.289  13
  -2   0  19 229.997 202.795  10
  -2   0  19 20.4594 260.196   5
   2   0 -19-66.7233 193.042   9
   2   0 -18 9114.89 796.305  13
  -2   0  18 8769.69 982.520   5
  -2   0  18 8005.42 693.231  10
   2   0 -18 8167.90 695.385   9
  -2   0  17 279.431 194.226  10
  -2   0  17 391.485 321.696   5
   2   0 -17 284.234 192.006   9
   2   0 -17 61.3635 188.575  13
  -2   0  16 419.713 281.308   5
   2   0 -16 798.237 256.260  13
   2   0 -16 1009.03 259.553   9
  -2   0  16 1296.99 280.101  10
  -2   0  16 1388.76 216.314  12
   2   0 -15-131.491 181.887  13
  -2   0  15 5.57238 205.309   5
   2   0 -15-435.665 220.022   9
  -2   0  15-224.350 169.736  10
  -2   0  15 26.0667 93.2016  12
  -2   0  14 76401.7 2089.14  10
  -2   0  14 75370.7 2569.18   5
  -2   0  14 77351.0 1810.37  12
   2   0 -14 76767.6 2088.32   9
   2   0 -14 78361.2 2219.32  13
  -2   0  13-9.91140 112.791  10
  -2   0  13 189.674 202.115   5
   2   0 -13-113.517 162.055  13
   2   0 -13 35.9851 132.187   9
  -2   0  13 7.74322 94.1967  12
  -2   0  12 337.022 157.123  10
  -2   0  12 248.075 103.919  12
   2   0 -12 102.898 105.289   9
  -2   0  12 427.084 235.176   5
   2   0 -12 271.606 160.320  13
  -2   0  11 40.5198 76.0912  12
  -2   0  11 39.9040 114.972  10
  -2   0  11-4.14234 12.5710   8
   2   0 -11-42.5968 125.515  13
  -2   0  11-243.743 211.885   5
   2   0 -11 51.2277 126.589   9
   2   0 -10 1277.08 257.681   6
   2   0 -10 869.311 155.695   9
  -2   0  10 1145.95 68.9437   8
  -2   0  10 1643.73 178.794  12
  -2   0  10 1126.31 247.071   5
   2   0 -10 1178.27 215.749  13
  -2   0  10 1027.97 175.943  10
  -2   0   9 28.0680 19.2221   8
  -2   0   9 34.1442 136.890   5
  -2   0   9 57.4726 67.4235  12
   2   0  -9-132.947 148.435   6
   2   0  -9-98.4467 106.327   9
  -2   0   9 65.4709 102.704  10
   2   0  -9 51.5343 97.9875  13
  -2   0   8 38591.1 1078.46  10
   2   0  -8 37599.5 1116.60  13
   2   0  -8 40891.1 1063.34   9
  -2   0   8 38739.2 1306.24   5
  -2   0   8 40061.9 687.122   8
  -2   0   8 36807.6 918.505  12
   2   0  -8 38091.6 1254.96   6
   2   0  -7 39.8650 95.1543  13
  -2   0   7 33.0297 20.9160   8
  -2   0   7 184.725 156.470   5
   2   0  -7 27.8278 81.1311   9
   2   0  -7 76.6706 140.438   6
  -2   0   7-28.9032 79.7239  10
  -2   0   7-15.5478 56.9012  12
  -2   0   6 3366.80 185.668  12
  -2   0   6 3441.21 247.140  10
   2   0  -6 3139.10 218.205   9
  -2   0   6 3906.39 332.890   5
   2   0  -6 3536.26 301.117   6
   2   0  -6 3443.63 247.982  13
   2   0  -5 17.8059 41.7254   9
   2   0  -5 31.4847 56.0409  13
  -2   0   5 93.6275 42.3192  12
  -2   0   5-70.4962 96.9158   5
   2   0  -5 27.7872 25.7138   3
  -2   0   5 23.8326 54.1191  10
   2   0  -5 4.30641 80.2275   6
  -2   0   4 1911.06 112.028  12
   2   0  -4 2087.25 101.162   3
  -2   0   4 2302.96 218.338   5
   2   0  -4 1985.63 152.290  13
   2   0  -4 1902.49 180.635   6
  -2   0   4 1799.64 156.367  10
  -2   0   4 2257.04 126.459  11
   2   0  -4 1741.62 123.838   9
   2   0  -3 141.112 66.2975   6
   2   0  -3 55.4611 38.8771   9
  -2   0   3 71.7426 50.2507  10
  -2   0   3 146.879 97.7571   5
  -2   0   3 54.4659 40.2439   2
  -2   0   3 90.5335 42.8730  11
   2   0  -3 44.6548 41.2060  13
  -2   0   2 93117.5 1788.86   5
   2   0  -2 92433.7 1513.05  13
   2   0   1-1.27795 36.7348  14
   2   0   1 80.6484 43.4892   4
  -2   0  -1-11.1000 40.8477  11
  -2   0  -2 220805. 3522.28   9
   2   0   2 212750. 3655.04  12
  -2   0  -2 225704. 3560.32  11
   2   0   2 216392. 3533.17  14
   2   0   3 42.5621 51.1095  14
  -2   0  -3 46.3745 49.9196  11
  -2   0  -3 33.7132 49.4823   9
   2   0   3 75.1783 76.3870  12
   2   0   4 615257. 9748.94  12
  -2   0  -4 655735. 9577.01  11
  -2   0  -4 626177. 9649.54   9
   2   0   4 641924. 9677.30  14
   2   0   5 98.9433 81.7058  14
   2   0   5 6.66989 79.2726  12
  -2   0  -5-117.951 96.2717   9
  -2   0  -5 59.6047 53.1106  11
  -2   0  -6 77405.2 1545.02  11
  -2   0  -6 76472.8 1690.69   9
   2   0   6 76645.7 1717.32  12
  -2   0  -7 18.6669 108.110   9
   2   0   7-183.142 116.477  12
  -2   0  -8 266055. 4714.13   9
   2   0   8 261956. 4680.74  12
  -2   0  -9-18.9504 124.635  13
  -2   0  -9-10.2878 136.656   9
   2   0   9 24.8756 95.0496  12
  -2   0 -10 33853.5 1200.43  13
   2   0  10 33945.7 1119.60  12
  -2   0 -10 33163.8 1167.49   9
   2   0  10 30353.4 897.200   7
   2   0  11-22.0543 79.2784   7
  -2   0 -11-15.6613 143.511  13
  -2   0 -11-137.426 163.695   9
   2   0  11-75.4451 111.793  12
  -2   0 -12 95611.5 2463.54  13
   2   0  12 94219.2 1925.21   7
   2   0  12 91620.7 2255.22  12
  -2   0 -12 94028.4 2408.34   9
  -2   0 -13 107.581 151.581   9
   2   0  13 6.14053 141.574  12
  -2   0 -13 111.736 175.825  13
   2   0  14 26893.3 1103.03  12
  -2   0 -14 27015.7 1219.83   9
   2   0  14 26617.6 1459.91   5
  -2   0 -14 27037.1 1255.51  13
   2   0  14 28428.1 1140.70  10
  -2   0 -15-177.100 173.002   9
   2   0  15-198.360 271.206   5
  -2   0 -15 28.8828 176.407  13
   2   0  15 146.987 149.360  10
   2   0  15 79.9588 135.421  12
   2   0  16 17224.4 947.292  10
   2   0  16 17761.4 928.522  12
   2   0  16 18277.0 1303.10   5
  -2   0 -16 17133.8 1041.36   9
  -2   0 -16 18677.6 1109.75  13
  -2   0 -17-115.324 230.556  13
   2   0  17-224.265 331.469   5
   2   0  17-38.0949 158.384  10
   2   0  17 15.7734 155.736  12
  -2   0 -17-171.098 215.913   9
   2   0  18 8663.28 998.885   5
   2   0  18 8645.10 708.947  10
  -2   0 -18 9728.28 835.299   9
   2   0  18 9026.91 682.037  12
  -2   0 -18 9191.28 827.643  13
  -2   0 -19-68.8195 196.542   9
  -2   0 -19 149.653 251.406  13
   2   0  19 235.925 311.146   5
   2   0  19-164.803 172.727  10
  -2   0 -20 5001.90 663.343   9
   2   0  20 4893.72 836.240   5
  -2   0 -20 5767.75 711.872  13
   2   0  20 4389.35 554.430  10
  -2   0 -21 365.021 283.263   9
   2   0  21 165.805 347.383   5
  -2   0 -21-96.2246 240.994  13
  -2   0 -22 444.478 257.721   9
   2   0  22 1103.05 483.391   5
   2   0  23 443.224 363.859   5
  -2   2  24 12148.0 1102.04  10
  -2  -2  24 11873.4 1490.70   5
   2   2 -24 11980.4 1052.79   9
   2   2 -23 659.621 282.662  13
   2  -2 -23 1012.05 393.248  13
  -2  -2  23 946.075 544.751   5
   2  -2 -23 138.516 238.416   9
   2   2 -23 238.454 231.898   9
  -2   2  23 488.385 326.566  10
  -2  -2  22 15702.8 1627.05   5
   2  -2 -22 17954.2 1280.36  13
   2   2 -22 18069.4 1239.72   9
   2   2 -22 18433.6 1322.46  13
  -2   2  22 18522.3 1285.77  10
   2  -2 -22 20051.1 1252.21   9
  -2   2  21-285.396 280.462  10
   2   2 -21 260.008 286.074  13
   2  -2 -21 365.199 229.309   9
   2  -2 -21 50.7128 231.101  13
   2   2 -21 333.178 233.348   9
   2  -2 -20 10656.2 842.450   9
  -2   2  20 9223.12 846.100  10
   2   2 -20 9419.42 835.919   9
   2  -2 -20 9295.29 852.882  13
   2   2 -20 10816.5 945.468  13
  -2  -2  20 9910.66 1205.38   5
  -2  -2  19 2747.33 398.531  10
   2  -2 -19 3108.57 458.827   9
  -2   2  19 2867.20 455.413  10
  -2   2  19 2908.68 579.798   5
  -2  -2  19 2047.09 553.276   5
   2   2 -19 2710.22 443.498   9
   2   2 -19 2968.00 498.885  13
   2  -2 -19 2980.21 479.755  13
  -2  -2  18 6244.12 592.222  10
  -2   2  18 5951.70 771.723   5
   2  -2 -18 7668.07 725.305  13
  -2   2  18 7329.28 688.559  10
   2   2 -18 6139.80 619.417   9
  -2  -2  18 6708.73 903.055   5
  -2   2  18 6177.75 526.153  12
   2   2 -18 6061.48 660.209  13
   2  -2 -18 6484.75 627.127   9
   2   2 -17 40614.3 1693.02  13
  -2   2  17 38095.1 1878.40   5
   2  -2 -17 43986.4 1734.11  13
   2   2 -17 37193.3 1551.37   9
  -2  -2  17 40648.0 2171.62   5
  -2  -2  17 39136.3 1496.03  10
   2  -2 -17 40150.8 1541.82   9
  -2   2  17 40304.1 1391.90  12
  -2   2  17 39666.8 1605.04  10
   2   2 -16 43001.9 1602.50   9
  -2   2  16 42337.6 1620.58  10
   2  -2 -16 43563.0 1560.27   9
  -2   2  16 44920.8 1446.70  12
   2   2 -16 44123.5 1735.44  13
  -2  -2  16 43488.0 1536.02  10
   2  -2 -16 45178.1 1705.45  13
  -2   2  16 41384.0 1883.65   5
  -2  -2  16 43225.5 2145.24   5
  -2   2  15 22904.6 965.323  12
   2   2 -15 23089.4 1124.35   9
  -2  -2  15 24290.7 1525.18   5
  -2   2  15 23848.5 1339.35   5
  -2  -2  15 25918.8 1091.80  10
  -2   2  15 24370.8 1147.18  10
   2   2 -15 23122.3 1276.14   6
   2  -2 -15 25106.9 1100.44   9
   2  -2 -15 25299.0 1187.29  13
   2   2 -15 26232.5 1244.68  13
   2  -2 -14 15863.1 883.808  13
  -2   2  14 13282.9 918.422   5
  -2  -2  14 14204.9 768.242  10
   2  -2 -14 13183.5 773.219   9
   2   2 -14 13247.9 923.730   6
  -2   2  14 14992.0 722.074  12
  -2  -2  14 14382.6 580.234  12
  -2  -2  14 14126.9 1108.52   5
  -2   2  14 14792.9 832.943  10
   2   2 -14 13773.8 789.029   9
   2   2 -14 14384.1 869.343  13
   2  -2 -13 12064.7 738.857  13
  -2   2  13 11028.2 698.959  10
   2   2 -13 10018.8 769.990   6
  -2   2  13 10910.8 596.312  12
  -2   2  13 11436.7 798.718   5
  -2  -2  13 9403.09 872.600   5
  -2  -2  13 11710.8 652.187  10
   2   2 -13 10234.9 657.895   9
  -2  -2  13 10687.9 473.196  12
  -2   2  13 11029.5 421.599   8
   2  -2 -13 9784.68 616.519   9
  -2  -2  12 79022.6 2007.21  10
  -2   2  12 85506.6 1977.36  12
   2  -2 -12 84309.0 2070.21   9
  -2  -2  12 83583.3 1707.64  12
   2   2 -12 81785.1 2352.19   6
  -2   2  12 85412.6 2172.95  10
  -2   2  12 88106.3 2388.82   5
   2  -2 -12 89088.1 2224.21  13
  -2   2  12 86146.6 1647.43   8
   2   2 -12 86756.9 2133.71   9
  -2  -2  12 82433.5 2668.43   5
  -2   2  11 45246.9 1395.19  10
  -2  -2  11 41770.1 1739.02   5
   2   2 -11 43052.0 1340.52   9
  -2   2  11 41630.0 1469.92   5
  -2  -2  11 43278.0 1328.18  14
   2   2 -11 42212.9 1506.74   6
  -2  -2  11 44340.7 1027.90  12
  -2   2  11 44882.7 1004.89   8
  -2  -2  11 44244.3 1273.80  10
   2  -2 -11 43507.0 1301.10   9
   2  -2 -11 44410.8 1391.79  13
  -2   2  11 44436.2 1234.02  12
  -2  -2  10 4238.59 499.404   5
  -2   2  10 3916.48 229.743   8
  -2   2  10 3736.06 299.505  12
  -2  -2  10 3568.72 342.322  14
  -2   2  10 3814.79 356.106  10
  -2  -2  10 4015.66 322.323  10
   2   2 -10 3865.08 397.291   6
   2  -2 -10 3704.86 326.639   9
  -2   2  10 3585.98 371.103   5
   2  -2 -10 4054.73 366.582  13
  -2  -2  10 4004.38 230.125  12
   2   2 -10 3365.13 330.596   9
   2  -2  -9 6772.19 451.107  13
  -2  -2   9 5908.86 551.434   5
   2   2  -9 5242.89 440.199   6
  -2   2   9 6180.86 456.863   5
  -2   2   9 6705.94 386.474  12
  -2  -2   9 5898.00 391.967  14
  -2   2   9 6080.15 429.086  10
  -2  -2   9 5727.02 376.127  10
   2   2  -9 6431.97 409.259   9
   2  -2  -9 6516.60 396.795   9
  -2  -2   9 5892.42 264.943  12
  -2   2   9 6433.90 299.293   8
  -2   2   8 192286. 3551.65  10
  -2  -2   8 191868. 3441.99  14
  -2   2   8 188510. 3381.09  12
   2   2  -8 191847. 3679.00   6
  -2  -2   8 193467. 3075.42  12
   2   2  -8 193392. 3474.45   9
   2  -2  -8 193579. 3546.44  13
  -2   2   8 179577. 3585.02   5
  -2   2   8 189574. 3178.65   8
  -2  -2   8 183159. 3393.69  10
   2  -2  -8 189450. 3412.34   9
  -2  -2   8 193457. 4066.46   5
   2  -2  -7 148.762 122.600  13
   2  -2  -7 84.7357 87.1598   9
  -2  -2   7 33.7776 180.186   5
  -2  -2   7 58.4727 36.3618  12
  -2   2   7 3.99951 78.5907  12
  -2   2   7-44.5087 105.412   5
  -2   2   7 61.0584 61.9577   8
  -2  -2   7 67.6380 79.2253  14
  -2   2   7 43.5591 104.498  10
  -2  -2   7 61.9379 78.2063  10
   2   2  -7 14.0582 85.0491   9
   2   2  -7-30.9192 79.3691   3
   2  -2  -6 56147.9 1297.30  13
   2   2  -6 56474.7 1236.45   9
  -2  -2   6 53783.2 1626.31   5
  -2   2   6 55183.0 1220.84  12
  -2  -2   6 54798.3 1210.68  14
  -2  -2   6 53297.2 931.412  12
  -2   2   6 55551.7 1303.01  10
  -2   2   6 55696.9 1114.41   8
  -2   2   6 55045.5 1292.86   5
  -2  -2   6 54261.4 1205.65  10
   2   2  -6 53698.8 1264.19   3
   2  -2  -6 55052.5 1199.53   9
  -2   2   5 36571.8 935.450  10
  -2  -2   5 36367.0 854.851  14
  -2  -2   5 35930.9 861.654  10
  -2  -2   5 34788.6 1188.22   5
   2  -2  -5 38071.3 879.989   1
   2  -2  -5 35265.4 906.845  13
  -2   2   5 35827.6 873.617  12
   2   2  -5 34325.4 912.557   3
  -2   2   5 34638.9 878.593   5
   2   2  -5 36563.0 872.223   9
  -2   2   5 35478.3 795.213   8
   2   2  -4 93805.9 1707.96   9
  -2   2   4 93410.3 1747.65  12
   2  -2  -4 95052.9 1785.84  13
  -2   2   4 100078. 1820.20  10
  -2  -2   4 91925.2 1690.17  14
  -2  -2   4 92684.0 2142.03   5
   2   2  -4 91595.5 1798.33   3
  -2   2   4 96568.9 1699.79   5
  -2  -2   4 91458.3 1723.48  10
   2  -2  -4 91428.8 1758.07   1
  -2   2   4 98607.9 1692.24   8
  -2  -2   4 93395.2 1792.68   2
  -2   2   3 129952. 2146.97   8
  -2  -2   3 122844. 2586.88   5
   2  -2  -3 125689. 2211.63  13
  -2  -2   3 125714. 2164.94  10
   2   2  -3 123964. 2058.46   7
   2   2  -3 125495. 2248.96   3
  -2   2   3 129720. 2222.26  10
  -2  -2   3 123873. 2213.53   2
   2  -2  -3 125862. 2243.73   1
  -2  -2   3 125671. 2110.74  14
  -2  -2   2 17866.7 486.379  10
  -2   2   2 19303.3 489.486   8
  -2  -2   2 18595.9 492.545   2
  -2  -2   2 17609.6 427.559  14
  -2   2   2 19188.8 495.470  10
   2  -2  -2 17940.5 508.186  13
  -2  -2   2 18879.7 727.731   5
   2   2  -2 18007.9 369.563  12
   2   2  -2 18618.4 459.258   7
  -2  -2   1 87393.4 1932.27   5
   2  -2  -1 88973.4 1525.51   4
  -2   2   1 87990.2 1519.35  10
  -2   2   1 88383.5 1566.85   8
   2   2  -1 87675.3 1572.05   7
  -2  -2   1 87027.8 1478.24  14
  -2  -2   1 87733.3 1547.96   2
   2  -2  -1 88650.8 1537.66  14
   2   2  -1 88523.1 1494.62  12
  -2   2   0 3517.26 185.405   8
   2  -2   0 3287.93 169.503   4
   2   2   0 3260.93 195.727   7
   2   2   0 3794.47 190.185  12
  -2  -2   0 3538.39 176.925   2
  -2   2   0 3646.85 149.998  10
  -2  -2   0 3571.08 155.425  13
   2  -2   0 3477.08 185.988  14
  -2  -2  -1 329380. 5128.43   2
  -2   2  -1 332908. 4962.48  10
   2   2   1 325852. 5210.76   7
   2   2   1 327084. 5195.41  12
  -2  -2  -1 324227. 5058.83  13
  -2   2  -1 325546. 5329.99  11
   2  -2   1 325046. 5113.37   4
   2  -2   1 329525. 5168.89  14
  -2  -2  -2 6906.88 268.168  13
  -2   2  -2 6887.27 294.245   9
   2   2   2 6685.75 320.703  12
   2  -2   2 6894.13 315.320  14
   2  -2   2 6600.85 287.601   4
   2   2   2 6609.21 311.828   7
  -2   2  -2 6875.38 339.804  11
   2   2   3 9678.58 400.148   7
   2  -2   3 9292.81 405.500  14
  -2   2  -3 9704.54 388.869   9
  -2   2  -3 9495.35 406.076  11
   2   2   3 9391.49 418.433  12
  -2  -2  -3 9780.30 383.065   9
  -2  -2  -3 9668.36 364.873  13
  -2   2  -4 17793.9 583.254  11
  -2  -2  -4 18944.7 603.591   9
   2  -2   4 18706.2 631.329  14
   2   2   4 17778.3 585.969   7
  -2  -2  -4 18364.1 584.051  13
   2   2   4 18647.4 643.686  12
  -2   2  -4 19020.9 532.553   6
  -2   2  -4 17880.1 605.870   9
  -2   2  -5 77601.8 1578.72  11
  -2  -2  -5 80236.7 1647.47  13
   2   2   5 78187.7 1613.29   7
   2   2   5 76391.3 1710.42  12
   2  -2   5 79990.3 1721.50  14
   2  -2   5 77158.0 1725.42  12
  -2   2  -5 75652.2 1672.07   9
  -2  -2  -5 77769.3 1668.56   9
  -2   2  -5 80924.9 1581.58   6
  -2   2  -6 27161.9 826.699   6
   2   2   6 26822.0 887.733  12
  -2  -2  -6 27299.4 854.758  13
   2   2   6 28417.1 815.164   7
  -2   2  -6 28986.6 772.822  11
  -2   2  -6 28001.5 899.719   9
   2  -2   6 27960.9 907.427  14
  -2  -2  -6 27224.4 866.300   9
   2  -2   6 27744.1 892.043  12
  -2   2  -7 4899.82 295.259  11
   2   2   7 5111.95 374.918  12
  -2   2  -7 5322.45 362.164   6
  -2  -2  -7 5069.91 362.324   9
  -2   2  -7 5005.59 372.555   9
   2  -2   7 5281.23 376.706  12
   2   2   7 4834.73 317.025   7
  -2  -2  -7 4948.14 364.807  13
   2  -2   7 5502.16 390.471  14
   2   2   8 1534.83 220.964  12
  -2   2  -8 1445.59 223.954   9
   2  -2   8 1493.06 231.908  14
  -2   2  -8 1404.77 218.447   6
  -2  -2  -8 1509.02 210.973  13
   2   2   8 1861.96 202.504   7
   2  -2   8 1767.65 223.769  12
  -2  -2  -8 1739.24 238.306   9
  -2   2  -8 1816.57 173.851  11
   2  -2   9 41454.8 1307.49  14
  -2  -2  -9 40809.4 1266.19  13
  -2   2  -9 40379.2 1288.92   9
   2   2   9 41211.3 1265.28  12
  -2   2  -9 38976.5 980.828  11
  -2  -2  -9 41824.2 1267.86   9
   2   2   9 42534.1 1104.38   7
   2  -2   9 38815.2 1209.50  12
  -2   2  -9 39558.1 1268.50   6
   2   2  10 72565.1 1635.97   7
   2  -2  10 71181.2 1917.73  14
   2   2  10 71703.3 1861.77  12
  -2  -2 -10 74030.8 1900.60   9
  -2   2 -10 70788.6 1934.48   9
   2  -2  10 71152.5 1789.66  12
  -2  -2 -10 72959.7 1903.56  13
   2   2  11 16780.6 661.584   7
  -2   2 -11 17537.9 872.397   9
   2   2  11 16367.2 809.836  12
  -2  -2 -11 17784.8 852.426   9
   2  -2  11 17483.5 708.451  10
  -2  -2 -11 16681.5 837.117  13
   2  -2  11 16104.5 748.430  12
   2  -2  11 15420.9 823.404  14
   2  -2  12 20075.8 880.413  12
   2  -2  12 20348.1 1264.02   5
   2   2  12 23131.2 985.374  12
   2  -2  12 21442.1 840.090  10
  -2   2 -12 21151.6 1006.99   9
   2   2  12 22325.1 786.414   7
   2  -2  12 19576.3 1017.11  14
  -2  -2 -12 21344.4 998.836  13
  -2  -2 -12 22533.7 1005.56   9
  -2  -2 -13 45266.8 1598.22  13
   2  -2  13 49290.3 2008.77   5
  -2  -2 -13 45011.7 1565.42   9
   2   2  13 45507.7 1515.94  12
  -2   2 -13 46428.0 1622.29   9
   2  -2  13 44750.5 1408.63  12
   2  -2  13 45261.7 1379.29  10
  -2  -2 -14 11962.1 806.489   9
  -2   2 -14 13493.6 858.615   9
   2  -2  14 13283.2 724.320  12
   2   2  14 13194.0 778.241  12
   2  -2  14 12814.7 1036.77   5
   2  -2  14 12133.4 683.553  10
  -2  -2 -14 12260.1 808.111  13
  -2  -2 -15 306.498 183.518   9
  -2   2 -15 392.044 218.443   9
   2  -2  15 535.661 158.951  10
   2   2  15 225.844 168.049  12
  -2   2 -15 583.708 253.472  13
   2  -2  15 361.493 160.117  12
   2   2  15 783.905 349.511   5
   2  -2  15 589.166 372.017   5
  -2  -2 -15 486.458 250.856  13
   2   2  16 3475.71 450.634  10
  -2  -2 -16 3370.84 493.405  13
  -2   2 -16 3270.36 461.558   9
   2   2  16 3695.57 445.641  12
   2  -2  16 2459.13 550.924   5
   2  -2  16 3070.84 360.989  12
   2   2  16 2915.61 514.380   5
  -2  -2 -16 3316.06 456.667   9
   2  -2  16 2964.91 385.465  10
  -2   2 -16 3500.22 514.977  13
  -2   2 -17 630.553 279.380  13
   2   2  17 1198.81 284.156  12
   2  -2  17 576.645 284.218   5
  -2  -2 -17 901.144 297.788   9
   2   2  17 885.142 315.539   5
   2   2  17 562.190 214.588  10
  -2   2 -17 832.685 310.765   9
  -2  -2 -17 556.523 239.276  13
  -2   2 -18 5803.62 665.271   9
   2   2  18 5686.66 764.023   5
  -2  -2 -18 5757.51 644.341   9
  -2  -2 -18 6396.32 690.862  13
   2   2  18 4762.93 570.258  10
  -2   2 -18 5815.97 699.309  13
   2  -2  18 6174.88 883.538   5
   2   2  18 5312.58 550.527  12
  -2  -2 -19 164.843 221.562   9
   2   2  19 95.8248 187.986  10
   2   2  19 665.887 360.978   5
   2   2  19 401.147 225.400  12
  -2  -2 -19 277.615 258.424  13
  -2   2 -19 220.016 260.656   9
   2  -2  19 578.675 418.886   5
  -2   2 -19 768.481 334.291  13
  -2   2 -20 19372.1 1329.06  13
   2   2  20 17664.8 1145.00  10
   2  -2  20 17358.1 1591.06   5
  -2   2 -20 18028.9 1241.60   9
  -2  -2 -20 16876.0 1172.14   9
  -2  -2 -20 17386.5 1213.78  13
   2   2  20 15287.8 1367.60   5
   2  -2  21 13713.3 1472.41   5
  -2   2 -21 15077.0 1200.91  13
   2   2  21 14203.7 1080.58  10
  -2  -2 -21 15194.7 1143.18   9
   2   2  21 13399.3 1338.55   5
  -2   2 -21 16140.7 1222.01   9
  -2  -2 -21 15090.0 1189.39  13
   2  -2  22 9866.60 1290.45   5
  -2  -2 -22 10372.4 999.577  13
  -2   2 -22 9588.52 971.738  13
   2   2  22 9671.11 909.384  10
  -2   2 -22 8422.54 908.264   9
  -2  -2 -22 8192.10 865.082   9
   2  -2  23 736.450 448.122   5
  -2   4  24 18452.9 1412.86  10
   2   4 -23 662.613 388.481  13
   2  -4 -23 263.930 252.495  13
   2   4 -23 126.389 220.286   9
  -2  -4  23-273.523 462.695   5
  -2   4  23-8.23767 204.668  10
   2   4 -22 1935.52 480.312  13
   2  -4 -22 1631.12 433.912  13
   2   4 -22 1292.94 370.159   9
  -2  -4  22 1667.75 662.819   5
  -2   4  22 1527.94 402.341  10
   2  -4 -21 987.654 320.454  13
  -2   4  21 1062.40 354.187  10
  -2  -4  21 1522.17 585.651   5
   2   4 -21 1213.01 391.529   9
   2   4 -21 636.080 288.801  13
   2  -4 -20 5754.61 691.000  13
   2   4 -20 5266.66 632.296   9
  -2   4  20 5446.90 655.432  10
  -2  -4  20 5718.39 966.341   5
   2   4 -20 6953.54 797.326  13
  -2   4  20 4734.93 534.985  12
   2   4 -19 1556.44 371.639   9
   2   4 -19 1454.16 366.058  13
   2  -4 -19 1048.35 324.688  13
  -2   4  19 1653.37 325.979  12
  -2   4  19 1439.57 350.465  10
  -2  -4  19 1106.51 480.213   5
   2  -4 -18 6121.33 668.703  13
   2   4 -18 5055.11 645.280  13
  -2   4  18 6881.51 599.997  12
   2   4 -18 6801.89 684.200   9
  -2   4  18 6226.92 668.592  10
  -2  -4  18 5716.57 916.710   5
  -2  -4  17 5819.85 861.505   5
   2  -4 -17 5487.12 597.413  13
  -2   4  17 5202.00 588.385  10
  -2   4  17 5290.59 505.561  12
   2   4 -17 5220.06 585.951   9
   2   4 -17 4804.04 630.394   6
   2   4 -16 26780.4 1446.26   6
   2  -4 -16 29516.4 1372.24  13
  -2   4  16 27999.5 1326.86  10
  -2   4  16 27778.5 1186.13  12
  -2  -4  16 24314.2 1707.70   5
  -2  -4  16 27682.0 1141.40  10
   2   4 -16 28356.1 1318.77   9
  -2   4  16 27404.3 1429.98   5
   2   4 -15 7403.81 721.493   6
  -2  -4  15 5701.47 805.087   5
  -2   4  15 5970.89 619.749   5
  -2  -4  15 6189.95 496.522  10
   2   4 -15 6267.88 576.981   9
  -2   4  15 6728.17 608.654  10
  -2  -4  15 6378.13 566.858  14
  -2   4  15 6669.29 539.838  12
   2  -4 -15 6448.22 610.103  13
  -2   4  14 7613.14 653.142   5
  -2   4  14 7338.57 625.532  10
   2   4 -14 6934.09 665.517   6
  -2  -4  14 7031.70 584.866  14
  -2  -4  14 7588.90 897.155   5
   2   4 -14 6981.34 601.891   9
  -2  -4  14 7110.95 510.688  10
  -2   4  14 7407.13 555.108  12
  -2   4  14 8575.57 459.351   8
   2  -4 -14 7502.74 631.057  13
  -2   4  13 13671.4 811.178  10
  -2  -4  13 14135.3 792.070  14
   2   4 -13 13932.5 891.563   6
  -2   4  13 13018.8 820.279   5
  -2   4  13 13947.2 598.621   8
   2  -4 -13 13403.3 637.387   1
  -2  -4  13 12802.1 659.343  10
   2   4 -13 13398.2 785.772   9
   2  -4 -13 13604.3 807.269  13
  -2   4  13 13864.5 735.986  12
  -2  -4  13 13803.9 1118.41   5
   2   4 -12 17189.6 863.867   9
  -2  -4  12 17049.9 837.435  14
  -2   4  12 18338.4 914.136  10
   2   4 -12 18056.2 962.260   6
  -2   4  12 16712.5 870.709   5
  -2   4  12 18112.1 678.853   8
   2  -4 -12 19302.8 740.061   1
  -2  -4  12 16597.1 726.970  10
  -2  -4  12 17428.7 1232.88   5
   2  -4 -12 17246.0 886.999  13
  -2   4  12 17609.6 820.869  12
  -2  -4  11 4662.53 219.410  12
   2  -4 -11 5572.52 474.456  13
   2  -4 -11 5330.54 371.142   1
   2   4 -11 4707.35 428.135   9
  -2  -4  11 4977.67 625.361   5
  -2   4  11 4610.11 416.458   5
   2   4 -11 5186.42 488.868   6
  -2   4  11 5324.91 427.065  12
  -2   4  11 5005.01 459.623  10
  -2  -4  11 4404.80 400.085  14
  -2   4  11 5068.11 339.899   8
  -2  -4  11 5050.98 373.112  10
  -2   4  10 71920.0 1773.33  12
  -2  -4  10 70822.6 1635.35  10
  -2   4  10 70853.6 1586.30   8
  -2  -4  10 70597.7 1272.34  12
   2  -4 -10 71140.6 1858.22  13
   2   4 -10 70464.6 1823.29   9
  -2   4  10 65543.0 1753.40   5
  -2  -4  10 73476.0 1815.31  14
   2  -4 -10 66245.9 1591.16   1
  -2  -4  10 69852.0 2400.76   5
  -2   4  10 72939.6 1903.68  10
  -2   4   9 19215.2 780.398  12
  -2  -4   9 19483.3 1144.08   5
   2   4  -9 19834.1 802.785   9
  -2   4   9 19440.6 740.337   5
  -2  -4   9 19689.2 691.247  10
   2  -4  -9 19543.4 833.173  13
  -2   4   9 20834.6 864.737  10
   2  -4  -9 18813.0 695.512   1
  -2  -4   9 18955.6 451.829  12
  -2   4   9 19993.0 698.172   8
  -2  -4   9 20000.4 792.661  14
   2   4  -8 21993.6 907.831   3
  -2  -4   8 20840.7 807.846  14
   2   4  -8 22512.7 539.961   8
   2   4  -8 21923.3 541.731  11
   2  -4  -8 22422.6 739.506   1
  -2   4   8 22878.8 826.451  12
  -2   4   8 21283.7 733.817   5
  -2   4   8 22868.0 742.982   8
  -2  -4   8 23618.3 730.692  10
   2  -4  -8 23111.7 875.179  13
   2   4  -8 23319.7 843.093   9
  -2  -4   8 23211.9 1211.54   5
  -2  -4   8 22006.1 474.386  12
  -2  -4   7-36.3263 184.524   5
   2  -4  -7 88.4618 100.215  13
  -2   4   7-46.2790 100.674  12
  -2  -4   7-65.5066 98.9597  14
  -2   4   7 46.3950 45.5928   3
  -2  -4   7 92.5902 65.8109  10
  -2   4   7 58.3551 79.2826   8
   2   4  -7 89.8068 109.322   3
   2   4  -7 57.8282 40.8074   8
   2   4  -7 69.6442 98.0818   9
  -2  -4   7 51.6592 24.5485  12
  -2   4   7-34.7036 66.2756   5
  -2  -4   6 604596. 9520.77  14
  -2  -4   6 600826. 9318.41  10
  -2   4   6 591969. 9561.68  12
  -2   4   6 599284. 9444.26   8
   2   4  -6 603804. 9195.95   8
  -2  -4   6 606747. 10366.4   5
  -2   4   6 635833. 9290.34   3
  -2   4   6 585110. 9201.35   5
   2   4  -6 590891. 9501.75   9
   2   4  -6 591390. 9757.46   3
  -2  -4   6 554738. 9040.00  12
   2  -4  -6 600595. 9613.10  13
  -2  -4   5 166057. 3677.10   5
   2   4  -5 160737. 3228.05   3
  -2   4   5 173966. 2930.68   3
   2  -4  -5 168914. 3125.12  13
  -2  -4   5 165905. 3096.91   2
  -2  -4   5 163553. 2875.50  10
  -2  -4   5 168200. 3021.16  14
   2   4  -5 166914. 2822.13   8
   2   4  -5 171721. 3026.56   9
  -2   4   5 171824. 3085.63  12
  -2   4   5 170435. 3015.21   8
   2   4  -4 515607. 8502.47   3
  -2   4   4 519663. 8247.77   8
  -2  -4   4 517581. 8107.59  10
  -2  -4   4 525323. 8217.31  14
  -2  -4   4 526385. 8299.64   2
   2  -4  -4 516816. 8350.13  13
  -2   4   4 526129. 8244.81   3
  -2  -4   4 531848. 8990.34   5
  -2  -4   3 21366.9 651.374   2
  -2   4   3 19845.2 659.699   3
  -2   4   3 21488.1 657.622   8
   2   4  -3 20622.3 754.311   3
   2  -4  -3 20625.2 450.873   2
  -2  -4   3 19644.6 615.114  14
   2  -4  -3 20324.1 685.557  13
  -2  -4   3 21031.2 947.703   5
  -2  -4   2 176644. 3642.87   5
   2   4  -2 177648. 3281.05   3
   2  -4  -2 177742. 3088.44  14
   2  -4  -2 176443. 2781.53   2
  -2   4   2 179756. 3121.13   8
  -2  -4   2 178905. 3045.15  14
   2   4  -2 180243. 2915.29  12
   2  -4  -2 180802. 2989.45   4
  -2  -4   2 180251. 3077.09   2
   2  -4  -1 24206.4 498.512   2
   2   4  -1 23705.2 612.115  12
   2  -4  -1 23404.5 613.297   4
  -2   4   1 22506.3 597.237  10
   2   4  -1 23677.8 775.720   3
   2  -4  -1 24694.9 627.601   5
  -2   4   1 23896.9 698.367   8
  -2  -4   1 23612.8 975.015   5
  -2  -4   1 25661.2 663.772  14
  -2  -4   1 23697.6 652.652   2
   2  -4  -1 23735.4 689.362  14
  -2   4   0 133.962 64.6418   8
   2   4   0 159.822 64.0833  12
   2   4   0 21.3662 77.8769   3
  -2  -4   0 406.175 87.5575  14
   2  -4   0 261.063 48.1929   2
   2  -4   0 130.535 62.2781   4
  -2  -4   0 309.658 142.491   5
  -2  -4   0 162.983 67.8606   2
   2  -4   0 233.549 86.5658  14
   2  -4   0 257.197 85.5017   5
  -2   4   0 219.083 46.7993  10
   2   4   1 93157.4 1834.55   7
  -2   4  -1 90556.7 1763.50   8
  -2   4  -1 89731.8 1489.31  10
  -2  -4  -1 88602.7 1701.64   2
   2   4   1 90088.4 1766.04  12
  -2  -4  -1 90318.8 1760.45  13
   2  -4   1 89903.8 1812.69  14
   2  -4   1 92580.9 1702.47   4
   2  -4   1 96047.5 1894.36   5
   2   4   2 840.161 151.882   7
  -2  -4  -2 898.031 121.094   2
  -2   4  -2 851.224 121.110   8
   2  -4   2 881.053 168.725   5
   2  -4   2 932.549 131.803   4
   2  -4   2 812.106 149.842  14
   2   4   2 818.558 127.972  12
  -2  -4  -2 884.746 137.214  13
  -2  -4  -3 868.702 151.178  13
   2  -4   3 569.207 117.811   4
   2  -4   3 613.305 148.408  14
   2   4   3 803.367 154.305  12
  -2  -4  -3 759.155 130.109   2
  -2   4  -3 626.992 123.315   9
   2  -4   3 601.276 170.716   5
   2   4   3 682.028 150.451   7
  -2   4  -3 563.869 108.699   8
  -2   4  -4 5957.71 366.728   9
  -2  -4  -4 5704.93 354.277   2
   2   4   4 5587.41 356.941   7
  -2   4  -4 6031.74 392.741  11
   2  -4   4 5958.58 398.668  14
   2  -4   4 6613.95 483.299   5
   2   4   4 6274.95 391.945  12
  -2  -4  -4 5508.74 338.532  13
   2   4   5 27173.3 863.830   7
   2  -4   5 29272.0 1128.46   5
   2  -4   5 26576.5 905.380  14
  -2  -4  -5 27322.0 853.371  13
  -2   4  -5 26741.7 878.863  11
   2   4   5 25267.2 880.558  12
  -2   4  -5 26591.5 873.757   9
   2   4   6 9459.15 523.045  12
  -2   4  -6 9089.60 512.233   9
   2  -4   6 10081.8 666.232   5
  -2   4  -6 9757.73 488.280  11
   2   4   6 7726.27 450.948   7
   2  -4   6 9109.34 524.469  14
   2  -4   6 9348.62 283.858  10
  -2  -4  -6 10242.2 508.290  13
   2   4   7 606.526 140.356   7
  -2   4  -7 918.781 182.747   9
   2  -4   7 760.564 258.924   5
   2   4   7 443.883 138.269  12
   2  -4   7 1023.13 201.662  14
   2  -4   7 554.272 165.995  12
  -2   4  -7 562.351 119.010  11
  -2  -4  -7 735.146 164.587  13
   2  -4   7 787.592 89.2081  10
   2  -4   8 89823.5 1690.27  10
  -2   4  -8 88090.7 1906.90  11
   2  -4   8 94216.2 2231.17  14
  -2  -4  -8 91745.3 2113.94  13
   2  -4   8 88232.2 2080.79  12
   2   4   8 91328.8 2151.67  12
  -2   4  -8 92109.5 2173.72   9
   2  -4   8 94100.0 2572.58   5
  -2   4  -8 93094.8 2049.24   6
   2   4   8 91492.0 2018.47   7
  -2   4  -9 65362.5 1692.07   6
   2   4   9 65805.6 1772.20  12
   2  -4   9 62649.6 2150.21   5
  -2   4  -9 64890.1 1791.42   9
   2  -4   9 64926.9 1359.62  10
  -2  -4  -9 64955.4 1731.74  13
   2  -4   9 62913.4 1664.28  12
   2  -4   9 63903.1 1818.58  14
  -2   4  -9 64490.1 1462.44  11
   2  -4  10 125450. 2677.89  12
  -2  -4 -10 123857. 2776.72  13
  -2   4 -10 122798. 2843.58   9
   2  -4  10 118331. 3350.00   5
   2   4  10 127167. 2811.93  12
  -2   4 -10 126594. 2774.12   6
   2  -4  10 120848. 2336.06  10
  -2   4 -10 120207. 2337.16  11
   2  -4  10 125569. 2879.35  14
  -2   4 -11 3795.68 260.990  11
   2  -4  11 4173.69 301.824  10
  -2   4 -11 4755.48 488.838   9
   2  -4  11 3471.22 458.203  14
   2  -4  11 3966.46 581.727   5
  -2  -4 -11 5137.48 472.975  13
   2   4  11 4375.40 438.841  12
  -2   4 -11 4218.47 428.057   6
   2  -4  11 4317.23 383.541  12
   2   4  12 33049.6 1272.60  12
  -2   4 -12 32211.3 1322.64   9
  -2  -4 -12 33193.4 1296.97  13
  -2  -4 -12 34117.3 1302.94   9
   2  -4  12 34963.2 1175.93  12
   2  -4  12 33765.7 1682.38   5
   2  -4  12 33144.1 1014.11  10
   2  -4  12 34527.1 1371.47  14
  -2   4 -12 33240.4 1319.21   6
   2   4  13 12830.0 797.918  12
   2  -4  13 13172.9 696.916  12
  -2   4 -13 12076.2 801.287   6
   2  -4  13 12140.8 823.367  14
   2  -4  13 12410.7 1060.24   5
  -2   4 -13 12772.1 832.821   9
  -2  -4 -13 14810.5 856.694   9
  -2  -4 -13 14156.5 852.148  13
   2   4  14 5436.59 519.218  12
  -2  -4 -14 4199.39 501.259  13
   2  -4  14 5239.98 744.077   5
  -2   4 -14 3891.36 480.593   9
   2  -4  14 4293.60 520.010  14
  -2  -4 -14 4167.63 481.131   9
   2  -4  15 2765.53 539.912   5
   2   4  15 2673.51 387.124  12
  -2   4 -15 2835.65 453.446   9
  -2  -4 -15 2414.20 412.437  13
   2  -4  15 3043.88 459.130  14
   2   4  16 42728.0 1635.01  12
   2  -4  16 42275.8 2253.63   5
  -2  -4 -16 43551.6 1743.90  13
  -2   4 -16 43194.9 1777.04   9
   2   4  16 39689.9 1853.85   5
   2  -4  16 38790.4 1748.35  14
   2   4  17 4840.27 659.296   5
   2   4  17 4996.10 612.457  10
   2   4  17 4146.29 505.685  12
  -2  -4 -17 4676.08 584.545  13
   2  -4  17 3569.92 684.573   5
  -2   4 -17 5081.81 612.351   9
  -2   4 -18 6896.70 728.603   9
   2  -4  18 6703.34 988.502   5
  -2  -4 -18 6841.42 729.747  13
   2   4  18 7908.62 851.356   5
   2   4  18 7244.87 677.297  12
  -2   4 -18 7692.74 813.578  13
   2   4  18 7631.29 760.595  10
   2  -4  19 13463.9 1416.44   5
  -2   4 -19 15136.4 1184.03  13
  -2   4 -19 15227.9 1140.62   9
  -2  -4 -19 16808.8 1159.12  13
   2   4  19 16190.9 1128.68  10
   2   4  19 14568.0 1002.53  12
  -2  -4 -20 22152.7 1391.58  13
   2   4  20 21099.6 1328.78  10
   2   4  20 21153.1 1233.60  12
  -2   4 -20 20255.0 1412.46  13
   2  -4  20 21650.5 1874.20   5
  -2   4 -20 19724.7 1336.37   9
  -2   4 -21 2484.51 538.143  13
   2   4  21 1930.70 388.024  12
  -2  -4 -21 1990.23 484.870  13
   2   4  21 1328.15 374.564  10
   2  -4  21 1658.10 578.354   5
  -2   4 -21 2268.66 508.724   9
   2   4  22 29606.6 1698.12  10
  -2  -4 -22 30073.6 1730.69  13
  -2   4 -22 30515.0 1760.79   9
   2  -4  22 29476.5 2339.27   5
  -2   4 -22 27829.8 1734.81  13
   2   6 -23 1830.68 462.927   9
   2   6 -22 7262.56 888.079  13
  -2  -6  22 7968.85 1285.13   5
   2   6 -22 7072.29 814.063   9
  -2   6  22 6125.64 810.798  10
   2  -6 -22 7308.81 848.305  13
   2  -6 -21 2306.48 490.127  13
   2   6 -21 2218.72 513.615  13
  -2   6  21 2073.00 464.593  10
   2   6 -21 2975.18 535.272   9
  -2  -6  21 2352.60 749.212   5
   2  -6 -20 11412.5 994.180  13
  -2   6  20 13038.7 944.116  12
   2   6 -20 10792.2 1022.26  13
   2   6 -20 10937.6 952.763   9
  -2   6  20 10595.7 967.274  10
  -2  -6  20 10278.7 1358.37   5
   2   6 -19-137.327 238.045   6
   2   6 -19 500.013 260.259   9
   2  -6 -19 694.255 289.490  13
  -2  -6  19 415.851 480.122   5
  -2   6  19 878.112 368.057  10
  -2   6  19 207.968 188.905  12
  -2  -6  18 21935.8 1245.83  14
   2   6 -18 23860.4 1463.50   6
   2   6 -18 22902.0 1344.56   9
   2  -6 -18 21765.4 1292.72  13
  -2  -6  18 22703.2 1884.13   5
  -2   6  18 22107.5 1318.88  10
  -2   6  18 21653.6 1176.51  12
  -2   6  17-46.4611 164.179  12
   2  -6 -17 303.899 237.424  13
  -2  -6  17-150.380 212.390  14
  -2   6  17 396.196 265.299  10
  -2  -6  17 268.435 343.725   5
   2   6 -17 118.892 192.606   9
   2   6 -17 544.325 305.565   6
   2   6 -16 12087.0 956.357   6
  -2  -6  16 12577.6 870.742  14
   2  -6 -16 11745.0 882.889  13
  -2   6  16 12197.5 916.363  10
  -2  -6  16 11969.7 1271.45   5
  -2   6  16 11948.6 825.131  12
   2   6 -16 11275.4 839.675   9
  -2   6  15 2138.70 372.761  10
   2  -6 -15 2502.75 398.465  13
  -2  -6  15 2548.84 592.787   5
   2   6 -15 2899.13 436.294   9
  -2  -6  15 2592.82 393.027  14
   2   6 -15 2498.86 434.071   6
  -2   6  15 2777.93 397.982  12
   2   6 -14 22274.3 1146.54   9
  -2  -6  14 21870.6 1603.19   5
  -2   6  14 21835.4 902.379   8
  -2  -6  14 22750.7 1110.97  14
   2  -6 -14 22511.1 1149.84  13
  -2   6  14 20561.3 1115.44  10
   2   6 -14 22662.4 1212.65   6
  -2   6  14 20651.1 1035.53  12
   2   6 -13 1871.44 321.332   9
  -2   6  13 2052.99 268.906   8
  -2  -6  13 2016.96 532.175   5
   2   6 -13 1970.55 358.982   6
   2  -6 -13 1638.85 305.321  13
  -2   6  13 1839.09 339.602  10
  -2  -6  13 1526.20 305.069  14
  -2   6  13 2049.74 327.865  12
  -2   6  12 163.786 153.556  12
   2  -6 -12 290.386 176.622  13
  -2   6  12 352.245 139.971   8
  -2  -6  12 489.374 190.825  14
  -2   6  12 99.3605 163.481  10
  -2  -6  12 240.119 320.531   5
   2   6 -12 456.468 193.139   9
  -2   6  11 3134.55 370.406  12
  -2  -6  11 3655.26 292.141  10
  -2   6  11 3038.54 308.480   8
  -2  -6  11 3031.74 363.779  14
  -2  -6  11 3593.64 623.618   5
  -2   6  11 3667.16 420.978  10
   2  -6 -11 3014.06 389.415  13
   2   6 -11 3958.83 420.199   9
  -2  -6  10 51.5582 118.353  14
  -2   6  10 165.555 147.614  12
  -2  -6  10-281.333 344.937   5
  -2  -6  10 185.727 86.2805  10
  -2   6  10-5.92103 109.175   8
   2   6 -10 108.962 143.180   9
  -2   6  10 158.475 83.3666   5
   2  -6 -10 456.692 190.836  13
   2  -6  -9 11704.6 687.519  13
   2   6  -9 11525.2 648.359   9
  -2   6   9 11243.0 486.484   3
   2   6  -9 12080.3 456.666   8
  -2  -6   9 11423.4 481.715  10
  -2   6   9 9414.50 431.864   5
  -2  -6   9 10942.0 952.956   5
  -2  -6   9 11656.3 651.204  14
  -2   6   9 12329.2 612.943   8
  -2   6   9 12431.6 686.204  12
   2   6  -9 11329.6 768.884   3
  -2  -6   8 3202.54 229.744  10
  -2   6   8 3715.87 327.252   8
   2   6  -8 3249.29 398.810   3
  -2   6   8 2674.30 185.500   5
  -2  -6   8 3980.14 366.282  14
  -2   6   8 2943.12 262.298   3
   2  -6  -8 3267.42 361.775  13
   2   6  -8 4255.35 366.290   9
   2   6  -8 3710.04 247.995   8
  -2   6   8 3412.85 353.849  12
  -2  -6   8 2829.97 464.952   5
  -2  -6   8 4044.30 214.235  12
  -2   6   7 49585.4 1256.67   3
  -2  -6   7 46293.2 1083.67  10
   2   6  -7 46087.5 1116.47   8
  -2   6   7 46412.5 1301.29   8
  -2   6   7 47320.9 1377.71  12
  -2  -6   7 48264.3 1358.01  14
   2  -6  -7 47667.4 1426.80  13
  -2  -6   7 46608.0 1882.17   5
   2   6  -7 45232.1 1319.67   9
   2   6  -7 47978.8 1573.83   3
  -2  -6   6 52035.4 1393.92  14
  -2   6   6 52535.7 1340.05   3
  -2  -6   6 52122.8 1426.54   2
   2   6  -6 51157.9 1218.17   8
   2  -6  -6 51516.8 1478.84  13
  -2   6   6 53696.7 1397.91   8
   2   6  -6 50855.0 1608.57   3
  -2  -6   6 51668.9 1941.17   5
   2  -6  -6 51682.1 1141.96   2
   2  -6  -5 26384.9 681.756   2
  -2  -6   5 27943.2 927.855   2
   2   6  -5 27784.1 817.605   8
  -2  -6   5 27237.4 1322.41   5
  -2   6   5 27108.7 915.411   8
  -2   6   5 26456.5 903.025   3
  -2  -6   5 28731.0 925.722  14
   2   6  -5 27888.4 1120.33   3
   2  -6  -5 26563.8 973.280  13
   2  -6  -4 247664. 4164.28   4
  -2   6   4 248115. 4461.19   3
   2  -6  -4 244429. 4477.04  13
  -2  -6   4 237450. 4324.97  14
   2  -6  -4 247961. 3943.73   2
  -2   6   4 245435. 4367.35   8
  -2  -6   4 250436. 5160.30   5
  -2  -6   4 248261. 4345.81   2
   2   6  -4 246929. 4714.48   3
   2  -6  -3 4970.29 229.067   2
   2   6  -3 5343.53 445.678   3
  -2  -6   3 4810.47 518.520   5
  -2   6   3 5855.70 422.061   3
   2  -6  -3 6325.03 323.238   4
  -2   6   3 5277.76 367.416   8
   2  -6  -3 5722.41 376.667  14
  -2  -6   3 4609.20 333.271   2
  -2  -6   3 4817.15 336.209  14
  -2   6   2 91104.5 2113.84   3
   2  -6  -2 90957.4 1604.33   2
   2  -6  -2 88614.9 1817.36   5
  -2  -6   2 88217.2 2461.87   5
   2  -6  -2 91280.5 1759.16   4
  -2  -6   2 88853.4 1857.02   2
  -2   6   2 89033.5 1951.20   8
   2  -6  -2 88724.1 1929.40  14
  -2  -6   2 90877.2 1897.93  14
   2   6  -2 90479.0 2184.51   3
  -2  -6   1 13141.9 517.357   2
  -2   6   1 12215.3 567.309   8
   2  -6  -1 12363.1 464.407   4
  -2   6   1 12142.9 654.769   3
   2  -6  -1 12487.0 563.575  14
   2  -6  -1 13118.8 563.480   5
   2   6  -1 12966.2 668.718   3
   2  -6  -1 12269.1 397.525   2
  -2  -6   1 12305.0 806.956   5
  -2  -6   1 12737.8 544.806  14
   2   6  -1 13650.9 509.792  12
  -2  -6   0 29694.4 879.159  14
  -2  -6   0 26322.4 1181.57   5
  -2  -6   0 28809.3 812.835   2
  -2  -6   0 30268.0 584.859   4
   2  -6   0 28676.2 778.896   4
   2   6   0 28105.0 1019.54   3
   2   6   0 29769.0 842.508  12
   2  -6   0 27959.0 711.689   2
  -2   6   0 28811.3 899.275   8
   2  -6   0 29056.3 956.693   5
  -2   6   0 27481.4 693.335  10
   2  -6   0 28036.0 912.513  14
   2  -6   1 401.028 106.253   4
  -2  -6  -1 329.172 110.627  14
  -2   6  -1 352.557 62.3042  10
  -2  -6  -1 323.881 99.9078   2
   2  -6   1 304.468 84.7639   2
   2  -6   1 418.439 134.758   5
   2   6   1 161.544 100.833   3
   2  -6   1 220.538 118.660  14
   2   6   1 520.184 129.695  12
  -2   6  -1 188.519 100.084   8
   2   6   2 17560.1 675.925  12
   2  -6   2 18384.8 616.399   4
  -2  -6  -2 18574.2 454.357   4
  -2   6  -2 18397.6 681.017   8
   2   6   2 18393.7 765.225   3
   2  -6   2 18242.5 830.067   5
  -2  -6  -2 16663.9 598.917   2
   2  -6   2 18604.8 737.758  14
  -2   6  -2 17355.1 386.296  10
  -2  -6  -3 24973.7 775.415   2
   2  -6   3 25257.3 792.873   4
   2   6   3 26381.8 924.522   3
   2   6   3 26308.8 884.164  12
   2  -6   3 26955.1 1071.44   5
  -2  -6  -3 26692.8 890.850  13
   2  -6   3 27056.1 934.737  14
  -2   6  -3 27099.9 848.820   8
   2   6   4 31276.7 1017.89  12
  -2  -6  -4 32072.2 1018.71  13
  -2  -6  -4 33055.3 920.876   2
  -2   6  -4 30901.9 940.039   8
  -2   6  -4 31370.0 1006.70   9
   2   6   4 31158.4 1020.39   3
   2  -6   4 30814.3 1240.73   5
   2  -6   4 31069.2 1057.78  14
  -2   6  -5 785.737 150.574   8
  -2  -6  -5 747.382 171.719  13
   2  -6   5 855.246 249.114   5
  -2  -6  -5 561.260 127.857   2
   2   6   5 803.487 187.268  12
   2   6   5 619.524 143.201   3
  -2   6  -5 865.723 167.817   9
  -2   6  -5 832.314 197.485  11
   2  -6   5 782.657 181.512  14
   2   6   6 79172.9 1963.59  12
   2   6   6 81281.4 1853.05   3
  -2   6  -6 81870.9 2008.23  11
   2  -6   6 83704.7 2374.75   5
  -2   6  -6 79019.6 1937.91   9
   2  -6   6 81450.4 2028.69  14
  -2  -6  -6 76354.3 1905.28  13
  -2  -6  -6 78051.0 1820.53   2
   2   6   7 2243.79 297.267  12
   2  -6   7 2481.60 309.791  14
  -2   6  -7 2509.14 312.054   9
   2  -6   7 1592.06 325.740   5
  -2  -6  -7 1864.75 249.993   2
  -2   6  -7 2330.77 285.471  11
  -2  -6  -7 2575.82 299.204  13
  -2  -6  -8 231146. 4466.07  13
   2   6   8 236844. 4534.67  12
   2  -6   8 240572. 4619.04  14
  -2   6  -8 228523. 4349.80  11
   2  -6   8 238121. 5195.60   5
  -2   6  -8 234891. 4536.92   9
   2   6   9 16839.2 856.210  12
  -2   6  -9 15061.5 690.513  11
  -2  -6  -9 16686.2 824.336  13
   2  -6   9 15558.2 858.150  14
   2  -6   9 15572.7 762.123  12
  -2   6  -9 15514.5 835.957   9
   2  -6   9 16292.7 1091.08   5
   2  -6  10 64667.5 1774.92  12
  -2  -6 -10 68253.7 1921.69  13
  -2   6 -10 65792.4 1629.19  11
   2  -6  10 63358.3 1951.41  14
  -2   6 -10 67314.3 1846.68   6
  -2   6 -10 65361.5 1949.11   9
   2   6  10 65597.2 1921.39  12
   2  -6  10 65000.6 2420.38   5
  -2   6 -11 9744.22 702.711   9
  -2   6 -11 9924.87 655.460   6
   2  -6  11 9137.38 580.729  12
   2  -6  11 8684.14 901.370   5
   2   6  11 9705.15 679.088  12
  -2  -6 -11 10047.5 692.674  13
   2  -6  11 9536.86 713.358  14
   2  -6  12 2727.41 552.793   5
   2  -6  12 2267.89 361.077  14
  -2  -6 -12 2085.72 345.644  13
  -2   6 -12 2607.74 352.124   6
   2   6  12 1822.70 324.722  12
  -2   6 -12 2282.54 375.121   9
   2  -6  13 38900.4 1594.39  14
   2   6  13 40090.7 1538.34  12
  -2   6 -13 37623.6 1568.77   9
   2  -6  13 36688.6 2013.18   5
  -2   6 -13 38668.9 1511.95   6
  -2  -6 -13 38867.2 1521.99  13
  -2   6 -14 482.986 264.483   9
  -2   6 -14 428.783 188.956   6
   2  -6  14 822.349 285.617  14
   2  -6  14 748.945 371.331   5
  -2  -6 -14 597.276 240.456  13
   2   6  14 456.883 216.037  12
   2   6  15 2071.01 366.797  12
  -2   6 -15 3153.89 486.229   9
  -2  -6 -15 2699.62 438.312  13
   2  -6  15 2552.00 615.187   5
   2  -6  15 2223.61 405.745  14
  -2  -6 -16 3481.73 523.048  13
  -2   6 -16 2500.54 473.632   9
   2   6  16 2756.87 422.150  12
   2  -6  16 2362.17 634.134   5
   2  -6  16 2785.75 469.527  14
   2   6  17 4006.13 527.133  12
  -2  -6 -17 4151.83 568.584  13
   2  -6  17 3990.85 566.604  14
  -2   6 -17 4424.97 609.532   9
   2  -6  17 3573.08 731.287   5
  -2   6 -18 8856.30 855.503   9
   2  -6  18 7247.81 822.286  14
   2   6  18 6843.59 711.395  12
   2  -6  18 8404.93 1158.89   5
   2   6  18 7472.19 788.087  10
  -2  -6 -18 7732.32 787.427  13
  -2  -6 -19 8513.34 849.525  13
   2   6  19 7428.40 736.512  12
  -2   6 -19 9059.20 900.948   9
   2   6  19 7174.62 790.770  10
   2  -6  19 10248.8 1311.46   5
   2   6  20 6897.60 733.977  12
  -2  -6 -20 5899.86 738.045  13
   2   6  20 5983.72 754.346  10
   2  -6  20 3606.41 822.941   5
  -2   6 -20 5505.44 731.703   9
  -2   6 -20 6036.52 810.040  13
   2   6  21 1085.99 332.048  12
   2  -6  21 856.331 460.454   5
   2   6  21 675.859 296.672  10
  -2   6 -21 1588.08 449.757   9
  -2  -6 -21 1150.72 412.358  13
  -2   6 -21 1345.40 439.688  13
   2   6  22 15350.5 1146.64  12
  -2  -8  21 8917.02 1381.81   5
   2  -8 -21 10713.5 1023.45  13
  -2   8  21 9869.28 1010.23  10
   2   8 -21 8780.87 911.487   9
  -2  -8  20 3610.63 586.244  14
   2   8 -20 3314.63 545.995   9
   2  -8 -20 3297.28 582.909  13
  -2  -8  20 2586.50 783.696   5
  -2   8  20 3515.57 593.209  10
  -2  -8  19 833.431 297.146  14
   2  -8 -19 676.709 269.617  13
   2   8 -19 12.2485 208.189   9
  -2   8  19 1141.48 387.089  10
  -2  -8  19 292.689 382.777   5
   2   8 -18 1301.71 399.964   6
   2  -8 -18 2671.86 513.040  13
  -2  -8  18 3079.76 772.836   5
  -2  -8  18 1750.23 368.707  14
  -2   8  18 1727.44 419.308  10
   2   8 -18 3097.55 528.310   9
   2  -8 -17 839.486 342.664  13
  -2  -8  17 2239.88 628.931   5
   2   8 -17 1071.12 347.385   6
  -2  -8  17 794.548 318.829  14
  -2   8  17 1033.68 334.463  10
   2   8 -17 1054.52 320.325   9
  -2   8  16 6322.85 647.931  12
   2   8 -16 6858.85 699.147   9
  -2   8  16 6570.36 709.993  10
   2  -8 -16 6520.19 706.422  13
   2   8 -16 6075.93 697.829   6
  -2  -8  16 6206.34 1004.22   5
  -2  -8  16 5766.77 631.246  14
  -2  -8  15 8655.64 732.391  14
   2   8 -15 8642.78 788.628   6
   2  -8 -15 8033.64 756.964  13
  -2   8  15 8353.09 718.083  12
   2   8 -15 7288.85 702.557   9
  -2  -8  15 7594.35 1088.65   5
  -2   8  15 9438.19 646.224   8
  -2   8  15 7483.51 737.521  10
   2  -8 -14 19477.7 1143.43  13
  -2   8  14 21650.1 1201.47  10
  -2  -8  14 24189.6 1815.33   5
   2   8 -14 21245.6 1156.49   9
  -2  -8  14 19066.3 1136.01  14
   2   8 -14 22226.1 1245.31   6
  -2   8  14 19780.6 957.404   8
  -2   8  14 21011.9 1130.85  12
  -2   8  13 809.540 219.156   8
  -2  -8  13 562.950 224.699  14
  -2  -8  13 590.472 379.126   5
  -2   8  13 765.001 269.040  10
   2   8 -13 817.670 264.457   9
   2  -8 -13 742.661 281.151  13
  -2   8  13 740.765 248.464  12
  -2   8  12 531.373 175.336   8
   2  -8 -12 672.827 231.449  13
  -2   8  12 380.722 211.242  10
  -2  -8  12 231.176 145.358  14
  -2   8  12 139.541 150.300  12
  -2  -8  12 211.863 274.495   5
   2   8 -12 305.041 163.830   9
  -2   8  11 18158.8 967.165  12
  -2  -8  11 17078.8 943.011  14
  -2   8  11 17867.9 879.094   8
  -2   8  11 20093.0 1031.61  10
  -2  -8  11 17434.1 1397.63   5
   2   8 -11 18683.3 981.709   9
   2  -8 -11 17897.1 1001.29  13
   2  -8 -11 18748.0 798.442   2
   2   8 -10 6091.26 378.241   8
  -2  -8  10 5690.30 530.395  14
   2  -8 -10 7338.76 624.689  13
   2  -8 -10 7062.94 438.936   2
  -2  -8  10 5629.78 777.717   5
   2   8 -10 6041.30 525.689   9
  -2   8  10 5991.22 500.174   8
   2  -8  -9 445.889 188.522  13
   2  -8  -9 684.580 151.795   2
  -2   8   9 802.468 196.526   8
   2   8  -9 554.012 131.995   8
  -2  -8   9 347.326 152.059  14
   2   8  -9 494.056 177.876   9
   2   8  -9 302.004 180.927   3
  -2  -8   9 810.001 351.829   5
  -2   8   9 463.249 157.650   3
   2   8  -8 774.932 160.407   8
   2   8  -8 812.827 256.536   3
  -2  -8   8 867.301 209.562  14
  -2   8   8 840.992 199.439   8
   2  -8  -8 1099.93 275.664  13
  -2   8   8 619.666 168.136   3
   2  -8  -8 620.177 126.915   2
   2   8  -8 973.651 226.874   9
  -2  -8   8 917.020 337.729   5
  -2   8   7 38669.3 1310.40   8
   2  -8  -7 41056.4 1016.30   2
  -2   8   7 39904.9 1296.50   3
   2   8  -7 41232.4 1163.52   8
   2   8  -7 42248.0 1351.72   9
  -2  -8   7 39101.7 1899.07   5
  -2  -8   7 40988.1 1358.73  14
   2  -8  -7 38317.9 1401.66  13
   2   8  -7 40478.1 1606.34   3
   2  -8  -6 40023.8 953.874   2
   2  -8  -6 39322.5 1095.87   4
  -2   8   6 39497.7 1291.13   8
  -2   8   6 37342.8 1279.35   3
  -2  -8   6 38025.4 1262.42   2
   2   8  -6 39750.4 1548.56   3
   2   8  -6 37039.6 1127.51   8
   2  -8  -6 37220.0 1345.42  13
  -2  -8   6 38029.1 1826.27   5
  -2  -8   6 35517.6 1237.84  14
  -2   8   5 14816.2 738.457   8
  -2  -8   5 16014.4 735.689   2
   2  -8  -5 15520.7 516.597   2
   2   8  -5 14908.4 664.997   8
   2   8  -5 14636.5 889.797   3
  -2   8   5 13963.8 755.387   3
  -2  -8   5 14228.4 1063.77   5
   2  -8  -5 14911.9 731.911  14
  -2  -8   5 15587.8 745.222  14
   2  -8  -5 15174.0 603.018   4
  -2  -8   4 3012.57 483.875   5
   2  -8  -4 3312.67 218.071   2
   2  -8  -4 3427.57 342.063  14
  -2   8   4 3790.82 384.084   3
  -2  -8   4 3083.65 299.734   2
   2  -8  -4 3123.52 260.530   4
  -2   8   4 3711.32 363.993   8
  -2  -8   4 2913.09 320.332  14
   2   8  -4 3289.11 306.764   8
   2   8  -4 2978.19 404.949   3
   2  -8  -3 1458.01 181.988   4
  -2   8   3 1561.45 273.435   3
   2  -8  -3 1445.50 142.776   2
  -2  -8   3 1170.30 186.640   2
   2   8  -3 1099.84 206.827   8
  -2   8   3 1379.57 238.247   8
  -2  -8   3 1326.13 213.603  14
   2  -8  -3 1516.32 228.139  14
   2   8  -3 1623.81 314.576   3
  -2  -8   3 1656.58 358.589   5
  -2  -8   2 122747. 2537.83   2
   2  -8  -2 123414. 2391.34   4
   2   8  -2 125446. 3015.87   3
   2  -8  -2 123899. 2263.95   2
   2  -8  -2 124061. 2628.51   5
  -2   8   2 131680. 2979.66   3
  -2  -8   2 125592. 2636.93  14
  -2  -8   2 125984. 3393.87   5
  -2   8   2 129053. 2720.55   8
   2  -8  -2 127431. 2691.92  14
  -2   8   1 20348.1 836.035   8
  -2   8   1 19629.2 967.250   3
  -2  -8   1 18370.9 714.013   2
   2  -8  -1 19276.1 654.959   4
   2   8  -1 19801.7 984.524   3
   2  -8  -1 18264.9 805.852  14
   2  -8  -1 18962.1 604.161   2
  -2  -8   1 19289.3 1130.12   5
   2  -8  -1 19847.3 860.346   5
  -2  -8   1 18647.2 785.308  14
   2  -8   0 41291.3 1408.38   5
  -2  -8   0 41693.9 1157.99   2
  -2   8   0 41304.5 1011.49  10
   2   8   0 44189.9 1507.11   3
   2  -8   0 43680.7 1329.27  14
   2  -8   0 44186.9 1105.54   4
  -2  -8   0 41041.4 1683.36   5
   2  -8   0 42873.0 1051.95   2
  -2  -8   0 44007.7 872.975   4
  -2   8   0 43394.9 1297.26   8
  -2  -8   0 43111.3 1271.68  14
   2   8   1 37329.8 1364.35   3
   2  -8   1 37395.9 1363.25   5
   2  -8   1 37503.4 989.701   2
   2  -8   1 38651.1 1248.63  14
  -2  -8  -1 38542.3 1065.16   2
  -2   8  -1 36689.8 854.559  10
   2  -8   1 39146.7 1029.87   4
  -2   8  -1 36412.0 1175.20   8
   2   8   1 36750.2 1132.18  12
  -2  -8  -1 37600.2 785.564   4
  -2  -8  -1 38333.8 1181.46  14
   2  -8   2 3790.41 294.480   4
  -2   8  -2 3651.59 338.947   8
   2  -8   2 3688.00 364.328  14
  -2  -8  -2 3935.58 202.102   4
   2   8   2 4315.97 363.470  12
  -2  -8  -2 3885.25 299.908   2
  -2  -8  -2 3909.60 351.108  14
   2  -8   2 3190.15 399.729   5
  -2   8  -2 3527.17 176.640  10
   2   8   2 4161.65 424.564   3
  -2   8  -3 86256.8 2020.32   8
   2   8   3 85102.5 2219.96   3
  -2  -8  -3 87973.6 1597.16   4
  -2  -8  -3 85399.5 1860.93   2
   2  -8   3 76123.5 2410.13   5
   2  -8   3 82584.8 1855.45   4
   2   8   3 87788.3 2057.01  12
   2  -8   3 87601.8 2149.18  14
   2   8   4 14166.3 716.661  12
   2  -8   4 13439.0 746.857  14
  -2  -8  -4 13843.1 726.350  13
  -2   8  -4 14956.3 693.215   8
   2  -8   4 15288.1 942.857   5
   2   8   4 13566.3 752.699   3
  -2  -8  -4 14202.6 611.629   2
   2  -8   5 26381.5 1111.52  14
  -2   8  -5 29706.4 1093.79   9
  -2  -8  -5 28387.4 1086.52  13
  -2   8  -5 27763.1 991.906   8
   2  -8   5 29278.5 1415.30   5
   2   8   5 28559.6 1082.15  12
   2   8   5 27646.8 1109.96   3
  -2  -8  -5 30470.3 946.532   2
   2   8   6 81039.0 2121.22  12
   2  -8   6 81553.3 2202.47  14
  -2   8  -6 77758.4 2246.39  11
   2   8   6 84714.5 2150.46   3
   2  -8   6 84580.4 2673.52   5
  -2   8  -6 81268.9 1960.38   8
  -2   8  -6 84784.4 2136.94   9
  -2  -8  -6 84140.7 2153.32  13
  -2  -8  -6 85361.8 1921.32   2
  -2  -8  -7 1883.41 288.208  13
   2  -8   7 1901.10 428.005   5
   2   8   7 1504.13 280.491  12
  -2   8  -7 1898.17 304.407   9
  -2  -8  -7 1888.65 259.145   2
   2   8   7 1840.00 277.036   3
  -2   8  -7 2079.87 339.383  11
   2  -8   7 1839.53 313.828  14
  -2  -8  -8 112119. 2740.17  13
   2   8   8 114039. 2766.95  12
   2   8   8 110687. 2589.56   3
   2  -8   8 108401. 3370.36   5
   2  -8   8 115597. 2857.33  14
  -2  -8  -8 118397. 2524.05   2
  -2   8  -8 110951. 2729.46  11
  -2   8  -8 112554. 2761.95   9
  -2   8  -9 14727.9 800.537  11
   2  -8   9 14428.8 876.827  14
  -2   8  -9 15906.2 890.900   9
  -2  -8  -9 15204.7 864.711  13
   2   8   9 15731.5 784.948   3
   2  -8   9 15235.3 1176.77   5
   2   8   9 15892.0 886.088  12
  -2  -8  -9 15358.7 761.678   2
  -2  -8 -10 6472.32 508.004   2
   2   8  10 5524.77 524.071  12
   2  -8  10 5626.44 751.171   5
  -2   8 -10 5080.76 533.616   9
  -2  -8 -10 6653.29 587.124  13
   2  -8  10 5025.84 540.231  14
  -2   8 -11 3175.57 435.894   9
  -2  -8 -11 3350.71 437.783  13
  -2  -8 -11 3738.28 401.733   2
   2  -8  11 4091.11 510.892  14
   2  -8  11 2616.60 550.916   5
   2   8  11 3891.25 466.913  12
  -2   8 -12 28616.4 1243.68   6
   2  -8  12 25979.4 1311.26  14
  -2   8 -12 26716.7 1307.88   9
   2   8  12 28866.7 1313.81  12
  -2  -8 -12 25600.9 1256.07  13
   2  -8  12 25248.4 1710.38   5
  -2  -8 -12 27943.1 1188.85   2
  -2  -8 -13 3668.69 437.529   2
  -2  -8 -13 3763.28 499.894  13
  -2   8 -13 3125.51 472.515   9
   2  -8  13 2878.97 452.422  14
   2   8  13 3486.27 489.527  12
   2  -8  13 3545.83 678.502   5
  -2  -8 -14 7342.32 642.218   2
   2   8  14 8193.29 728.453  12
   2  -8  14 8065.30 762.931  14
   2  -8  14 7480.52 1001.29   5
  -2   8 -14 7818.65 761.412   9
  -2  -8 -14 7700.84 702.598  13
  -2  -8 -15 2083.73 405.218  13
   2  -8  15 1845.75 395.238  14
   2  -8  15 1814.72 603.612   5
   2   8  15 2402.97 415.165  12
  -2   8 -15 1937.85 407.074   9
  -2  -8 -16 201.541 228.864  13
   2  -8  16-520.609 443.653   5
  -2   8 -16-216.632 280.618   9
   2   8  16-134.526 208.014  12
   2  -8  16 194.396 257.350  14
   2  -8  17-460.619 404.891   5
   2   8  17-72.3046 165.213  12
  -2  -8 -17-591.027 324.098  13
   2  -8  17-262.605 241.571  14
  -2   8 -17 93.9177 229.277   9
   2   8  18 431.442 266.455  10
  -2   8 -18 468.524 281.892   9
  -2  -8 -18 292.934 231.005  13
   2  -8  18 540.708 253.471  14
   2   8  18 597.225 264.734  12
   2   8  19 249.643 203.687  12
   2  -8  19-423.457 380.529   5
  -2  -8 -19 545.157 279.228  13
   2   8  19 585.338 298.011  10
   2  -8  19 298.564 303.408  14
  -2   8 -19 362.328 248.938   9
   2   8  20 8947.20 951.294  10
   2  -8  20 9856.74 994.513  14
  -2  -8 -20 11222.0 1055.28  13
   2   8  20 9660.49 916.985  12
  -2   8 -20 10069.1 1003.33   9
   2  -8  20 8896.34 1351.98   5
  -2 -10  21 992.005 393.776  14
   2 -10 -20 5051.46 738.075  13
   2  10 -20 3292.40 610.912   9
  -2 -10  20 3849.71 609.146  14
  -2 -10  19 9548.29 911.733  14
  -2 -10  19 7359.36 1233.16   5
   2  10 -19 7307.82 830.659   9
  -2  10  19 7726.17 881.205  10
   2 -10 -19 9253.24 960.582  13
  -2  10  18 305.891 247.754  10
  -2 -10  18 170.132 445.974   5
  -2 -10  18 56.1491 254.481  14
   2 -10 -18 441.019 342.590  13
   2  10 -18 293.928 212.155   9
  -2  10  17 3544.79 560.149  10
  -2 -10  17 2702.76 780.622   5
  -2 -10  17 3212.15 552.173  14
   2  10 -17 3070.71 530.054   9
   2 -10 -17 3117.08 550.670  13
   2  10 -16 7610.48 782.330   9
   2  10 -16 7929.46 825.696   6
  -2  10  16 7686.67 788.369  10
  -2 -10  16 7426.89 762.262  14
  -2 -10  16 6739.29 1114.45   5
   2 -10 -16 7616.84 811.442  13
   2  10 -15 2980.26 514.540   6
  -2 -10  15 2904.59 476.430  14
  -2 -10  15 2524.05 749.908   5
   2  10 -15 3396.92 523.245   9
  -2  10  15 2247.58 443.175  10
  -2  10  15 2923.33 427.327   8
   2 -10 -15 3190.80 498.500  13
  -2 -10  14 1898.65 389.516  14
  -2  10  14 2217.39 366.979   8
   2 -10 -14 2655.74 477.501  13
  -2 -10  14 1643.82 514.581   5
   2  10 -14 1652.81 346.024   9
  -2  10  14 2638.82 471.511  10
  -2 -10  13 6070.25 636.479  14
  -2  10  13 7220.43 699.829  10
  -2  10  13 7142.49 627.837   8
   2 -10 -13 5630.52 645.971  13
   2  10 -13 6094.58 630.970   9
  -2 -10  13 5984.48 942.075   5
  -2  10  12 29614.5 1294.31   8
   2 -10 -12 31568.3 1507.11  13
  -2 -10  12 29749.6 1399.93  14
  -2  10  12 31130.0 1446.68  10
   2  10 -12 30155.7 1403.57   9
  -2 -10  12 31391.0 2122.98   5
  -2 -10  11 20346.6 1116.36  14
   2 -10 -11 22338.3 1208.84  13
   2  10 -11 20097.1 1098.32   9
  -2 -10  11 20117.2 1656.22   5
  -2  10  11 20811.2 1052.49   8
  -2  10  11 21581.2 1157.68  10
  -2  10  10 6792.48 593.900   8
  -2 -10  10 5820.35 572.785  14
   2 -10 -10 7191.24 672.046  13
   2  10 -10 5207.86 546.902   9
  -2 -10  10 7377.90 990.691   5
  -2  10  10 6262.46 615.947  10
   2  10  -9 21388.7 880.752   8
  -2  10   9 20940.2 1042.18   8
  -2 -10   9 20399.1 1073.21  14
   2  10  -9 21786.8 1073.23   9
  -2 -10   9 23426.7 1679.01   5
   2 -10  -9 23027.0 1175.65  13
  -2  10   9 22820.7 1101.01  10
  -2 -10   8 51449.7 2463.73   5
   2 -10  -8 53827.7 1742.29  14
   2  10  -8 53947.0 2117.69   3
   2 -10  -8 51786.7 1827.78  13
   2  10  -8 52142.1 1503.25   8
   2  10  -8 52712.9 1728.52   9
  -2 -10   8 51981.0 1757.81  14
   2 -10  -8 51744.0 1457.66   4
  -2  10   8 50800.7 1707.70   8
   2 -10  -7 649.905 163.753   4
   2  10  -7 608.882 162.649   8
   2  10  -7 512.565 251.078   3
  -2 -10   7 633.623 212.194  14
  -2 -10   7 583.325 336.172   5
  -2  10   7 881.194 235.838   8
   2 -10  -7 942.227 229.152  14
  -2 -10   6-177.371 272.140   5
  -2  10   6-74.4106 115.670   3
  -2 -10   6 100.045 121.371   2
   2 -10  -6 102.446 86.2750   4
   2 -10  -6 64.2902 153.137  14
   2  10  -6 79.4774 179.098   3
  -2 -10   6 151.928 145.883  14
   2  10  -6-29.6612 93.6626   8
  -2  10   6 221.642 168.457   8
   2 -10  -5 102.569 88.3960   4
  -2  10   5 129.461 154.386   3
  -2 -10   5-22.0899 128.709   2
  -2  10   5 223.747 145.284   8
   2  10  -5 46.1082 191.038   3
   2  10  -5 155.803 127.585   8
  -2 -10   5 489.102 180.006  14
  -2 -10   5 212.922 309.384   5
   2 -10  -5 50.3721 157.917  14
  -2  10   4 1653.87 284.547   8
  -2 -10   4 1232.77 257.499  14
  -2  10   4 1361.70 294.689   3
  -2 -10   4 1545.88 241.808   2
   2  10  -4 1787.58 350.662   3
  -2 -10   4 1582.82 437.601   5
   2 -10  -4 1706.58 189.588   2
   2  10  -4 1504.17 244.063   8
   2 -10  -4 1648.46 212.612   4
   2 -10  -4 1602.64 289.349  14
   2 -10  -3 2.71614 63.2438   2
   2  10  -3 61.9373 128.984   8
  -2  10   3 395.764 192.447   8
   2 -10  -3 1.57668 171.637  14
  -2 -10   3-1.34449 199.836   5
   2  10  -3 108.738 165.027   3
  -2 -10   3 143.759 116.054   2
   2 -10  -3 71.9708 81.4176   4
  -2 -10   3-0.30900 139.565  14
   2 -10  -2 2119.50 229.651   4
  -2 -10   2 2069.27 308.249  14
  -2  10   2 2257.14 266.906  10
  -2  10   2 2024.71 310.988   8
   2  10  -2 2378.79 309.119   8
   2  10  -2 2673.90 444.710   3
   2 -10  -2 2266.94 215.508   2
   2 -10  -2 2288.04 340.977  14
  -2 -10   2 1976.98 267.567   2
  -2 -10   2 2185.93 454.337   5
   2  10  -1 18390.2 874.118   8
   2 -10  -1 16997.9 665.014   4
  -2 -10   1 17660.8 1199.59   5
  -2 -10   1 17013.0 761.724   2
  -2 -10   1 17909.9 869.067  14
  -2  10   1 17575.7 874.625   8
  -2  10   1 17787.5 675.204  10
   2  10  -1 16768.1 1027.93   3
   2 -10  -1 18344.8 906.187  14
   2 -10  -1 18566.9 659.047   2
   2 -10   0 74.1033 90.9573   4
  -2 -10   0 368.472 140.546   2
   2 -10   0 131.574 135.268   5
   2  10   0 294.167 198.700   3
  -2  10   0-14.3301 125.298   8
   2 -10   0 348.897 209.777  14
   2 -10   0 288.803 97.9997   2
  -2  10   0 251.685 85.1767  10
  -2 -10   0 525.350 183.969  14
   2  10   1 62803.1 2113.43   3
   2 -10   1 67262.8 1585.58   2
  -2 -10  -1 66994.9 1674.09   2
   2 -10   1 68640.9 2204.16   5
  -2  10  -1 67070.8 1877.80   8
  -2 -10  -1 65433.3 1851.23  14
   2 -10   1 66043.1 1930.05  14
   2 -10   1 67918.5 1598.51   4
   2 -10   2 25108.3 890.489   4
  -2  10  -2 26494.7 1073.39   8
   2  10   2 24810.1 1232.88   3
   2 -10   2 27507.8 1355.72   5
   2 -10   2 27713.7 1161.17  14
  -2 -10  -2 26437.8 1080.92  14
  -2 -10  -2 27204.7 939.238   2
   2  10   3 192154. 4326.93   3
   2  10   3 192765. 3976.39  12
   2 -10   3 193922. 4149.60  14
  -2 -10  -3 205025. 4037.23  14
  -2  10  -3 194419. 3974.84   8
  -2 -10  -3 198903. 3715.24   2
   2 -10   3 204409. 4689.58   5
  -2  10  -4 23347.3 1005.82   8
  -2 -10  -4 23620.6 885.647   2
  -2 -10  -4 24861.0 1067.78  14
   2 -10   4 23980.7 1103.88  14
   2  10   4 23757.3 1165.70   3
   2 -10   4 24515.4 1382.13   5
   2  10   4 25916.5 1079.43  12
   2 -10   5 30359.9 1288.68  14
   2 -10   5 31551.6 1618.54   5
  -2 -10  -5 32799.6 1063.46   2
   2  10   5 31501.7 1351.64   3
  -2 -10  -5 32332.4 1251.34  14
  -2  10  -5 30064.3 1161.47   8
   2  10   5 31750.6 1255.23  12
   2 -10   6 869.753 265.168  14
  -2  10  -6 591.804 192.075   9
   2 -10   6 601.134 293.486   5
   2  10   6 901.841 246.738   3
   2  10   6 503.854 189.466  12
  -2  10  -6 721.238 204.793   8
  -2 -10  -6 688.035 164.775   2
  -2 -10  -7 145.921 120.256   2
   2 -10   7-149.130 259.870   5
   2 -10   7 266.410 195.554  14
  -2 -10  -7 82.8462 159.206  13
   2  10   7 50.8806 167.085  12
   2  10   7 79.5286 146.260   3
  -2  10  -7 246.716 196.101   9
  -2  10  -7 63.7759 112.424   8
  -2  10  -7 99.4360 161.919  11
   2  10   8 16408.0 937.097   3
  -2 -10  -8 18269.4 813.333   2
  -2  10  -8 16032.1 982.595  11
   2  10   8 18043.6 989.547  12
   2 -10   8 16207.5 991.823  14
  -2  10  -8 17918.4 992.195   9
  -2 -10  -8 17670.9 1004.46  13
   2 -10   8 19252.8 1386.59   5
  -2 -10  -9 9871.67 605.298   2
   2  10   9 8879.73 717.817  12
   2  10   9 8414.84 650.611   3
  -2  10  -9 9816.66 761.280   9
   2 -10   9 9638.61 1036.53   5
   2 -10   9 9195.18 758.488  14
  -2 -10  -9 8480.88 701.241  13
   2  10  10 4095.62 505.175  12
   2 -10  10 3448.78 716.917   5
  -2 -10 -10 5167.92 584.522  13
  -2 -10 -10 5129.79 444.733   2
  -2  10 -10 4415.62 537.705   9
   2 -10  10 4449.33 560.072  14
   2 -10  11 53.5586 303.293   5
  -2  10 -11 524.363 279.031   9
  -2 -10 -11-206.687 184.655   2
  -2 -10 -11 393.008 207.159  13
   2  10  11 574.975 226.991  12
   2 -10  11 105.300 195.244  14
   2 -10  12 92.2706 228.821  14
  -2 -10 -12 360.274 275.184  13
   2  10  12 128.722 208.848  12
  -2 -10 -12 91.0930 141.481   2
   2 -10  12 159.093 302.303   5
  -2  10 -12-151.442 249.987   9
   2  10  13 14479.8 1013.75  12
  -2 -10 -13 16606.0 1099.96  13
   2 -10  13 15471.1 1090.94  14
  -2 -10 -13 15576.8 882.579   2
  -2  10 -13 17239.0 1128.59   9
  -2 -10 -14 9198.38 844.158  13
  -2  10 -14 8450.08 824.076   9
   2 -10  14 9246.23 869.081  14
   2 -10  14 9125.59 1201.98   5
  -2 -10 -14 8053.95 650.273   2
   2  10  14 8384.46 807.019  12
   2 -10  15 10493.9 944.122  14
  -2 -10 -15 12325.1 993.934  13
   2  10  15 11494.0 853.831   8
   2 -10  15 9500.89 1261.39   5
  -2  10 -15 11407.4 974.804   9
  -2 -10 -15 12491.9 837.731   2
   2  10  15 10279.5 902.874  12
   2 -10  16 5020.52 930.480   5
   2  10  16 5467.14 659.427  12
  -2  10 -16 4712.76 667.296   9
   2 -10  16 4453.60 644.177  14
  -2 -10 -16 5549.88 574.232   2
  -2 -10 -16 5416.72 687.053  13
  -2 -10 -17 4774.05 685.579  13
   2  10  17 4497.03 629.315  12
   2 -10  17 3694.04 912.822   5
  -2  10 -17 4286.75 655.793   9
   2 -10  17 4261.48 626.781  14
   2  10  17 2213.60 508.527  10
  -2  10 -18 5020.87 713.888   9
   2 -10  18 4026.53 646.530  14
  -2 -10 -18 4065.72 633.541  13
   2 -10  18 5525.14 1094.35   5
   2  10  18 3368.66 639.416  10
   2  10  18 4582.94 643.519  12
  -2 -10 -19 421.032 230.445  13
   2  10  19 223.500 237.209  12
   2 -10  19-286.820 228.742  14
  -2 -12  19 5566.58 730.134  14
   2 -12 -18 102.773 261.509  13
  -2 -12  18 1252.83 678.845   5
   2  12 -18 1165.37 388.302   9
  -2 -12  18 925.595 323.547  14
   2  12 -17 6421.03 784.548   9
  -2 -12  17 6866.64 1286.12   5
  -2 -12  17 6571.96 782.589  14
  -2  12  17 4781.08 694.646  10
   2 -12 -17 5267.48 733.042  13
  -2  12  16 4564.54 569.944   8
  -2  12  16 4763.04 689.293  10
   2 -12 -16 5055.11 709.969  13
  -2 -12  16 5560.61 1137.18   5
   2  12 -16 5485.06 709.822   9
  -2 -12  16 4328.11 644.107  14
   2  12 -15 1047.40 325.971   9
  -2  12  15 979.046 333.080  10
  -2 -12  15 1768.24 441.417  14
  -2  12  15 1005.42 283.855   8
   2 -12 -15 1624.96 438.075  13
  -2 -12  15 2033.40 735.226   5
  -2  12  14 1006.26 346.300  10
   2  12 -14 512.625 255.143   9
  -2 -12  14 288.274 415.401   5
  -2 -12  14 436.806 205.896  14
  -2  12  14 632.483 248.603   8
  -2 -12  13 11345.9 929.004  14
   2  12 -13 12471.2 978.933   9
  -2  12  13 11291.5 863.634   8
  -2  12  13 12323.5 973.950  10
  -2 -12  13 12226.3 1476.75   5
   2 -12 -13 12636.6 1025.02  13
   2 -12 -12 191.780 190.186  14
  -2  12  12 319.886 263.720  10
   2 -12 -12 615.152 290.021  13
  -2 -12  12 501.906 283.956  14
  -2 -12  12 639.616 472.916   5
   2  12 -12 63.6857 216.882   9
  -2  12  12 422.790 220.212   8
   2 -12 -11 29468.8 1410.25  14
   2  12 -11 27263.1 1402.94   9
  -2  12  11 25661.2 1314.91   8
   2 -12 -11 28757.1 1502.36  13
  -2 -12  11 30148.3 2212.12   5
  -2  12  11 28615.4 1399.75  10
  -2 -12  11 29358.7 1458.83  14
  -2 -12  10 10642.6 844.951  14
   2 -12 -10 9769.37 799.174  14
   2  12 -10 9457.63 795.512   9
  -2  12  10 10420.8 799.857   8
  -2 -12  10 8919.65 1150.21   5
  -2  12  10 10020.0 801.703  10
   2 -12  -9 36713.3 1539.57  14
   2  12  -9 35673.6 1539.45   9
   2  12  -9 35692.9 1315.70   8
  -2  12   9 35336.1 1521.11   8
  -2  12   9 33819.0 1491.72  10
  -2 -12   9 36491.8 1586.44  14
  -2 -12   9 35522.9 2286.49   5
  -2  12   8 8841.76 724.355   8
   2 -12  -8 9093.95 730.744  14
  -2  12   8 8314.59 681.605  10
  -2 -12   8 9292.39 1151.41   5
  -2 -12   8 9427.43 765.270  14
   2  12  -8 8754.51 718.522   9
   2  12  -8 8876.79 632.960   8
  -2 -12   7 17583.2 1535.19   5
  -2  12   7 19393.9 999.112  10
   2  12  -7 17601.4 1275.54   3
  -2 -12   7 18438.0 1049.83  14
  -2  12   7 19596.3 1083.04   8
   2  12  -7 18810.4 939.225   8
   2 -12  -7 18458.1 1054.38  14
   2  12  -6 127.814 123.990   8
   2 -12  -6 214.136 164.321  14
   2  12  -6 70.0913 205.835   3
  -2  12   6 73.5350 171.136   8
  -2 -12   6-26.4947 352.475   5
  -2 -12   6-139.956 201.345  14
  -2  12   6 91.0828 119.539  10
   2  12  -5 18677.2 948.546   8
   2 -12  -5 19800.0 1049.14  14
  -2 -12   5 19151.0 1043.31  14
  -2 -12   5 19981.1 1551.38   5
  -2  12   5 16885.8 986.209   8
  -2  12   5 18960.3 919.250  10
  -2 -12   5 17981.7 933.138   2
   2  12  -5 18430.9 1261.71   3
  -2  12   4 9029.10 607.171  10
   2 -12  -4 9410.67 718.058  14
  -2 -12   4 9264.93 1046.16   5
  -2 -12   4 9273.19 711.623  14
   2  12  -4 10114.3 921.107   3
  -2 -12   4 8229.25 614.739   2
  -2  12   4 10812.2 765.196   8
   2  12  -4 8837.15 656.866   8
  -2 -12   3 6038.15 822.711   5
  -2  12   3 7028.58 625.365   8
  -2 -12   3 5079.03 469.827   2
   2 -12  -3 5629.21 554.029  14
   2  12  -3 6144.79 542.681   8
   2  12  -3 6113.62 726.757   3
  -2  12   3 6306.01 484.242  10
  -2 -12   3 6006.05 566.700  14
  -2  12   2 4404.36 493.610   8
   2  12  -2 3976.43 444.678   8
   2  12  -2 3968.82 556.107   3
   2 -12  -2 4515.49 511.967  14
  -2 -12   2 4862.85 736.651   5
  -2 -12   2 3620.85 441.780  14
  -2 -12   2 4500.76 428.156   2
   2  12  -1 4149.41 591.980   3
   2  12  -1 5468.67 531.693   8
  -2 -12   1 4257.03 484.382  14
  -2  12   1 5330.99 526.870   8
  -2 -12   1 4511.33 422.209   2
   2 -12  -1 4956.09 533.497  14
  -2 -12   0 4470.55 476.665  14
  -2  12   0 4854.94 503.042   8
   2  12   0 4374.54 589.065   3
  -2 -12   0 4605.26 415.469   2
   2  12   0 3956.86 457.710   8
   2 -12   0 4733.64 512.290  14
   2  12   1 28971.3 1283.79   8
  -2 -12  -1 31681.4 1317.51  14
   2  12   1 29642.5 1524.18   3
  -2 -12  -1 29829.5 1105.98   2
  -2  12  -1 30174.0 1291.66   8
   2 -12   1 31344.4 1362.43  14
   2 -12   2 3619.28 472.723  14
  -2  12  -2 3485.12 431.625   8
   2  12   2 3663.44 534.391   3
   2  12   2 2411.51 371.750   8
  -2 -12  -2 3365.22 346.747   2
  -2 -12  -2 3997.06 469.344  14
   2  12   3 44597.8 1885.06   3
   2 -12   3 46248.8 1739.41  14
  -2 -12  -3 47647.8 1681.24  14
  -2 -12  -3 46139.4 1417.43   2
   2  12   3 45538.1 1698.18   8
  -2  12  -3 47829.0 1658.11   8
   2  12   4 15301.6 942.793   8
  -2  12  -4 15320.0 894.443   8
  -2 -12  -4 16342.1 780.680   2
   2 -12   4 16797.8 1016.46  14
  -2 -12  -4 17011.9 964.626  14
   2  12   4 16686.2 1094.98   3
   2 -12   4 16871.5 1246.55   5
   2 -12   5 2193.57 492.063   5
   2  12   5 2105.99 355.960   8
  -2  12  -5 1653.74 303.003   8
   2  12   5 2602.57 435.977   3
  -2 -12  -5 1989.80 341.475  14
  -2 -12  -5 2228.86 289.222   2
   2 -12   5 2386.41 400.620  14
   2 -12   6 363.648 274.556   5
   2  12   6 433.382 232.612   8
  -2  12  -6 226.737 139.399   8
   2 -12   6 125.322 205.624  14
  -2 -12  -6 217.365 109.644   2
   2  12   6 244.768 173.797   3
  -2 -12  -6 0.41852 171.331  14
  -2  12  -6 456.443 210.418   9
  -2  12  -7 6732.41 718.886  11
  -2  12  -7 6651.43 629.446   9
  -2  12  -7 6459.19 564.256   8
  -2 -12  -7 6687.20 636.662  14
   2  12   7 8311.09 742.472   3
   2  12   7 7088.68 679.557   8
   2 -12   7 6860.84 896.158   5
  -2 -12  -7 6952.19 513.240   2
   2 -12   7 6373.97 669.475  14
  -2  12  -8 7926.07 714.682   9
   2 -12   8 7566.49 960.192   5
   2 -12   8 7299.37 719.839  14
  -2 -12  -8 6931.07 648.952  14
   2  12   8 7049.32 686.150   8
   2  12   8 8350.74 730.590  12
   2 -12   9 3051.77 612.259   5
   2  12   9 3639.68 486.583   8
  -2  12  -9 3153.78 479.443   9
   2  12   9 3243.00 476.825  12
   2 -12   9 3065.29 501.198  14
   2  12  10 4747.40 572.038   8
   2  12  10 4219.51 559.878  12
  -2 -12 -10 5705.86 664.412  13
  -2  12 -10 4040.60 553.781   9
   2 -12  10 5415.84 872.084   5
   2 -12  10 5164.93 644.448  14
   2 -12  11 8039.57 805.907  14
  -2  12 -11 7949.96 778.546   9
   2  12  11 7468.17 710.437   8
   2  12  11 8455.14 777.670  12
   2 -12  11 7792.24 1096.34   5
  -2 -12 -11 8974.92 812.751  13
   2 -12  12 3258.04 776.637   5
   2 -12  12 3353.41 563.601  14
  -2 -12 -12 2570.27 466.885  13
  -2  12 -12 2177.09 460.196   9
   2  12  12 1961.91 385.665   8
   2  12  12 1983.77 417.535  12
   2 -12  13 25546.1 1515.89  14
  -2 -12 -13 24601.2 1441.81  13
   2  12  13 24542.4 1427.50  12
  -2  12 -13 24074.8 1446.22   9
   2  12  13 24603.6 1347.48   8
   2 -12  13 23834.1 2013.14   5
   2  12  14 24705.4 1369.73   8
  -2 -12 -14 25976.0 1507.93  13
   2  12  14 24026.7 1448.85  12
   2 -12  14 24638.8 1532.56  14
  -2  12 -14 25082.3 1509.36   9
   2 -12  14 26441.4 2169.10   5
   2  12  15 41119.3 1946.24  12
   2  12  15 37422.4 1733.85   8
  -2  12 -15 38944.0 1965.26   9
   2 -12  15 39491.6 2743.67   5
   2 -12  15 37119.7 1941.11  14
  -2 -12 -15 40795.9 1958.10  13
   2 -12  16 4256.92 658.903  14
   2  12  16 4877.53 677.993  12
   2 -12  16 4526.56 986.280   5
   2  12  16 4157.68 689.210  10
  -2  12 -16 3775.95 622.802   9
  -2 -12 -16 3860.00 620.442  13
   2 -12  17 29620.4 1765.31  14
   2 -12  17 26987.0 2390.35   5
  -2 -12 -17 28500.3 1686.18  13
  -2  14  16 73.3639 211.672   8
  -2 -14  16 107.159 210.267  14
  -2 -14  15 5413.28 1118.47   5
  -2 -14  15 5525.04 721.272  14
  -2  14  15 5930.22 707.495   8
  -2  14  15 5692.32 755.806  10
   2  14 -15 5238.50 711.893   9
   2 -14 -14 1116.55 334.745  14
  -2 -14  14 1402.71 381.509  14
  -2  14  14 1156.59 361.650  10
  -2  14  14 2364.90 452.874   8
  -2 -14  14 1905.88 714.257   5
   2  14 -14 1522.91 416.546   9
  -2 -14  13 11726.1 1003.87  14
   2 -14 -13 11094.2 949.430  14
   2  14 -13 11931.7 1025.48   9
  -2  14  13 9245.12 902.126  10
  -2  14  13 11176.4 939.833   8
  -2 -14  13 9533.93 1403.28   5
   2 -14 -12 4397.03 617.661  14
  -2 -14  12 2493.33 474.304  14
  -2  14  12 4362.20 591.206  10
  -2 -14  12 3790.63 908.011   5
  -2  14  12 3108.09 515.913   8
   2  14 -12 3675.33 571.376   9
  -2  14  11 11784.7 946.478   8
  -2  14  11 10046.1 877.435  10
  -2 -14  11 10825.0 945.120  14
  -2 -14  11 8839.37 1293.66   5
   2 -14 -11 11395.8 944.263  14
   2  14 -11 10090.1 904.772   9
  -2  14  10 389.923 280.003   8
  -2  14  10 35.7712 175.674  10
  -2 -14  10 527.744 263.153  14
   2  14 -10 282.908 214.184   9
  -2 -14  10 180.490 351.229   5
   2 -14 -10 68.6388 207.486  14
  -2 -14   9 12121.8 977.026  14
   2  14  -9 12391.0 957.659   9
  -2  14   9 12174.1 930.484   8
  -2 -14   9 11971.9 1430.70   5
  -2  14   9 11085.6 877.550  10
   2 -14  -9 12304.3 951.936  14
  -2  14   8 19.5949 144.208  10
   2 -14  -8 65.6302 226.656  14
  -2 -14   8-70.7229 308.848   5
  -2  14   8-38.5690 172.228   8
   2  14  -8 17.8308 153.710   8
   2  14  -8 394.642 227.757   9
  -2 -14   8 363.821 257.300  14
  -2 -14   7 18604.9 1168.42  14
  -2  14   7 19341.8 1182.53   8
   2 -14  -7 19568.5 1187.46  14
   2  14  -7 18829.9 1035.43   8
  -2 -14   7 17495.6 1654.36   5
  -2  14   6 1502.60 374.882   8
   2  14  -6 1128.60 287.103   8
  -2 -14   6 606.417 240.326  14
   2 -14  -6 1221.53 355.274  14
  -2  14   5 15837.6 1056.02   8
  -2 -14   5 17588.5 1106.96  14
   2  14  -5 17901.6 1378.35   3
   2 -14  -5 15306.9 1031.77  14
   2  14  -5 17252.7 1001.04   8
   2 -14  -4 163.152 183.876  14
  -2 -14   4 106.215 170.599  14
  -2  14   4 246.668 225.435   8
   2  14  -4 565.028 333.162   3
   2  14  -4 109.898 167.692   8
  -2 -14   4 276.263 150.377   2
   2 -14  -3 3238.37 480.301  14
  -2  14   3 4265.10 540.694   8
   2  14  -3 5256.76 754.013   3
   2  14  -3 3763.90 483.798   8
  -2 -14   3 3841.71 504.459  14
  -2  14   2 424.963 225.404   8
   2 -14  -2 375.630 200.566  14
  -2 -14   2 332.576 219.415  14
   2  14  -2 237.158 159.388   8
   2  14  -2 560.890 291.333   3
   2  14  -1 7538.34 697.036   8
   2 -14  -1 6824.72 683.962  14
  -2  14   1 6923.05 664.736   8
  -2 -14   1 6942.05 673.846  14
   2  14  -1 5988.39 765.958   3
   2 -14   0 1502.03 352.997  14
  -2  14   0 1238.91 305.501   8
  -2 -14   0 1506.31 340.881  14
   2  14   0 863.100 360.550   3
   2  14   0 1018.41 300.275   8
   2  14   1 6199.48 645.385   8
   2  14   1 6645.95 796.230   3
  -2 -14  -1 6188.17 627.331  14
  -2  14  -1 6618.57 651.871   8
   2 -14   1 6810.81 693.113  14
  -2  14  -2 19864.4 1130.09   8
   2  14   2 20091.5 1364.96   3
   2  14   2 21399.5 1210.09   8
   2 -14   2 21685.5 1252.54  14
  -2 -14  -2 18421.9 1114.79  14
   2 -14   3 16.6482 231.939  14
  -2 -14  -3 526.043 244.716  14
   2  14   3-308.085 288.396   3
   2  14   3 518.861 287.451   8
  -2  14  -3 54.6774 160.622   8
   2 -14   4 5421.33 645.378  14
   2  14   4 4863.26 593.545   8
  -2  14  -4 4586.34 549.308   8
  -2 -14  -4 4711.54 568.202  14
   2  14   4 4381.55 622.022   3
  -2 -14  -5 5334.78 604.416  14
  -2  14  -5 4932.45 578.817   9
  -2  14  -5 4673.66 531.752   8
   2  14   5 5133.57 680.342   3
   2  14   5 4113.04 562.424   8
   2 -14   5 5199.49 641.587  14
   2  14   6 4449.60 624.249   3
  -2 -14  -6 4363.36 555.560  14
   2 -14   6 4196.54 574.055  14
  -2  14  -6 3475.44 462.948   8
   2  14   6 4343.88 558.072   8
  -2  14  -6 4474.88 583.624   9
  -2 -14  -7 4280.02 565.949  14
   2 -14   7 4040.97 601.344  14
  -2  14  -7 4981.23 542.254   8
  -2  14  -7 3907.22 541.534   9
   2  14   7 5052.04 636.377   8
   2 -14   8 3758.67 581.647  14
   2  14   8 2671.10 470.876   8
  -2  14  -8 2789.85 473.390   9
  -2 -14  -8 3169.62 481.019  14
   2  14   9-72.5878 197.920   8
   2 -14   9-150.812 212.031  14
  -2  14  -9-427.341 291.987   9
  -2  14 -10 278.325 244.755   9
   2 -14  10-330.022 255.637  14
  -2 -14 -10-222.751 242.280  14
   2  14  10-112.558 235.546   8
  -2 -14 -11 6441.63 714.674  14
   2 -14  11 6246.45 751.231  14
   2  14  11 5926.98 688.832   8
  -2  14 -11 5915.91 742.384   9
   2 -14  11 5000.30 940.431   5
  -2  14 -12 267.343 244.008   9
   2 -14  12 670.708 321.728  14
   2 -14  12 286.463 339.948   5
   2  14  12 863.496 323.394   8
  -2 -14 -12 149.151 199.207  14
   2 -14  13 2280.69 497.531  14
   2  14  13 2440.42 477.251   8
   2 -14  13 2852.75 784.409   5
  -2  14 -13 2646.87 525.174   9
  -2 -14 -13 2906.79 508.474  14
   2  14  14-207.650 221.298   8
   2 -14  14 83.4993 269.809  14
   2 -14  14-139.352 466.247   5
   2  14  14 39.6850 202.307  10
   2  14  15 19048.2 1290.01   8
  -2 -16  12 274.858 251.503  14
  -2 -16  11 741.059 332.299  14
  -2  16  11 246.760 262.938   8
   2  16 -10 2047.74 475.504   9
   2 -16 -10 1632.01 405.826  14
  -2 -16  10 1630.28 446.998  14
  -2  16  10 2242.21 456.965   8
  -2  16   9 1651.44 432.529   8
   2 -16  -9 1081.48 303.633  14
   2  16  -9 1798.59 443.179   9
  -2 -16   9 1928.21 464.229  14
   2 -16  -8 368.081 332.085  14
  -2 -16   8 105.370 202.457  14
  -2  16   8 348.703 296.441   8
   2  16  -8-48.9518 198.694   9
   2  16  -7 180.119 209.477   8
   2  16  -7 141.868 188.708   9
  -2  16   7 363.516 220.423   8
   2 -16  -7 164.685 274.014  14
  -2 -16   7-88.3595 246.104  14
   2 -16  -6 7705.07 797.819  14
   2  16  -6 6961.25 697.789   8
  -2 -16   6 7092.03 766.333  14
  -2  16   6 6586.84 746.037   8
   2 -16  -5 714.363 315.422  14
  -2  16   5 855.047 309.747   8
  -2 -16   5 435.380 268.438  14
   2  16  -5 644.864 256.838   8
  -2  16   4 79.9897 194.799   8
  -2 -16   4 444.527 268.206  14
   2 -16  -4-48.2650 216.361  14
   2  16  -4 388.060 220.460   8
  -2 -16   3 8261.59 822.224  14
  -2  16   3 8136.33 813.268   8
   2 -16  -3 8458.57 829.893  14
   2  16  -3 9428.68 825.128   8
   2  16  -2 336.228 242.948   8
  -2  16   2 262.039 207.416   8
  -2 -16   2 302.696 202.442  14
  -2 -16   1 7881.86 793.906  14
   2  16  -1 7147.34 909.547   3
   2  16  -1 7055.35 733.581   8
  -2  16   1 6489.00 712.051   8
   2 -16  -1 6232.78 726.521  14
   2 -16   0 4967.40 679.377  14
   2  16   0 3076.35 598.345   3
   2  16   0 3058.90 497.522   8
  -2 -16   0 3659.18 549.831  14
  -2  16   0 3713.67 545.016   8
   2 -16   1 18159.9 1247.91  14
   2  16   1 18635.5 1206.24   8
   2  16   1 17991.8 1434.16   3
  -2 -16  -1 18957.9 1224.23  14
  -2  16  -1 16673.4 1130.80   8
   2 -16   2 941.357 286.868  14
  -2  16  -2 870.215 309.105   8
  -2 -16  -2 700.188 283.490  14
   2  16   2 948.177 381.556   3
   2  16   2 760.723 306.107   8
   2 -16   3 1628.43 403.001  14
  -2 -16  -3 856.496 292.727  14
  -2  16  -3 1179.65 321.529   8
   2  16   3 1772.23 436.063   8
   2  16   3 860.233 296.667   3
  -2  16  -4 3130.82 486.101   8
   2 -16   4 2964.63 537.913  14
  -2 -16  -4 2619.74 478.329  14
   2  16   4 2968.13 577.136   3
   2  16   4 2422.89 474.598   8
   2  16   5 42725.5 1942.32   8
   2 -16   5 40533.7 1958.29  14
   2  16   5 34037.0 1949.49   3
  -2  16  -5 38943.3 1745.05   8
  -2 -16  -5 40095.9 1854.90  14
  -2  16  -5 40495.1 1868.76   9
   2  16   6 3857.15 571.122   8
  -2  16  -6 3347.53 501.899   8
  -2 -16  -6 2889.38 472.300  14
  -2  16  -6 4221.70 600.513   9
   2 -16   6 3501.17 591.268  14
  -2 -16  -7 6373.86 737.203  14
  -2  16  -7 6390.02 742.457   9
   2 -16   7 6535.08 791.261  14
   2  16   7 6204.31 733.801   8
  -2  16  -8 2080.19 471.871   9
  -2 -16  -8 2091.31 464.913  14
   2  16   8 1872.06 408.242   8
   2 -16   8 2436.87 538.453  14
  -2 -16  -9 8818.11 881.229  14
   2  16   9 9003.37 897.184   8
   2 -16   9 8228.87 910.619  14
  -2  16  -9 8123.84 871.363   9
   2  16  11 285.067 232.163  10
  -3  -1  25 598.655 310.486   5
  -3  -1  24 7352.74 1165.70   5
   3   1 -24 10212.7 1018.30  13
   3  -1 -24 10397.2 938.743   9
   3  -1 -24 10263.2 1009.45  13
  -3   1  24 8727.10 923.527  10
   3   1 -24 8363.78 853.102   9
   3  -1 -23 257.436 256.695  13
   3  -1 -23 191.139 196.235   9
  -3   1  23 220.975 187.769  10
  -3  -1  23 224.625 352.749   5
   3   1 -23 40.3976 199.975   9
   3   1 -23 425.647 339.252  13
   3   1 -22 19731.9 1328.10  13
  -3   1  22 17203.6 1227.44  10
   3  -1 -22 16631.8 1228.04  13
  -3  -1  22 15087.5 1544.23   5
   3   1 -22 17562.4 1175.28   9
   3  -1 -22 16590.6 1129.56   9
  -3   1  22 17818.5 1585.54   5
   3  -1 -21 303.328 193.008   9
  -3  -1  21-96.1633 432.560   5
   3   1 -21 3.28072 158.818   9
   3   1 -21 395.341 283.498  13
  -3  -1  21 291.097 242.842  10
  -3   1  21-61.9288 213.308  10
   3  -1 -21 552.456 314.916  13
  -3   1  21 213.518 265.791   5
   3   1 -20 5111.28 646.081  13
  -3   1  20 6067.60 883.566   5
  -3  -1  20 4279.64 774.474   5
   3   1 -20 5253.75 611.998   9
  -3   1  20 4774.85 602.458  10
   3  -1 -20 5514.89 677.916  13
  -3  -1  20 5479.14 627.411  10
   3  -1 -20 4956.75 572.610   9
  -3  -1  19 959.939 379.388   5
   3   1 -19 1339.75 316.346   9
  -3  -1  19 1173.36 301.976  10
   3   1 -19 1245.29 339.318  13
   3  -1 -19 1311.02 355.558  13
  -3   1  19 958.158 351.325   5
  -3   1  19 1834.46 373.092  10
   3  -1 -19 1280.37 301.485   9
  -3   1  18 3260.10 470.963  10
  -3  -1  18 4224.12 506.312  10
   3  -1 -18 3975.81 476.770   9
   3   1 -18 4458.00 517.724   9
  -3   1  18 4147.11 657.104   5
   3  -1 -18 4219.29 550.151  13
   3   1 -18 4218.25 548.042  13
  -3  -1  18 4074.99 694.129   5
  -3  -1  17 1529.14 321.222  10
  -3   1  17 1271.26 234.386  12
  -3   1  17 1144.50 269.481  10
  -3   1  17 1019.13 343.387   5
   3   1 -17 922.952 253.913   9
   3  -1 -17 864.737 249.865   9
   3  -1 -17 1145.71 310.339  13
  -3  -1  17 683.970 299.131   5
   3   1 -17 1354.03 326.028  13
   3  -1 -16 22387.9 1148.11  13
   3   1 -16 22552.7 1164.11  13
  -3   1  16 22785.8 913.771  12
   3   1 -16 22032.3 1061.19   9
  -3   1  16 19509.4 1057.94  10
   3  -1 -16 22027.2 1043.34   9
  -3  -1  16 23484.0 1107.22  10
  -3   1  16 21539.0 1363.42   5
   3   1 -15 6947.96 612.876  13
  -3   1  15 6593.00 730.522   5
  -3  -1  15 6946.04 573.893  10
  -3  -1  15 5515.44 719.297   5
   3  -1 -15 6659.18 539.656   9
  -3   1  15 7021.97 591.917  10
  -3  -1  15 7380.87 426.182  12
   3  -1 -15 6680.99 592.572  13
   3   1 -15 7394.31 574.559   9
  -3   1  15 6968.75 468.791  12
  -3  -1  14 45123.9 1505.04  10
  -3   1  14 46535.4 1307.90  12
  -3  -1  14 45438.2 1182.58  12
   3  -1 -14 46698.5 1583.98  13
  -3  -1  14 44869.8 1961.77   5
  -3   1  14 47730.6 1578.79  10
   3   1 -14 45393.5 1489.20   9
   3   1 -14 42977.6 1565.33  13
   3  -1 -14 44195.0 1443.88   9
   3   1 -14 44040.3 1773.69   6
  -3   1  14 44046.5 1833.51   5
   3  -1 -13 7373.64 566.974  13
  -3  -1  13 7999.10 401.398  12
  -3  -1  13 7067.95 524.318  10
   3   1 -13 7101.15 520.644   9
  -3   1  13 7389.58 562.889  10
   3  -1 -13 7573.41 526.137   9
  -3  -1  13 7433.90 751.653   5
   3   1 -13 6491.52 545.504  13
  -3   1  13 7074.38 686.320   5
  -3   1  13 7673.82 457.143  12
   3   1 -13 8353.21 713.182   6
  -3   1  12 23733.1 980.578  10
  -3   1  12 23867.8 813.460  12
  -3   1  12 23979.7 1190.30   5
   3   1 -12 22737.0 999.959  13
  -3   1  12 22801.7 537.154   8
  -3  -1  12 22417.9 1251.61   5
  -3  -1  12 21534.0 695.245  12
  -3  -1  12 21997.0 928.727  10
   3  -1 -12 22835.0 897.590   9
   3   1 -12 23583.1 926.559   9
   3  -1 -12 24982.7 1011.18  13
   3   1 -12 22141.5 1120.39   6
   3   1 -11 3808.55 378.158  13
   3  -1 -11 4200.08 389.553  13
  -3  -1  11 3497.05 336.619  10
   3  -1 -11 3742.49 339.939   9
   3   1 -11 4433.60 366.650   9
  -3  -1  11 4365.27 266.034  12
  -3   1  11 3739.84 185.115   8
  -3   1  11 4204.56 385.796  10
  -3  -1  11 4271.65 526.129   5
  -3   1  11 4353.54 315.186  12
  -3   1  11 3687.89 435.619   5
   3   1 -11 4733.07 478.110   6
  -3  -1  10 76895.1 1547.32  12
  -3   1  10 76514.3 2177.64   5
  -3   1  10 79700.9 1413.25   8
   3   1 -10 81331.2 2159.12   6
   3   1 -10 81464.8 1959.46  13
   3   1 -10 79942.3 1831.14   9
  -3   1  10 80136.0 1693.14  12
   3  -1 -10 77226.1 1918.20  13
  -3  -1  10 77198.0 2344.63   5
  -3  -1  10 82490.3 1892.90  10
  -3   1  10 80365.7 1934.15  10
   3  -1 -10 77436.3 1797.25   9
  -3   1   9 41378.0 1027.85  12
   3  -1  -9 42165.3 1205.71  13
  -3  -1   9 40638.9 890.173  12
   3   1  -9 41052.3 1347.59   6
  -3   1   9 40021.9 1390.84   5
  -3   1   9 41986.5 821.658   8
  -3   1   9 40147.9 1196.72  10
   3   1  -9 38910.1 1184.99  13
  -3  -1   9 40789.1 1156.95  10
   3  -1  -9 41376.0 1104.93   9
   3   1  -9 39369.4 1110.53   9
  -3   1   8 56399.8 1034.42   8
  -3   1   8 53863.7 1206.22  12
   3   1  -8 52873.9 1291.56   9
   3  -1  -8 55227.7 1377.61  13
   3   1  -8 57266.1 1552.65   6
  -3  -1   8 55256.2 1068.71  12
  -3  -1   8 51975.9 1343.59  10
  -3   1   8 55046.8 1393.45  10
   3   1  -8 51152.1 1184.05   3
   3  -1  -8 54189.3 1268.29   9
  -3  -1   8 53812.6 1718.47   5
  -3   1   8 53936.2 1552.47   5
  -3   1   7 10807.4 325.245   8
  -3  -1   7 8681.44 415.163  14
  -3   1   7 11092.0 417.044  12
  -3  -1   7 10264.6 314.176  12
   3   1  -7 10330.3 438.573   9
   3   1  -7 10771.9 569.060   6
  -3   1   7 11361.3 599.852   5
   3   1  -7 10583.3 406.067   3
   3  -1  -7 11263.8 500.571  13
  -3  -1   7 10356.0 487.414  10
  -3  -1   7 10544.6 660.938   5
   3  -1  -7 11131.3 433.754   9
  -3   1   7 11048.7 512.740  10
   3   1  -6 221393. 3905.07   6
  -3  -1   6 213512. 3737.05  10
   3  -1  -6 220646. 3724.32  13
  -3  -1   6 215850. 3572.21  14
  -3  -1   6 209953. 4188.18   5
  -3   1   6 211898. 3925.75   5
  -3   1   6 208871. 3767.53  10
   3  -1  -6 205689. 3950.75   6
  -3  -1   6 220106. 3347.12  11
   3   1  -6 215070. 3573.15   3
   3  -1  -6 213622. 3574.07   9
   3   1  -6 211223. 3603.72   9
  -3   1   6 223562. 3446.34   8
  -3   1   5 162.134 43.5773   8
  -3  -1   5 208.431 141.523   5
   3   1  -5 202.345 55.8366   9
  -3  -1   5 124.223 35.8443  11
  -3  -1   5 149.571 45.9536  14
   3  -1  -5 124.487 41.6911   9
  -3  -1   5 183.877 62.3486   2
   3  -1  -5 209.108 88.5540   6
  -3   1   5 121.387 88.7020   5
  -3  -1   5 77.6834 67.4541  10
  -3   1   5 352.575 92.2980  10
   3   1  -5 70.4641 43.1953   3
   3  -1  -5 127.562 63.0592  13
  -3  -1   4 321.803 85.5687  10
  -3  -1   4 477.898 158.958   5
   3  -1  -4 447.390 80.5291  13
   3   1  -4 452.857 66.7562   9
   3  -1  -4 446.422 101.057   6
  -3   1   4 503.304 98.0664  10
  -3  -1   4 268.559 88.0462   2
   3  -1  -4 477.471 60.9189   9
  -3  -1   4 502.938 63.8365  11
  -3  -1   4 465.736 59.3337  14
  -3   1   4 404.936 105.690   5
  -3   1   3 4103.13 167.970   2
   3  -1  -3 3907.23 198.918  13
  -3   1   3 4039.42 235.461  10
  -3  -1   3 3488.27 320.649   5
   3  -1  -3 4263.34 255.930   6
  -3  -1   3 4413.42 196.593  11
  -3  -1   3 4266.69 139.112  14
  -3   1   3 3876.82 278.097   5
   3  -1  -3 4234.74 248.966   1
  -3  -1   3 4216.94 215.618   2
   3   1  -3 4270.05 159.481   9
  -3  -1   3 4413.58 245.005  10
  -3   1   3 4383.12 262.360  11
   3  -1  -2 143808. 2275.59  14
   3  -1  -2 143867. 2536.12   1
  -3   1   2 144859. 2457.33  10
  -3  -1   2 136334. 2849.72   5
  -3   1   2 146519. 2565.61  11
  -3  -1   2 141963. 2402.40  11
   3  -1  -2 137423. 2444.08   6
  -3   1   2 145279. 2245.44   2
   3  -1  -2 145954. 2352.47  13
  -3  -1   2 140501. 2463.35  10
  -3  -1   2 143891. 2374.01   2
  -3   1   1 4444.00 143.689   2
  -3  -1   1 4891.87 241.551  11
   3  -1  -1 4673.65 194.235   6
   3  -1  -1 4632.55 200.288   4
  -3  -1   1 4775.17 203.350   2
   3  -1  -1 4750.38 175.424  14
  -3   1   1 4619.59 221.516  10
  -3  -1   1 5136.17 251.532  10
  -3   1   1 4476.69 270.239  11
   3   1  -1 4812.24 241.308  12
   3   1  -1 4481.28 152.247   4
  -3  -1   0 9571.79 317.705   2
   3   1   0 10576.4 263.994   4
  -3   1   0 9747.39 277.873   9
   3   1   0 9730.64 384.929  12
   3   1   0 10100.7 331.746   1
  -3  -1   0 9455.24 360.500  11
  -3   1   0 10240.6 421.095  11
  -3   1   0 10321.4 328.822  10
   3  -1   0 10383.6 316.830  14
   3  -1   0 10382.9 325.599   4
   3   1   1 26259.3 726.841  12
  -3  -1  -1 22334.0 619.792   2
  -3   1  -1 24030.1 706.896  11
  -3  -1  -1 25262.3 675.577  11
   3   1   1 25630.8 544.102   4
  -3   1  -1 25296.0 585.259   9
   3  -1   1 24381.6 601.705   4
   3  -1   1 24847.6 614.244  14
  -3  -1  -1 25532.3 585.279   9
  -3  -1  -1 25975.9 521.046  13
  -3  -1  -2 86623.9 1523.00  13
   3  -1   2 86978.6 1597.33   4
   3  -1   2 81349.4 1621.63  14
  -3   1  -2 84520.7 1707.56  11
  -3  -1  -2 87125.6 1672.25  11
   3   1   2 86133.1 1751.46  12
  -3   1  -2 83144.9 1591.75   9
  -3  -1  -2 86864.8 1583.18   9
   3  -1   3 473232. 7809.77  12
  -3   1  -3 489603. 7670.66  11
  -3  -1  -3 490630. 7535.04  13
   3   1   3 485649. 7772.40  12
   3  -1   3 475989. 7641.59  14
  -3  -1  -3 473844. 7578.16   9
  -3   1  -3 478219. 7598.97   9
  -3  -1  -3 500109. 7653.62  11
  -3   1  -4 612938. 9575.26  11
   3  -1   4 612139. 9621.87  14
  -3  -1  -4 608493. 9581.96  11
  -3  -1  -4 609016. 9566.40   9
  -3  -1  -4 601794. 9528.61  13
  -3   1  -4 615893. 9587.44   9
   3   1   4 614550. 9737.73  12
   3  -1   4 621528. 9784.82  12
  -3   1  -5 2043.39 199.322  11
   3  -1   5 2103.96 249.697  12
   3  -1   5 1826.08 214.197  14
  -3  -1  -5 1449.78 184.360   9
  -3  -1  -5 1456.88 176.854  13
  -3   1  -5 1748.43 205.094   9
   3   1   5 2330.75 249.362  12
   3  -1   6 176948. 3426.73  12
  -3  -1  -6 176766. 3298.20   9
  -3   1  -6 182727. 3179.69  11
  -3  -1  -6 177657. 3281.89  13
   3   1   6 172934. 3388.34  12
   3  -1   6 180111. 3358.11  14
  -3   1  -6 180058. 3328.92   9
  -3  -1  -7 357186. 5975.21   9
   3  -1   7 351131. 6020.94  14
  -3   1  -7 354003. 5763.64  11
   3  -1   7 346849. 6056.22  12
  -3  -1  -7 346512. 5960.48  13
   3   1   7 355997. 6068.10  12
  -3   1  -7 339207. 5985.58   9
  -3  -1  -8 48368.1 1398.05  13
  -3   1  -8 49574.5 1420.12   9
   3  -1   8 52445.0 1465.02  12
   3   1   8 48867.0 1432.87  12
  -3   1  -8 52240.2 1251.14  11
  -3  -1  -8 49222.3 1404.29   9
   3  -1   8 55655.5 1495.27  14
  -3   1  -9 34125.0 964.619  11
  -3  -1  -9 34880.3 1172.28  13
   3  -1   9 30287.1 1164.49  14
  -3   1  -9 33014.6 1151.33   9
   3  -1   9 30863.7 1113.75  12
   3   1   9 35919.1 1195.41  12
  -3  -1  -9 34495.5 1158.55   9
  -3   1 -10 6353.83 503.720   9
   3  -1  10 6727.35 492.486  12
   3   1  10 6160.75 486.208  12
  -3  -1 -10 6814.52 511.987  13
   3   1  10 5536.50 379.401   7
  -3  -1 -10 5908.29 476.659   9
  -3  -1 -11 94353.4 2354.28   9
   3   1  11 88944.2 2005.32   7
  -3   1 -11 90911.2 2337.23   9
   3   1  11 92676.1 2295.17  12
   3  -1  11 90406.0 2255.28  12
  -3  -1 -11 93847.6 2358.91  13
  -3   1 -12 25023.9 1126.02   9
   3   1  12 23749.2 1043.63  12
  -3  -1 -12 25027.8 1109.05   9
   3  -1  12 26717.6 1076.22  12
   3   1  12 26440.0 888.842   7
  -3  -1 -12 24768.9 1102.42  13
   3   1  13 4548.13 349.483   7
  -3   1 -13 4520.15 506.571  13
   3   1  13 4669.63 462.866  12
  -3  -1 -13 4873.79 510.121   9
  -3   1 -13 2902.67 408.933   9
  -3  -1 -13 4423.60 486.796  13
   3  -1  13 4363.48 431.380  12
   3   1  14 13028.2 787.432  12
  -3  -1 -14 12830.6 840.240   9
  -3   1 -14 13345.8 864.854   9
   3  -1  14 12573.3 752.031  12
   3  -1  14 13032.8 739.894  10
   3  -1  14 13441.9 1078.33   5
  -3   1 -14 12690.5 870.478  13
  -3  -1 -14 13805.9 874.452  13
   3  -1  15 7304.97 597.162  10
  -3   1 -15 9469.68 775.413  13
  -3   1 -15 8991.72 732.612   9
  -3  -1 -15 8361.61 708.919  13
   3  -1  15 7294.37 580.013  12
   3  -1  15 9177.35 929.533   5
   3   1  15 8414.89 653.214  12
  -3  -1 -15 8021.46 680.728   9
   3   1  16 2085.46 430.927   5
   3  -1  16 1964.42 305.751  10
  -3   1 -16 1809.59 388.781   9
   3  -1  16 1686.88 420.203   5
   3   1  16 1723.34 314.075  12
  -3  -1 -16 1331.07 329.289   9
  -3  -1 -16 2560.45 428.604  13
  -3   1 -16 1470.08 362.807  13
   3  -1  16 1356.28 269.504  12
   3   1  17 734.821 232.451  10
   3  -1  17 280.187 245.982   5
   3   1  17 917.842 266.408  12
   3   1  17 439.354 298.841   5
   3  -1  17 446.754 201.350  10
   3  -1  17 673.501 230.496  12
  -3   1 -17 182.548 200.169   9
  -3  -1 -17 565.234 296.663  13
  -3   1 -17 819.605 324.643  13
  -3  -1 -17 297.737 233.117   9
   3  -1  18 8257.41 995.338   5
  -3   1 -18 9572.24 872.569  13
  -3  -1 -18 9903.78 867.547  13
  -3   1 -18 9777.00 859.945   9
   3   1  18 8778.99 751.376  10
  -3  -1 -18 9803.57 850.628   9
   3   1  18 9655.41 750.644  12
   3   1  18 7467.74 912.032   5
  -3   1 -19 2158.68 445.965  13
   3   1  19 2699.27 447.835  10
  -3  -1 -19 2939.67 494.831   9
   3   1  19 2690.48 421.496  12
  -3   1 -19 2077.52 459.135   9
   3  -1  19 1296.32 433.181   5
   3   1  19 2354.79 577.948   5
  -3  -1 -19 3226.51 542.249  13
  -3   1 -20 1591.98 406.275  13
  -3  -1 -20 1577.98 397.237   9
   3  -1  20 1226.15 447.570   5
  -3  -1 -20 1806.24 434.987  13
   3   1  20 1578.17 425.356   5
   3   1  20 1873.48 389.314  10
  -3   1 -20 2012.62 450.015   9
  -3  -1 -21 162.902 217.393   9
   3   1  21 288.406 278.049   5
  -3   1 -21-244.068 258.861  13
   3  -1  21 223.299 337.327   5
  -3  -1 -21 690.035 367.200  13
  -3   1 -21 232.828 237.095   9
   3   1  22 977.322 407.375   5
  -3  -1 -22 902.467 355.349   9
  -3  -1 -22 1420.60 406.833  13
  -3   1 -22 653.501 341.852   9
  -3   1 -22 608.435 334.855  13
   3  -1  22 769.874 459.579   5
   3   1  23 95.3870 232.213   5
   3   3 -24 9244.10 915.424   9
  -3   3  24 9424.29 998.669  10
  -3  -3  24 8429.67 1305.45   5
   3   3 -23 4748.93 661.736   9
   3  -3 -23 5813.00 771.492  13
  -3  -3  23 4943.49 999.098   5
   3   3 -23 4281.95 677.372  13
  -3   3  23 3897.34 637.540  10
   3   3 -22 6452.94 730.239   9
   3  -3 -22 5876.07 734.844  13
   3   3 -22 5470.41 732.854  13
  -3   3  22 6222.42 779.417  10
  -3  -3  22 4920.32 955.661   5
   3  -3 -21 1410.71 360.883  13
   3   3 -21 1548.79 387.178  13
  -3   3  21 1391.04 384.968  10
  -3  -3  21 1793.28 601.310   5
   3   3 -21 1324.62 374.322   9
  -3   3  20 8037.61 806.393  10
   3  -3 -20 7260.03 758.390  13
  -3  -3  20 6474.90 1008.10   5
   3  -3 -20 8304.81 743.411   9
   3   3 -20 7143.77 773.109  13
   3   3 -20 8479.90 785.700   9
  -3  -3  19 13535.9 1373.40   5
  -3   3  19 14158.7 1030.65  10
  -3   3  19 12827.3 813.925  12
   3  -3 -19 15797.4 983.905   9
   3   3 -19 16122.9 1035.24   9
   3  -3 -19 14464.6 1034.18  13
   3   3 -19 13128.9 1008.05  13
   3   3 -18 1202.53 305.119  13
   3   3 -18 1173.26 311.439   9
   3  -3 -18 610.335 197.499   9
  -3  -3  18 931.849 253.897  10
  -3   3  18 932.380 236.994  12
  -3   3  18 720.786 275.620  10
  -3  -3  18 473.358 333.888   5
  -3   3  18 900.128 328.093   5
   3  -3 -18 625.038 273.666  13
  -3   3  17 6538.74 549.769  12
   3   3 -17 6925.34 635.284   9
  -3   3  17 7147.90 674.665  10
  -3  -3  17 7367.00 606.202  10
   3  -3 -17 7079.89 610.642   9
   3  -3 -17 6895.06 662.744  13
   3   3 -17 7826.69 720.969  13
   3   3 -17 6350.31 721.789   6
  -3  -3  17 7059.23 907.573   5
  -3   3  17 7397.40 784.482   5
   3   3 -16 13639.1 1015.94   6
   3  -3 -16 13538.4 889.838  13
  -3   3  16 14340.9 1040.45   5
  -3  -3  16 12671.3 1204.71   5
   3   3 -16 12321.6 882.602  13
  -3  -3  16 12408.2 764.130  10
  -3   3  16 13197.0 746.891  12
  -3   3  16 12733.0 863.240  10
   3   3 -16 14283.9 875.761   9
   3  -3 -16 13949.8 818.430   9
   3   3 -15 25081.0 1216.04  13
  -3   3  15 22603.1 1254.18   5
   3  -3 -15 23018.6 1042.85   9
   3  -3 -15 24888.5 1173.32  13
  -3  -3  15 24341.9 1065.87  10
   3   3 -15 23837.2 1103.01   9
  -3   3  15 23970.7 1173.52  10
   3   3 -15 22667.6 1286.04   6
  -3  -3  15 25137.4 1624.34   5
  -3   3  15 22937.3 985.014  12
  -3  -3  14 9596.45 621.505  10
   3   3 -14 9456.16 693.584   9
  -3   3  14 9535.26 597.849  12
  -3   3  14 7880.07 635.129  10
   3   3 -14 9880.74 800.169   6
  -3   3  14 9336.76 748.983   5
   3  -3 -14 9892.81 630.104   9
   3  -3 -14 9852.69 697.920  13
  -3  -3  14 10268.2 974.742   5
   3  -3 -13 40702.0 1434.46  13
  -3   3  13 41412.6 1042.17   8
  -3  -3  13 39232.5 1371.30  14
   3   3 -13 40575.0 1594.62   6
  -3   3  13 41251.1 1468.97  10
  -3  -3  13 39482.8 1305.43  10
  -3   3  13 39990.8 1550.53   5
  -3  -3  13 42318.8 1956.67   5
   3  -3 -13 41330.8 1332.46   9
  -3   3  13 42566.9 1303.99  12
   3   3 -13 37284.5 1372.59   9
   3   3 -12 13647.1 743.104   9
  -3  -3  12 14182.8 426.532  12
  -3  -3  12 13761.4 689.900  10
   3  -3 -12 15037.6 791.073  13
  -3  -3  12 12790.6 714.052  14
  -3   3  12 14445.7 541.301   8
  -3   3  12 13739.9 776.007  10
  -3  -3  12 14300.7 1062.95   5
  -3   3  12 12944.8 805.801   5
   3   3 -12 14249.3 867.229   6
   3  -3 -12 14056.3 688.816   9
  -3   3  12 14982.6 696.237  12
   3   3 -11 2403.17 339.770   6
  -3   3  11 2819.38 350.929   5
   3   3 -11 2639.29 303.666   9
  -3  -3  11 3166.06 331.406  14
  -3   3  11 2298.57 205.745   8
   3  -3 -11 2755.10 340.889  13
  -3   3  11 2360.89 260.411  12
  -3   3  11 2899.66 340.860  10
  -3  -3  11 3087.90 500.808   5
   3  -3 -11 2823.12 292.519   9
  -3  -3  11 2630.90 281.334  10
  -3  -3  11 2804.44 160.603  12
  -3  -3  10 22991.2 529.868  12
   3   3 -10 24223.8 1043.23   6
   3  -3 -10 24616.2 956.466  13
  -3   3  10 25875.1 737.435   8
  -3  -3  10 24563.1 887.534  14
   3   3 -10 25328.7 914.512   9
  -3   3  10 25866.2 992.727  10
  -3  -3  10 25346.1 1326.22   5
  -3   3  10 26506.7 891.610  12
   3  -3 -10 28264.4 909.314   1
  -3  -3  10 25291.2 887.266  10
  -3   3  10 24965.4 984.940   5
   3  -3 -10 24951.5 873.504   9
   3  -3  -9 305.493 138.709  13
  -3   3   9 1.84490 102.645  12
  -3  -3   9 113.834 193.917   5
  -3   3   9 31.9517 110.734  10
   3   3  -9 398.725 131.541   9
  -3  -3   9 128.552 30.2570  12
   3   3  -9 192.614 92.9434   3
  -3  -3   9 144.701 99.6367  14
   3  -3  -9 277.472 123.128   1
  -3  -3   9 280.605 110.698  10
  -3   3   9 115.546 91.3675   5
  -3   3   9 163.160 73.5985   8
  -3  -3   8 4913.39 327.867  14
  -3  -3   8 4540.20 525.376   5
   3  -3  -8 4194.46 344.506  13
   3  -3  -8 6095.91 371.758   1
   3   3  -8 4166.53 142.845   8
   3   3  -8 3830.51 334.230   3
  -3   3   8 4076.55 260.261   8
  -3   3   8 3655.64 332.530   5
  -3   3   8 4450.15 320.502  12
  -3  -3   8 4272.01 311.678  10
  -3   3   8 5186.04 386.128  10
   3   3  -8 4553.28 330.014   9
  -3   3   7 17209.7 644.006   5
  -3  -3   7 18090.8 625.138  14
  -3   3   7 18428.6 582.126   8
   3   3  -7 17221.2 407.065   8
  -3   3   7 16977.6 699.411  10
   3   3  -7 18822.1 655.940   9
  -3  -3   7 17868.5 638.068  10
   3   3  -7 17198.8 697.266   3
   3  -3  -7 18290.9 672.346   1
  -3  -3   7 17762.3 981.795   5
  -3   3   7 18294.3 655.384  12
   3  -3  -7 18037.1 697.666  13
   3  -3  -6 186864. 3375.85  13
  -3  -3   6 183795. 3232.65  14
  -3  -3   6 184132. 3393.60   2
   3  -3  -6 188563. 3368.73   1
  -3  -3   6 182072. 4003.66   5
  -3   3   6 188456. 3201.80   8
  -3  -3   6 188476. 3282.33  10
  -3   3   6 192130. 3424.41  10
   3   3  -6 184522. 3421.59   3
  -3   3   6 184717. 3236.48   5
   3   3  -6 185459. 3258.07   9
  -3  -3   5 40971.8 1047.98   2
  -3   3   5 38376.8 928.581   8
  -3   3   5 37607.0 882.427   5
  -3  -3   5 38402.4 1416.86   5
  -3  -3   5 40772.2 981.964  10
  -3  -3   5 41443.3 932.952  14
  -3   3   5 37682.6 1021.96  10
   3   3  -5 38130.3 1061.22   3
   3  -3  -5 39345.8 1025.84  13
   3  -3  -5 35873.7 1019.31   1
   3   3  -5 41666.9 949.989   9
  -3  -3   4 236228. 3964.47  10
  -3  -3   4 235877. 4659.48   5
   3   3  -4 243355. 3831.17   7
  -3  -3   4 231503. 4013.75   2
  -3  -3   4 241275. 3864.13  14
  -3   3   4 235089. 3931.34   8
   3   3  -4 226622. 4078.58   3
  -3   3   4 239745. 4030.19  10
   3  -3  -4 241355. 4037.10  13
   3  -3  -3 5778.33 281.408  14
  -3   3   3 5840.72 307.748  10
   3  -3  -3 5567.03 312.645  13
  -3  -3   3 6592.95 324.490  10
   3   3  -3 6485.70 288.314   7
   3   3  -3 7051.87 367.799   3
  -3  -3   3 6031.93 497.591   5
  -3   3   3 5976.77 299.225   8
   3   3  -3 6827.86 208.019  12
  -3  -3   3 6329.02 263.510  14
  -3  -3   3 6008.77 318.712   2
   3  -3  -2 220897. 3758.18  13
   3   3  -2 222975. 3690.92   7
  -3   3   2 228157. 3676.11  10
   3   3  -2 227750. 3548.71  12
  -3  -3   2 213691. 4341.61   5
  -3  -3   2 219211. 3744.53  10
   3  -3  -2 225534. 3664.84  14
   3  -3  -2 222518. 3650.85   4
  -3   3   2 213792. 3710.70   8
  -3  -3   2 224341. 3575.36  14
  -3  -3   2 222790. 3694.17   2
  -3  -3   1 57909.4 1694.91   5
   3   3  -1 57274.7 1160.93  12
  -3   3   1 59947.3 1156.80  10
  -3   3   1 60905.8 1249.52   8
   3  -3  -1 58526.7 1206.15  14
   3  -3  -1 59787.0 1192.66   4
  -3  -3   1 58750.8 1202.85   2
   3   3  -1 59197.6 1250.35   7
  -3  -3   1 56403.9 1117.07  14
   3   3   0 5417.42 304.699  12
   3   3   0 7914.93 380.828   7
  -3  -3   0 4891.92 277.252   2
   3  -3   0 5449.40 302.023  14
  -3   3  -1 9608.45 494.773  11
   3   3   1 9583.21 427.761   7
  -3   3  -1 9885.66 281.185  10
   3  -3   1 9237.47 398.348  14
  -3  -3  -1 9696.65 339.272  13
   3  -3   1 9896.20 382.305   4
   3   3   1 8947.92 398.172  12
  -3  -3  -1 8692.03 368.359   2
  -3   3  -2 252368. 4358.27  11
  -3   3  -2 246690. 4093.80   9
  -3  -3  -2 250174. 4016.38  13
   3  -3   2 245937. 4095.44   4
   3   3   2 246199. 4210.58  12
   3   3   2 246358. 4203.07   7
   3  -3   2 248334. 4188.80  14
  -3  -3  -2 241512. 4107.86   2
   3  -3   3 14314.9 540.782   4
  -3   3  -3 14247.7 611.195  11
  -3   3  -3 14491.3 535.328   9
   3  -3   3 14703.2 572.561  14
  -3  -3  -3 13747.7 537.423   2
  -3  -3  -3 13775.1 482.969  13
   3   3   3 14161.6 577.736  12
   3   3   3 14305.1 565.496   7
  -3   3  -4 39060.9 1110.27  11
   3   3   4 41056.3 1086.69   7
   3  -3   4 41851.0 1118.61  14
   3   3   4 39461.2 1113.13  12
  -3  -3  -4 38798.2 983.254  13
  -3   3  -4 38878.1 1046.58   9
   3   3   5 1511.80 200.007   7
   3  -3   5 1919.00 233.872  14
  -3   3  -5 1971.71 229.646   9
  -3  -3  -5 1771.38 198.319  13
  -3   3  -5 1966.98 177.305   6
  -3   3  -5 1968.34 220.267  11
   3   3   5 2010.97 243.899  12
   3   3   6 142732. 2760.19   7
  -3  -3  -6 141154. 2734.74  13
   3  -3   6 140440. 2908.95  12
   3   3   6 143261. 2881.13  12
  -3   3  -6 144637. 2611.32   6
  -3   3  -6 138641. 2811.17   9
  -3  -3  -6 141218. 2784.66   9
   3  -3   6 136888. 2863.74  14
  -3   3  -6 144920. 2736.94  11
  -3   3  -7 28757.8 898.049   6
  -3   3  -7 29016.0 904.500  11
   3   3   7 30299.6 955.102   7
   3  -3   7 30023.8 1057.96  12
   3   3   7 27827.0 1020.77  12
  -3  -3  -7 29387.2 963.713  13
  -3  -3  -7 29693.9 986.769   9
   3  -3   7 30887.3 1054.58  14
  -3   3  -7 28568.3 998.004   9
   3   3   8 59503.5 1655.76  12
  -3  -3  -8 63072.3 1644.61   9
   3  -3   8 60653.0 1667.41  12
   3   3   8 60930.4 1526.34   7
  -3   3  -8 62832.7 1689.44   9
  -3  -3  -8 61560.1 1601.24  13
  -3   3  -8 60786.6 1449.97  11
   3  -3   8 63635.0 1721.13  14
  -3   3  -8 60877.5 1541.53   6
  -3   3  -9 78679.1 1906.80   6
   3  -3   9 74463.8 1973.70  12
   3  -3   9 78032.8 2052.56  14
  -3   3  -9 77834.6 2010.60   9
  -3  -3  -9 79242.5 1965.21  13
   3   3   9 78149.9 2016.94  12
  -3   3  -9 77426.1 1720.11  11
  -3  -3  -9 77195.6 1964.04   9
   3   3   9 77306.4 1823.11   7
  -3   3 -10 26236.9 1089.13   9
   3   3  10 23268.4 1018.51  12
   3   3  10 25628.9 914.385   7
   3  -3  10 27198.5 1120.67  14
  -3  -3 -10 26089.1 1049.65   9
   3  -3  10 24862.4 1014.57  12
  -3  -3 -10 26634.3 1045.94  13
  -3   3 -10 25228.9 823.628  11
   3  -3  11 12054.3 687.589  12
  -3  -3 -11 11670.6 706.924   9
   3   3  11 11462.4 714.588  12
  -3  -3 -11 12202.4 721.404  13
   3  -3  11 12504.1 776.295  14
   3  -3  11 11918.1 555.902  10
  -3   3 -11 11596.1 528.366  11
  -3   3 -11 11586.4 735.832   9
   3   3  11 11792.4 615.332   7
  -3  -3 -12 8440.19 632.837   9
   3  -3  12 8462.99 498.644  10
   3  -3  12 9200.46 858.895   5
   3   3  12 8034.80 604.198  12
  -3   3 -12 7469.85 630.393   9
   3  -3  12 8485.03 647.739  14
   3   3  12 8696.56 524.266   7
   3  -3  12 8564.20 589.507  12
  -3  -3 -12 8669.67 642.145  13
  -3   3 -13 16186.5 957.231   9
  -3  -3 -13 18286.2 980.969  13
   3  -3  13 16886.2 856.250  12
   3  -3  13 17107.9 752.418  10
   3  -3  13 16860.1 972.796  14
   3   3  13 18924.0 804.802   7
   3   3  13 17743.0 938.562  12
   3  -3  13 17165.8 1205.65   5
  -3  -3 -13 16651.0 935.290   9
  -3  -3 -14 4070.95 484.340  13
   3  -3  14 3530.84 343.232  10
   3  -3  14 4080.27 418.971  12
   3   3  14 3939.19 447.917  12
   3  -3  14 3587.83 481.209  14
   3  -3  14 3285.56 593.483   5
  -3  -3 -14 2988.57 428.745   9
  -3   3 -14 3434.95 453.755   9
   3  -3  15 937.858 361.528   5
   3   3  15 274.802 149.918  12
  -3  -3 -15 506.713 245.958   9
  -3   3 -15 432.369 211.668   9
  -3  -3 -15 568.254 248.809  13
   3  -3  15 382.863 161.451  12
   3   3  16 38627.4 1578.92  12
  -3  -3 -16 41104.8 1692.60  13
   3  -3  16 41186.1 2168.82   5
  -3  -3 -16 41295.1 1679.90   9
  -3   3 -16 38632.6 1693.70   9
  -3  -3 -17 2162.83 420.733   9
  -3  -3 -17 1500.93 350.673  13
   3   3  17 1819.26 426.958   5
   3   3  17 1644.72 326.009  12
   3  -3  17 1975.03 545.026   5
  -3   3 -17 2183.09 456.114  13
  -3   3 -17 2317.66 442.158   9
  -3   3 -18 15998.1 1122.29   9
  -3   3 -18 15730.7 1163.47  13
  -3  -3 -18 15753.8 1098.15  13
   3   3  18 15205.8 989.019  12
   3   3  18 12176.3 1129.12   5
   3   3  18 14615.7 1036.11  10
  -3  -3 -18 16723.4 1107.68   9
   3  -3  18 14402.4 1370.18   5
  -3   3 -19 1135.74 392.524  13
   3   3  19 1015.71 269.519  12
   3   3  19 828.972 314.294  10
   3   3  19 1126.11 361.548   5
  -3   3 -19 1159.99 332.064   9
  -3  -3 -19 926.111 303.363  13
   3  -3  19 1190.50 503.590   5
  -3  -3 -19 1060.72 338.499   9
  -3   3 -20 45495.7 2079.87   9
  -3  -3 -20 49174.2 2090.60   9
   3   3  20 45195.6 1981.84  10
   3   3  20 47781.7 1909.65  12
   3   3  20 41474.0 2285.41   5
  -3  -3 -20 51474.0 2163.74  13
  -3   3 -20 48552.2 2216.06  13
   3  -3  20 38491.5 2506.38   5
   3   3  21 2968.69 522.225  10
  -3   3 -21 2386.38 497.782   9
  -3   3 -21 2237.83 508.613  13
   3  -3  21 1332.08 551.126   5
  -3  -3 -21 3321.09 569.329  13
  -3  -3 -22 13969.7 1167.05  13
  -3   3 -22 15056.1 1264.74  13
   3   3  22 13613.7 1112.73  10
   3  -3  22 14149.1 1570.68   5
  -3   3 -22 14119.2 1195.28   9
   3   3  23 5733.74 766.771  10
   3   5 -23 2617.08 543.216  13
  -3   5  23 2027.75 468.780  10
   3  -5 -23 2879.43 552.675  13
  -3  -5  23 2333.60 758.628   5
   3   5 -23 2209.08 487.628   9
   3   5 -22 3413.87 601.329  13
   3  -5 -22 3957.86 624.737  13
   3   5 -22 3983.45 601.236   9
  -3  -5  22 3318.82 871.278   5
  -3   5  22 3580.01 623.422  10
   3  -5 -21 617.218 350.682  13
   3   5 -21 148.604 286.630  13
   3   5 -21 131.482 234.880   9
  -3   5  21 357.024 292.082  10
  -3  -5  21 893.205 503.836   5
   3   5 -20 2849.70 528.675  13
   3  -5 -20 2173.80 456.030  13
  -3  -5  20 2223.17 661.925   5
  -3   5  20 2648.50 506.300  10
   3   5 -20 2268.40 429.105   9
   3   5 -19 216.195 205.021  13
   3   5 -19 468.954 226.652   9
   3   5 -19 332.664 252.911   6
   3  -5 -19-112.993 233.250  13
  -3   5  19 434.963 207.525  10
  -3  -5  19 226.481 321.005   5
   3   5 -18 16207.6 1070.23   9
   3   5 -18 19351.7 1338.54   6
   3  -5 -18 20021.8 1209.43  13
  -3   5  18 20603.1 1084.18  12
  -3  -5  18 17677.3 1616.18   5
  -3   5  18 20841.7 1244.36  10
  -3  -5  17 756.255 255.647  14
   3   5 -17 346.093 224.998   9
   3   5 -17 445.197 285.833   6
  -3   5  17-147.325 172.288  12
  -3   5  17 9.81797 173.107  10
   3  -5 -17-113.879 191.438  13
  -3  -5  17 80.4803 292.249   5
   3  -5 -16 3769.47 500.696  13
  -3   5  16 2897.52 436.835  10
   3   5 -16 2912.95 498.216   6
  -3  -5  16 3863.32 473.458  14
  -3   5  16 3325.16 423.457  12
  -3  -5  16 2738.21 627.806   5
   3   5 -16 2124.66 434.910   9
   3   5 -15 4450.66 556.235   6
   3  -5 -15 5082.38 544.835  13
   3   5 -15 5071.62 527.548   9
  -3   5  15 4343.62 469.016  12
  -3  -5  15 4870.70 490.999  14
  -3   5  15 4505.71 535.411  10
  -3  -5  15 4424.95 764.362   5
  -3  -5  14 29483.2 1092.99  10
  -3   5  14 30854.5 1002.82   8
  -3  -5  14 29482.1 1221.62  14
   3   5 -14 29426.8 1410.02   6
  -3   5  14 31008.7 1349.16  10
  -3  -5  14 26787.0 1747.81   5
  -3   5  14 30275.3 1207.75  12
   3  -5 -14 29739.2 1301.19  13
   3   5 -14 30785.7 1270.43   9
  -3  -5  13 27364.5 1010.99  10
  -3  -5  13 26252.9 1659.30   5
  -3   5  13 28107.8 1228.83  10
  -3   5  13 27571.6 933.927   8
  -3  -5  13 27542.7 1131.31  14
  -3   5  13 25789.9 1076.84  12
   3  -5 -13 25417.3 977.143   1
   3   5 -13 29507.2 1327.39   6
   3  -5 -13 27933.2 1210.64  13
  -3   5  13 22215.0 1035.31   5
   3   5 -13 26838.4 1148.13   9
  -3   5  12 28927.4 1125.01  12
   3   5 -12 30740.9 1323.78   6
   3  -5 -12 29633.9 1043.61   1
   3  -5 -12 28557.2 1190.65  13
  -3   5  12 25189.2 1038.07   5
  -3  -5  12 29748.9 1142.46  14
  -3   5  12 28567.3 953.785   8
  -3  -5  12 29694.8 1019.55  10
   3   5 -12 30709.3 1176.18   9
  -3   5  12 29929.6 1230.41  10
  -3  -5  12 28665.7 1669.45   5
   3  -5 -11 3706.47 414.895  13
  -3   5  11 3159.44 345.529   5
  -3   5  11 3793.27 414.834  10
   3   5 -11 4217.18 399.414   9
  -3   5  11 3366.63 351.198  12
  -3  -5  11 4021.32 331.739  10
  -3   5  11 3734.97 316.491   8
  -3  -5  11 3117.77 565.035   5
   3  -5 -11 2903.17 307.101   1
  -3  -5  11 4094.99 395.521  14
   3  -5 -10 10836.8 659.621  13
  -3  -5  10 12140.7 1007.51   5
   3   5 -10 10987.3 698.434   3
   3   5 -10 11874.3 648.321   9
  -3  -5  10 10845.2 610.857  14
  -3   5  10 10883.6 540.394   5
  -3  -5  10 11517.9 551.607  10
  -3   5  10 11616.4 560.436   8
  -3   5  10 11465.5 638.594  12
  -3   5  10 10473.2 649.166  10
   3  -5  -9 6176.19 465.711  13
   3   5  -9 5884.23 426.169   9
  -3  -5   9 6110.08 379.956  10
   3   5  -9 5978.05 501.860   3
  -3   5   9 5901.15 358.693   5
  -3   5   9 6422.63 462.956  12
  -3  -5   9 6586.72 715.918   5
  -3  -5   9 6265.08 442.536  14
  -3   5   9 6069.04 387.869   8
  -3   5   9 6320.94 481.584  10
   3   5  -9 6390.00 272.602   8
  -3  -5   8 54674.7 1468.93  14
  -3   5   8 61703.4 1611.33  10
   3   5  -8 57498.5 1493.67   9
   3   5  -8 56143.9 1681.31   3
  -3   5   8 60660.9 1456.62   8
   3   5  -8 56981.1 1176.75   8
  -3   5   8 55937.6 1238.41   5
  -3  -5   8 58665.0 2143.74   5
  -3  -5   8 55834.6 1355.20  10
   3  -5  -8 60876.2 1620.16  13
  -3  -5   7 19287.6 732.737  14
   3   5  -7 19458.6 739.648   9
  -3  -5   7 19968.1 816.244   2
  -3  -5   7 19949.8 1164.43   5
  -3   5   7 21005.9 820.032  10
  -3  -5   7 20046.7 668.784  10
   3   5  -7 19314.0 876.772   3
   3  -5  -7 19634.9 814.903  13
  -3   5   7 19704.0 727.463   8
   3   5  -7 19219.1 578.265   8
   3   5  -6 94615.1 2241.79   3
   3  -5  -6 93639.4 2103.48  13
  -3  -5   6 93802.9 2706.76   5
  -3  -5   6 90053.5 2055.49   2
  -3  -5   6 90723.0 1954.05  14
  -3   5   6 98504.1 2076.87  10
  -3  -5   6 92626.9 1866.87  10
  -3   5   6 93903.0 1984.45   8
   3  -5  -5 105057. 2253.74  13
  -3  -5   5 106994. 2886.58   5
  -3  -5   5 104916. 2040.65  10
  -3  -5   5 104958. 2097.15  14
  -3  -5   5 105041. 2202.81   2
  -3   5   5 105270. 2173.85  10
  -3   5   5 106480. 2147.95   8
   3   5  -5 104972. 2382.15   3
   3  -5  -5 102229. 1806.05   2
  -3   5   4 433547. 6928.56   8
   3  -5  -4 432227. 7034.51  13
   3  -5  -4 433292. 6443.42   2
  -3  -5   4 419996. 7814.87   5
   3   5  -4 428056. 7193.51   3
  -3  -5   4 411030. 6808.99  14
  -3   5   4 416576. 6881.04  10
   3  -5  -4 426966. 6886.43  14
  -3  -5   4 419195. 6916.58   2
   3   5  -3 82490.8 1479.22  12
  -3   5   3 80272.9 1653.72  10
   3  -5  -3 78418.2 1600.12   4
  -3   5   3 79138.2 1720.36   8
  -3  -5   3 79567.8 1697.56   2
   3  -5  -3 77996.6 1690.74  14
   3   5  -3 75544.7 1874.59   3
   3  -5  -3 77778.8 1310.52   2
  -3  -5   3 82780.0 1647.23  14
  -3  -5   3 79519.1 2323.68   5
   3  -5  -2 150269. 2591.26   4
   3   5  -2 141900. 2497.73  12
   3  -5  -2 146433. 2281.26   2
   3  -5  -2 148045. 2702.54  14
  -3  -5   2 145566. 2662.90   2
  -3   5   2 148295. 2735.03   8
   3   5  -2 150500. 2919.18   3
  -3   5   2 147621. 2579.95  10
  -3  -5   2 141485. 2609.08  14
  -3  -5   2 146253. 3424.85   5
   3  -5  -1 231928. 3901.56   4
   3   5  -1 235905. 4223.93   3
   3   5  -1 232479. 3883.20  12
  -3   5   1 227586. 3811.57  10
  -3  -5   1 234264. 3959.09   2
  -3  -5   1 228361. 4774.68   5
   3  -5  -1 238907. 3912.68   5
  -3   5   1 237239. 4048.04   8
  -3  -5   1 228088. 3921.98  14
   3  -5  -1 230403. 4026.58  14
   3  -5   0 61670.7 1389.96   5
  -3   5   0 60992.5 1158.21  10
   3   5   0 56208.1 1302.38  12
   3  -5   0 58332.9 1387.20  14
   3   5   0 59857.9 1493.85   3
  -3   5   0 57894.0 1382.66   8
  -3  -5   0 58115.0 1310.30   2
   3  -5   0 59724.5 1300.31   4
   3   5   1 4760.42 314.171  12
   3  -5   1 4438.57 280.083   4
   3   5   1 4434.34 328.168   7
  -3   5  -1 4344.62 304.922   8
  -3  -5  -1 4844.37 297.039   2
   3  -5   1 4488.26 345.819   5
   3  -5   1 3851.61 303.438  14
  -3   5  -1 3960.78 180.851  10
  -3  -5  -1 4648.09 143.883   4
  -3  -5  -2 82722.2 1737.24  13
   3   5   2 84466.1 1816.09  12
   3   5   2 84440.1 1854.76   7
   3  -5   2 88900.6 2013.50   5
   3  -5   2 81467.8 1837.38  14
  -3   5  -2 80541.0 1760.92   8
  -3  -5  -2 84745.8 1715.30   2
   3  -5   2 80533.3 1714.81   4
   3   5   3 6746.96 441.041   7
   3  -5   3 6959.36 386.499   4
  -3  -5  -3 7348.48 388.025   2
   3  -5   3 6455.90 422.360  14
  -3  -5  -3 6999.02 391.441  13
  -3   5  -3 6501.91 379.807   8
   3   5   3 7007.46 422.946  12
  -3   5  -3 6346.66 386.839   9
  -3   5  -3 6032.72 471.388  11
   3   5   4 6106.21 413.984   7
  -3   5  -4 6119.35 453.223  11
   3   5   4 5660.96 402.471  12
  -3  -5  -4 5103.42 343.936   2
  -3   5  -4 5864.23 386.159   9
   3  -5   4 6030.21 424.228  14
  -3  -5  -4 5415.77 357.356  13
   3  -5   5 8421.52 602.923   5
   3  -5   5 7809.12 503.897  14
  -3  -5  -5 6418.34 408.416  13
  -3   5  -5 7652.55 469.565   9
   3   5   5 7306.97 463.117   7
   3   5   5 7353.69 477.713  12
  -3  -5  -5 6884.30 431.475   2
  -3   5  -5 6608.02 469.477  11
   3   5   6 41694.8 1297.59  12
  -3   5  -6 40827.5 1288.12  11
  -3   5  -6 42388.3 1279.76   9
   3   5   6 45119.3 1287.99   7
   3  -5   6 42969.3 1341.37  14
  -3  -5  -6 41673.9 1217.78  13
   3  -5   6 46802.1 1611.35   5
   3  -5   7 7256.60 661.086   5
   3   5   7 6711.02 457.245   7
  -3   5  -7 6852.44 489.672   9
  -3  -5  -7 6931.44 459.926  13
  -3   5  -7 6180.50 441.858  11
   3  -5   7 5949.25 198.401  10
   3  -5   7 6189.34 496.264  14
   3   5   7 6379.24 487.423  12
   3   5   8 74919.0 1848.61   7
  -3   5  -8 71101.4 1780.29  11
  -3   5  -8 72483.2 1933.12   9
  -3  -5  -8 73407.2 1854.69  13
  -3   5  -8 76893.0 1774.74   6
   3  -5   8 71229.3 1964.53  14
   3  -5   8 72415.7 1929.45  12
   3  -5   8 69481.2 1310.63  10
   3  -5   8 76639.4 2351.41   5
   3   5   8 74289.6 1952.87  12
   3  -5   9 531.210 181.228  14
   3  -5   9 364.343 130.996  12
  -3   5  -9 711.475 190.620   9
  -3   5  -9 481.672 150.633   6
   3  -5   9 1057.65 338.622   5
  -3  -5  -9 774.246 209.562  13
   3   5   9 814.289 216.403  12
  -3   5  -9 507.977 143.699  11
   3  -5  10 26304.3 1428.95   5
  -3   5 -10 26045.7 1131.43   9
  -3  -5 -10 26844.0 1089.60  13
   3   5  10 29233.3 1168.59  12
  -3   5 -10 27769.9 1047.12   6
   3  -5  10 25598.3 1141.21  14
  -3   5 -10 24165.2 886.978  11
   3  -5  10 26094.5 1076.59  12
  -3  -5 -11 177.315 159.618  13
   3  -5  11 165.259 182.563  14
   3   5  11 155.259 165.806  12
  -3   5 -11-6.81707 117.787   6
   3  -5  11 142.468 129.850  12
   3  -5  11 234.136 284.891   5
  -3   5 -11 206.317 176.518   9
   3   5  12 1154.51 272.383  12
  -3  -5 -12 759.130 230.078  13
  -3   5 -12 986.868 230.421   6
   3  -5  12 895.256 228.799  12
  -3   5 -12 492.633 179.403   9
   3  -5  12 534.025 223.338  14
   3  -5  12 440.593 285.786   5
  -3  -5 -13 26956.4 1225.68  13
   3  -5  13 25606.5 1594.26   5
  -3   5 -13 27424.3 1300.02   9
   3  -5  13 27329.2 1118.89  12
   3   5  13 27297.5 1246.61  12
   3  -5  13 27657.4 1325.03  14
  -3   5 -13 26768.0 1201.68   6
   3   5  14 2422.69 386.796  12
   3  -5  14 3097.33 462.056  14
   3  -5  14 3187.70 641.329   5
  -3  -5 -14 2326.81 373.877  13
  -3   5 -14 2028.04 400.924   9
  -3  -5 -15-192.585 228.611  13
  -3   5 -15 206.986 187.709   9
   3  -5  15 196.271 281.579   5
   3  -5  15 51.8584 226.416  14
   3   5  15 179.814 201.273  12
   3  -5  16 5132.81 634.570  14
  -3  -5 -16 5953.66 644.881  13
   3   5  16 4058.28 525.442  12
  -3   5 -16 6253.32 685.451   9
   3  -5  16 5821.84 854.057   5
   3   5  17 3516.58 497.794  12
  -3   5 -17 3403.85 525.762   9
  -3  -5 -17 3705.97 527.381  13
   3  -5  17 3349.22 522.878  14
   3  -5  17 4579.12 839.081   5
  -3  -5 -18 24634.4 1388.33  13
   3   5  18 21151.3 1231.01  12
  -3   5 -18 21443.1 1351.01   9
   3  -5  18 22510.5 1800.99   5
  -3   5 -19 4572.71 700.682  13
   3  -5  19 4361.23 873.213   5
  -3  -5 -19 4829.69 641.218  13
   3   5  19 4953.56 616.279  12
  -3   5 -19 4442.87 648.032   9
   3   5  19 4530.27 631.161  10
   3   5  20 31631.2 1701.81  10
  -3   5 -20 32034.3 1750.66   9
   3  -5  20 31198.6 2328.66   5
   3   5  20 30421.7 1564.99  12
  -3   5 -20 32074.6 1845.47  13
  -3  -5 -20 32750.1 1716.23  13
  -3  -5 -21 8468.31 896.380  13
  -3   5 -21 9111.72 1003.37  13
  -3   5 -21 9618.73 982.107   9
   3   5  21 7765.12 855.638  10
   3   5  21 9515.76 877.960  12
   3  -5  21 10511.4 1394.03   5
   3   5  22 25258.0 1603.67  10
   3   5  22 30540.7 1615.14  12
   3   7 -22 2685.44 578.481  13
  -3  -7  22 4014.15 958.248   5
   3  -7 -22 3621.21 615.208  13
  -3   7  22 3594.69 629.880  10
   3   7 -22 2884.64 524.509   9
   3   7 -21 22186.1 1490.65  13
   3   7 -21 22178.3 1411.60   9
   3  -7 -21 21993.2 1447.67  13
   3   7 -21 19108.7 1485.39   6
  -3   7  21 21920.9 1478.67  10
  -3  -7  21 21073.3 2068.05   5
  -3   7  20 1347.95 407.070  10
   3   7 -20 1150.40 371.143   6
  -3  -7  20 964.176 563.080   5
   3  -7 -20 1091.66 359.359  13
  -3   7  19 783.260 355.389  10
  -3  -7  19 142.806 212.139  14
   3   7 -19 454.467 273.412   9
   3   7 -19 452.448 309.413   6
   3  -7 -19 286.866 251.837  13
  -3  -7  19-47.3355 416.726   5
  -3   7  18 9210.02 872.568  10
  -3  -7  18 11151.9 1385.00   5
  -3  -7  18 9947.11 852.945  14
   3   7 -18 10064.3 971.972   6
   3   7 -18 11361.3 925.964   9
   3  -7 -18 10303.5 902.592  13
   3   7 -17 1748.57 426.555   6
   3  -7 -17 949.666 343.788  13
   3   7 -17 1530.22 349.369   9
  -3  -7  17 1881.59 587.320   5
  -3   7  17 1887.16 413.051  10
  -3  -7  17 1318.40 301.111  14
   3  -7 -16 12192.9 922.339  13
  -3  -7  16 12613.9 874.902  14
   3   7 -16 12258.6 988.557   6
  -3  -7  16 11624.0 1307.55   5
  -3   7  16 10373.9 856.660  10
   3   7 -16 9974.20 804.437   9
  -3  -7  15 539.980 214.097  14
  -3  -7  15 445.154 309.395   5
   3  -7 -15 168.474 197.983  13
  -3   7  15 944.078 211.396   8
   3   7 -15 144.370 202.405   6
  -3   7  15 460.124 251.405  10
   3   7 -15 202.352 152.623   9
   3   7 -14 18382.0 1018.95   9
  -3   7  14 17781.4 833.749   8
   3   7 -14 16947.4 1070.20   6
  -3   7  14 17752.1 1056.01  10
  -3  -7  14 18889.6 1545.77   5
  -3  -7  14 14700.6 950.829  14
   3  -7 -14 16276.2 1010.08  13
   3  -7 -13 1551.30 344.941  13
  -3  -7  13 1607.72 526.879   5
   3   7 -13 719.787 212.319   9
  -3  -7  13 1329.66 273.270  14
  -3   7  13 882.447 266.158  10
  -3   7  13 697.204 174.490   8
  -3  -7  12 54003.7 1730.19  14
  -3  -7  12 56033.0 2585.62   5
  -3   7  12 52819.9 1817.45  10
  -3   7  12 53727.8 1571.29   8
   3   7 -12 53481.1 1751.01   9
   3  -7 -12 53267.3 1816.28  13
  -3  -7  11 669.786 198.396  14
   3  -7 -11 873.214 260.095  13
  -3  -7  11 359.763 352.107   5
  -3   7  11 688.813 242.943  10
  -3   7  11 554.183 171.102   8
   3   7 -11 778.569 208.910   9
   3   7 -10 200.682 164.269   3
   3   7 -10 89.1540 54.2182   8
  -3   7  10 32.4180 114.389   8
  -3  -7  10 339.068 165.273  14
  -3  -7  10 133.917 315.937   5
  -3   7  10 129.102 162.915  10
   3  -7 -10-146.015 182.730  13
   3   7 -10 122.061 124.370   9
  -3  -7  10-29.4656 78.4768  10
   3   7  -9 811.685 262.757   3
  -3  -7   9 539.220 165.209  14
   3   7  -9 516.164 175.942   9
  -3  -7   9 856.790 345.027   5
   3   7  -9 792.804 138.466   8
  -3   7   9 449.023 158.190  10
  -3  -7   9 669.476 132.516  10
  -3   7   9 346.575 128.722   8
   3  -7  -9 458.437 207.470  13
   3  -7  -8 103409. 1985.62   2
   3   7  -8 102055. 2346.34   9
   3   7  -8 98267.2 2037.59   8
  -3   7   8 100220. 2308.67   8
   3  -7  -8 99719.3 2468.89  13
   3   7  -8 98361.0 2654.67   3
  -3  -7   8 100915. 3251.08   5
  -3   7   8 102137. 2407.54  10
  -3  -7   8 102583. 2360.38  14
   3  -7  -7 8754.76 368.571   2
   3   7  -7 8408.62 658.289   3
  -3  -7   7 7274.04 784.086   5
  -3  -7   7 8608.52 538.622  14
   3   7  -7 9059.81 541.360   9
   3   7  -7 8584.18 437.478   8
  -3   7   7 9048.93 549.033   8
  -3  -7   7 8319.81 552.263   2
  -3   7   7 9347.64 577.747  10
   3  -7  -7 7955.17 570.136  13
   3   7  -6 7541.98 614.120   3
  -3  -7   6 8690.54 533.957   2
   3   7  -6 8750.81 456.175   8
  -3  -7   6 8644.78 510.025  14
  -3  -7   6 8527.81 832.062   5
   3  -7  -6 8179.67 328.564   2
   3  -7  -6 8780.13 579.950  13
  -3   7   6 8048.63 515.664  10
  -3   7   6 8754.50 529.721   8
   3  -7  -5 4828.89 336.113   4
  -3  -7   5 4779.75 365.055  14
   3  -7  -5 4766.63 225.097   2
  -3  -7   5 4867.89 386.824   2
   3   7  -5 4423.89 462.249   3
  -3   7   5 4512.90 378.494   8
  -3  -7   5 5003.22 618.711   5
  -3   7   5 4877.04 376.556  10
   3  -7  -5 4896.21 435.691  13
   3  -7  -5 5123.53 396.344  14
  -3  -7   4 71722.0 1754.91   2
  -3  -7   4 71678.1 1729.91  14
   3   7  -4 74265.5 2071.32   3
   3  -7  -4 73399.3 1781.39  14
   3  -7  -4 73792.8 1346.26   2
  -3  -7   4 72542.2 2469.75   5
  -3   7   4 74840.9 1812.75   8
  -3   7   4 76070.4 1724.28  10
   3  -7  -4 73932.7 1620.49   4
   3   7  -3 40565.0 1413.56   3
   3  -7  -3 41458.0 1062.89   4
  -3  -7   3 39058.8 1144.75   2
  -3  -7   3 41368.1 1743.58   5
  -3   7   3 42200.3 1107.44  10
  -3   7   3 39827.1 1210.52   8
  -3  -7   3 40777.0 1152.91  14
   3  -7  -3 41265.2 834.338   2
   3  -7  -3 41007.8 1197.73  14
  -3  -7   2 7228.95 425.925   2
   3  -7  -2 7974.99 405.409   4
   3   7  -2 7441.28 564.922   3
   3  -7  -2 7923.08 291.595   2
   3  -7  -2 7522.09 472.768  14
  -3   7   2 7098.40 455.760   8
  -3  -7   2 7335.92 699.947   5
   3  -7  -2 7380.98 399.960   5
   3   7  -2 6935.89 369.999  12
  -3   7   2 6821.99 384.032  10
  -3  -7   2 7054.66 426.053  14
   3  -7  -1 5626.12 348.069   4
  -3  -7   1 6887.00 405.274   2
   3   7  -1 7321.48 537.638   3
   3  -7  -1 6193.49 409.641   5
   3  -7  -1 6314.66 276.877   2
  -3  -7   1 6484.08 659.902   5
   3  -7  -1 6331.11 437.702  14
   3   7  -1 6135.42 357.871  12
  -3   7   1 6575.89 331.043  10
  -3  -7   1 6109.68 401.791  14
  -3   7   1 6250.26 431.958   8
  -3   7   0 20081.0 798.446   8
   3  -7   0 20318.9 690.594   4
   3   7   0 20459.5 729.050  12
  -3   7   0 19421.7 583.842  10
  -3  -7   0 19664.4 712.819   2
   3   7   0 20366.2 916.622   3
  -3  -7   0 19381.1 742.093  14
   3  -7   0 20616.9 821.723  14
   3  -7   1 92102.2 1903.53   4
  -3   7  -1 93517.2 2060.51   8
   3   7   1 92620.1 1995.08  12
   3  -7   1 93683.3 2120.05  14
  -3   7  -1 89608.8 1623.46  10
  -3  -7  -1 90463.0 2002.30  14
   3  -7   1 88972.1 2196.76   5
  -3  -7  -1 91480.7 1924.78   2
  -3  -7  -1 88898.4 1483.57   4
   3   7   1 92778.1 2242.93   3
   3  -7   2 61.8063 128.568   5
  -3  -7  -2 185.681 95.1559   2
  -3   7  -2 109.255 87.4459   8
   3   7   2 41.1341 105.383   3
   3  -7   2 21.0440 113.503  14
  -3  -7  -2 193.243 46.1694   4
   3  -7   2 77.0642 75.3582   4
   3   7   2 16.2078 88.1317  12
  -3   7  -2 194.577 34.3644  10
  -3   7  -3 1835.01 235.640   8
   3  -7   3 2022.55 230.319   4
  -3  -7  -3 2086.12 223.190   2
   3  -7   3 2305.83 295.149  14
   3   7   3 1685.09 252.877   3
   3   7   3 1929.47 252.778  12
   3  -7   3 2044.07 327.121   5
  -3  -7  -3 2253.28 264.588  13
   3   7   4 8223.36 525.342  12
  -3  -7  -4 8517.66 462.835   2
  -3   7  -4 8138.14 489.761   8
  -3   7  -4 8654.70 628.186  11
   3   7   4 8752.26 558.380   3
   3  -7   4 9420.99 681.549   5
  -3  -7  -4 8378.94 514.269  13
  -3   7  -4 9178.36 547.562   9
   3  -7   4 8108.12 470.735   4
   3  -7   4 8229.86 555.609  14
  -3  -7  -5 25765.9 876.794   2
   3  -7   5 23543.6 1178.64   5
  -3   7  -5 24788.9 1087.06  11
   3  -7   5 24564.9 1030.25  14
  -3   7  -5 23698.7 948.598   9
   3   7   5 26554.9 1000.42   3
  -3  -7  -5 24885.4 949.150  13
   3   7   5 24476.9 976.195  12
  -3  -7  -6 71471.3 1737.33   2
  -3  -7  -6 69344.6 1831.60  13
   3  -7   6 66763.0 1934.97  14
   3   7   6 73484.4 1847.61   3
  -3   7  -6 68774.3 1861.73   9
  -3   7  -6 66716.8 1952.55  11
   3  -7   6 71759.8 2273.71   5
   3   7   6 69765.4 1887.07  12
  -3   7  -7 20891.3 968.442  11
  -3  -7  -7 19950.6 837.526   2
   3  -7   7 19136.3 957.613  14
   3   7   7 20820.8 872.499   3
   3   7   7 20848.2 949.393  12
  -3  -7  -7 19551.8 884.823  13
   3  -7   7 21824.8 1225.94   5
  -3   7  -7 22667.3 981.054   9
  -3   7  -8 61432.9 1838.16  11
  -3   7  -8 64799.7 1918.95   9
  -3  -7  -8 69034.0 1815.90   2
   3  -7   8 68776.8 2396.03   5
   3   7   8 69998.4 1793.40   3
   3   7   8 69672.0 1967.16  12
  -3  -7  -8 66438.1 1871.57  13
   3  -7   8 67895.8 2004.35  14
   3  -7   9 22688.1 1037.40  12
  -3  -7  -9 20833.0 943.318   2
   3  -7   9 22630.7 1085.92  14
  -3   7  -9 22263.1 965.222  11
   3   7   9 21196.8 1027.98  12
   3   7   9 22401.4 908.253   3
   3  -7   9 23706.9 1399.79   5
  -3  -7  -9 23360.0 1029.10  13
  -3   7  -9 24113.6 1093.19   9
  -3  -7 -10 32033.2 1287.05  13
   3   7  10 30245.5 1274.34  12
   3   7  10 33127.2 1118.76   3
   3  -7  10 32613.7 1381.77  14
  -3  -7 -10 30541.0 1213.30   2
  -3   7 -10 31556.9 1144.04  11
   3  -7  10 31792.4 1244.83  12
   3  -7  10 31416.5 1687.88   5
  -3   7 -10 31388.3 1321.37   9
  -3   7 -10 33871.8 1208.84   6
  -3   7 -11 5553.07 560.316   9
   3  -7  11 4218.38 675.629   5
  -3   7 -11 5463.45 484.476   6
  -3  -7 -11 4184.70 470.315  13
   3   7  11 4154.45 471.866  12
   3  -7  11 5044.54 553.411  14
  -3  -7 -12 3935.21 474.842  13
   3  -7  12 4291.32 528.482  14
   3   7  12 4473.12 515.965  12
  -3   7 -12 5045.22 548.287   9
   3  -7  12 3850.98 669.756   5
  -3   7 -13 6504.52 644.503   9
   3  -7  13 6851.43 871.006   5
   3  -7  13 6111.21 647.138  14
   3   7  13 6772.20 635.755  12
  -3  -7 -13 6340.94 607.164  13
  -3  -7 -14 664.923 269.764  13
   3   7  14 580.121 240.535  12
  -3   7 -14 135.635 198.446   9
   3  -7  14 469.388 255.866  14
   3  -7  14 518.137 334.382   5
  -3   7 -15 2924.56 474.436   9
   3  -7  15 1795.29 527.383   5
   3   7  15 3579.35 497.999  12
   3  -7  15 2892.08 486.179  14
  -3  -7 -15 2688.60 452.558  13
  -3  -7 -16 1623.36 376.102  13
   3   7  16 1554.09 362.614  12
  -3   7 -16 1443.69 375.045   9
   3  -7  16 1594.36 539.207   5
   3  -7  16 2045.33 424.991  14
  -3  -7 -17 12.7013 219.367  13
   3   7  17-150.223 266.166  12
   3  -7  17 328.781 232.513  14
  -3   7 -17-220.959 257.788   9
   3  -7  17 435.861 417.770   5
   3   7  18 5629.22 658.300  12
   3  -7  18 6289.74 1029.00   5
   3  -7  18 5728.99 744.886  14
  -3  -7 -18 5594.67 682.384  13
  -3   7 -18 5628.94 731.432   9
   3   7  19 1720.87 407.177  12
  -3   7 -19 779.073 336.266   9
   3  -7  19 2168.10 489.991  14
   3  -7  19 1480.92 531.298   5
   3   7  19 965.188 334.823  10
  -3  -7 -19 1261.39 376.801  13
  -3  -7 -20 4525.57 682.923  13
   3   7  20 5708.06 710.284  12
  -3   7 -20 4070.91 648.001   9
   3   7  20 3540.22 590.282  10
   3  -7  20 4227.42 908.181   5
   3   7  21 421.913 195.823  12
   3   9 -21 3410.56 609.884   9
  -3   9  21 3943.45 647.313  10
   3  -9 -21 4381.20 686.728  13
   3   9 -20 4459.96 661.262   9
  -3  -9  20 3339.46 920.632   5
   3  -9 -20 3453.79 590.972  13
  -3  -9  20 4070.98 617.537  14
  -3   9  20 4314.62 668.748  10
   3   9 -19 2063.94 491.646   6
  -3  -9  19 1610.59 380.928  14
   3   9 -19 1776.26 404.525   9
  -3  -9  19 2451.11 824.460   5
  -3   9  19 1942.39 474.702  10
   3  -9 -19 2306.71 482.408  13
   3  -9 -18 185.798 216.070  13
   3   9 -18 476.871 329.078   6
  -3  -9  18 53.1175 200.145  14
  -3   9  18 511.992 278.090  10
   3   9 -18 181.825 210.359   9
  -3  -9  18 76.0193 365.641   5
   3   9 -17-159.759 245.755   9
   3   9 -17-37.9925 236.883   6
   3  -9 -17-364.690 281.126  13
  -3  -9  17 325.314 386.050   5
  -3   9  17 95.1633 174.546  10
  -3  -9  17 88.7312 183.266  14
   3  -9 -16 8705.90 826.045  13
   3   9 -16 9111.45 813.591   9
   3   9 -16 8706.50 856.941   6
  -3   9  16 8868.28 834.389  10
  -3  -9  16 10094.9 1323.47   5
  -3  -9  16 8838.84 775.585  14
  -3   9  15 3148.00 413.205   8
  -3  -9  15 3988.79 869.482   5
  -3  -9  15 3332.01 466.944  14
   3   9 -15 3586.10 556.320   6
   3  -9 -15 3215.90 525.749  13
  -3   9  15 3841.15 547.038  10
   3   9 -15 2945.56 466.687   9
   3   9 -14 3130.60 458.940   9
  -3   9  14 3527.72 428.918   8
  -3   9  14 3939.66 519.791  10
  -3  -9  14 4041.07 504.308  14
  -3  -9  14 3639.16 775.431   5
   3  -9 -14 3506.28 527.450  13
   3   9 -13 311.224 179.072   9
  -3   9  13 855.584 229.536   8
   3  -9 -13 469.199 240.572  13
  -3  -9  13 608.830 212.922  14
  -3  -9  13 933.502 493.626   5
  -3   9  13 509.074 226.548  10
  -3  -9  12 3254.29 443.350  14
  -3   9  12 3598.38 423.269   8
  -3  -9  12 3531.09 734.596   5
  -3   9  12 5250.30 580.997  10
   3   9 -12 3999.49 492.033   9
   3  -9 -12 3554.44 501.103  13
   3  -9 -11 13510.5 910.056  13
  -3   9  11 13907.5 885.358  10
  -3  -9  11 15617.8 903.603  14
  -3  -9  11 13639.7 1336.75   5
   3   9 -11 14205.8 869.994   9
  -3   9  11 15232.9 842.048   8
  -3   9  10 5395.55 496.012   8
   3   9 -10 5846.03 540.035   9
  -3  -9  10 5132.32 514.122  14
   3   9 -10 6511.15 419.383   8
   3   9 -10 6108.71 671.366   3
  -3   9  10 5988.50 569.911  10
  -3  -9  10 6503.43 874.439   5
   3  -9 -10 6631.13 629.145  13
   3   9  -9 9004.05 511.027   8
  -3  -9   9 8915.48 642.953  14
   3   9  -9 8922.80 783.220   3
   3   9  -9 9029.85 648.408   9
   3  -9  -9 9181.96 712.215  13
  -3  -9   9 8752.50 1015.06   5
  -3   9   9 10449.0 702.870  10
  -3   9   9 11068.4 693.789   8
   3   9  -8 5661.31 618.333   3
   3  -9  -8 6882.58 461.457   4
   3  -9  -8 5956.92 511.730  14
   3   9  -8 6034.29 425.385   8
  -3   9   8 6427.39 519.907   8
  -3   9   8 5098.98 487.727  10
  -3  -9   8 5331.42 492.933  14
  -3  -9   8 4884.56 745.865   5
   3  -9  -8 6421.44 593.968  13
   3   9  -8 5487.93 487.667   9
  -3  -9   7 1252.17 239.138  14
  -3  -9   7 1132.50 381.110   5
   3   9  -7 1094.25 197.855   8
  -3   9   7 724.590 183.657   8
   3  -9  -7 939.367 260.166  13
  -3  -9   7 1038.56 223.015   2
  -3   9   7 943.603 237.954  10
   3  -9  -7 1183.54 229.369  14
   3  -9  -7 1098.43 192.927   4
   3   9  -7 923.175 293.506   3
  -3  -9   6 2174.73 321.402   2
   3   9  -6 1787.05 250.431   8
   3   9  -6 1327.84 346.250   3
   3  -9  -6 1514.98 219.318   4
   3  -9  -6 1519.55 157.246   2
  -3   9   6 1945.76 315.855  10
  -3  -9   6 1575.11 466.748   5
   3  -9  -6 1450.65 271.228  14
  -3  -9   6 1815.31 278.216  14
  -3   9   6 1716.43 293.256   8
   3   9  -5 1890.60 253.601   8
  -3   9   5 1994.85 297.621   8
   3  -9  -5 2007.32 165.150   2
   3  -9  -5 1676.84 212.499   4
  -3  -9   5 2065.77 276.106   2
  -3   9   5 2143.11 273.367  10
  -3  -9   5 1686.85 270.606  14
  -3  -9   5 1599.65 430.770   5
   3   9  -5 1431.47 329.355   3
   3  -9  -5 1501.24 245.182  14
   3  -9  -4 4692.31 344.884   4
  -3   9   4 3761.80 395.763   8
  -3  -9   4 3890.08 376.816   2
  -3  -9   4 4416.47 654.185   5
   3  -9  -4 4179.06 240.898   2
  -3  -9   4 4569.04 416.790  14
   3   9  -4 3882.38 368.548   8
   3   9  -4 4100.97 492.426   3
   3  -9  -4 4037.16 411.547  14
  -3   9   4 3860.55 350.284  10
  -3   9   3 1081.82 258.558   8
   3  -9  -3 772.516 227.496  14
   3  -9  -3 599.279 154.051   4
   3  -9  -3 913.214 119.643   2
  -3  -9   3 1213.40 214.457   2
  -3  -9   3 757.378 203.593  14
  -3  -9   3 741.509 332.429   5
   3   9  -3 759.983 284.521   3
  -3   9   3 1274.82 198.665  10
   3   9  -2 7507.13 641.214   3
  -3   9   2 6990.48 407.521  10
  -3   9   2 6866.42 511.937   8
   3  -9  -2 5745.97 495.170  14
   3  -9  -2 5671.50 428.371   5
  -3  -9   2 6123.29 725.259   5
  -3  -9   2 6645.33 463.002   2
  -3  -9   2 7118.08 493.409  14
   3  -9  -2 6385.62 315.941   2
   3  -9  -2 5960.83 396.843   4
   3  -9  -1 7527.73 535.486   5
  -3  -9   1 7287.11 470.812   2
   3  -9  -1 7813.13 553.878  14
   3  -9  -1 8949.48 465.989   4
  -3   9   1 7291.61 530.052   8
   3   9  -1 7946.34 658.526   3
  -3  -9   1 7283.73 772.617   5
   3  -9  -1 8201.89 369.982   2
  -3   9   1 8224.40 416.658  10
  -3  -9   1 7869.02 517.180  14
   3  -9   0 1650.04 213.082   4
  -3   9   0 2315.56 319.901   8
   3  -9   0 1852.32 313.647   5
  -3   9   0 2591.36 212.328  10
  -3  -9   0 1779.28 267.477  14
  -3  -9   0 2471.48 282.224   2
   3   9   0 1678.78 331.520   3
   3  -9   0 2315.28 331.684  14
   3   9   0 2468.99 284.756  12
   3  -9   1 30447.7 963.860   4
  -3   9  -1 30129.0 1107.88   8
  -3  -9  -1 29591.4 987.378   2
  -3   9  -1 28979.2 746.982  10
   3  -9   1 32218.3 1302.43   5
  -3  -9  -1 30659.5 1091.72  14
   3  -9   1 30103.0 1165.89  14
   3   9   1 30859.5 1064.60  12
   3   9   1 30388.1 1288.55   3
   3  -9   2 299.632 131.628   4
  -3   9  -2 63.7257 112.609   8
   3  -9   2 68.6296 152.779  14
   3   9   2 414.331 200.190   3
   3  -9   2 10.2734 139.162   5
   3   9   2 127.430 116.738  12
  -3  -9  -2 106.256 105.295   2
  -3  -9  -2-79.8301 145.264  14
   3  -9   3 112048. 2718.60  14
  -3  -9  -3 113968. 2411.25   2
   3   9   3 114284. 2836.74   3
  -3  -9  -3 113389. 2588.00  14
   3   9   3 111308. 2584.30  12
   3  -9   3 112109. 3019.58   5
   3  -9   3 112602. 2419.56   4
  -3   9  -3 112134. 2571.40   8
  -3   9  -4 1576.75 257.729   8
   3   9   4 1526.77 265.545  12
  -3  -9  -4 1592.35 231.993   2
   3  -9   4 1778.65 300.162  14
   3   9   4 1783.61 304.173   3
   3  -9   4 1370.63 310.311   5
  -3  -9  -5 39884.8 1393.83  13
  -3  -9  -5 41145.1 1233.16   2
   3  -9   5 40860.4 1472.54  14
  -3   9  -5 35774.4 1533.57  11
   3   9   5 39502.3 1376.97  12
   3   9   5 39822.9 1466.96   3
  -3   9  -5 41013.9 1407.06   9
   3  -9   5 39514.8 1745.99   5
  -3   9  -5 38762.7 1297.32   8
   3   9   6 45032.7 1514.07  12
  -3   9  -6 41963.3 1475.96   9
   3   9   6 41248.3 1499.73   3
  -3   9  -6 45826.0 1697.31  11
  -3  -9  -6 43349.5 1309.59   2
   3  -9   6 41946.0 1554.49  14
  -3  -9  -6 41178.7 1463.16  13
   3  -9   6 42201.1 1866.31   5
   3  -9   7 5266.02 531.083  14
   3   9   7 6705.73 565.729  12
  -3  -9  -7 6881.92 572.339  13
   3   9   7 6650.62 556.848   3
  -3   9  -7 6626.85 600.063  11
  -3   9  -7 6066.08 558.303   9
  -3  -9  -7 7078.86 499.001   2
   3  -9   7 6368.16 735.803   5
  -3  -9  -8 19949.4 885.767   2
  -3   9  -8 22445.5 1113.38  11
   3   9   8 21795.6 1068.16  12
  -3   9  -8 21041.0 1052.75   9
   3  -9   8 20035.3 1084.93  14
   3   9   8 21029.3 1009.44   3
   3  -9   8 20926.2 1385.31   5
  -3  -9  -8 20412.0 1020.76  13
   3   9   9 1665.66 335.939  12
   3  -9   9 1127.70 297.403  14
  -3  -9  -9 1770.64 284.405   2
  -3   9  -9 1295.45 270.924  11
  -3   9  -9 1493.47 307.099   9
   3  -9   9 1452.85 400.298   5
   3   9   9 1320.77 257.412   3
  -3  -9  -9 1438.02 308.079  13
  -3  -9 -10 14390.5 899.864  13
   3   9  10 14544.1 917.158  12
   3  -9  10 15452.7 1274.08   5
  -3   9 -10 15498.0 963.458   9
   3  -9  10 15084.3 984.492  14
  -3  -9 -10 14622.8 798.325   2
  -3  -9 -11 44254.4 1691.66  13
   3  -9  11 42404.6 2249.44   5
   3   9  11 44067.6 1719.28  12
  -3  -9 -11 42931.0 1512.64   2
  -3   9 -11 42610.0 1717.38   9
   3  -9  11 43225.7 1779.87  14
  -3  -9 -12 14898.9 974.808  13
   3   9  12 16139.4 1018.34  12
   3  -9  12 13662.3 992.960  14
  -3   9 -12 15300.9 1032.38   9
   3  -9  12 15175.2 1377.95   5
  -3  -9 -12 15406.5 880.653   2
   3   9  13 17533.7 1095.89  12
   3  -9  13 16423.1 1119.31  14
  -3  -9 -13 17289.0 965.583   2
  -3   9 -13 17161.0 1120.79   9
   3  -9  13 16526.9 1487.65   5
  -3  -9 -13 16815.7 1067.79  13
  -3  -9 -14 225.924 179.205   2
   3   9  14-110.200 177.846  12
  -3  -9 -14 261.541 224.253  13
   3  -9  14 111.146 404.621   5
   3  -9  14-192.674 251.814  14
  -3   9 -14-23.1278 188.279   9
  -3  -9 -15 36405.7 1549.23   2
   3  -9  15 35477.8 1760.77  14
   3   9  15 34661.7 1651.55  12
   3  -9  15 35449.7 2356.13   5
  -3  -9 -15 34482.9 1648.63  13
  -3   9 -15 35135.2 1752.55   9
  -3   9 -16 2187.04 473.439   9
   3   9  16 1932.88 425.067  12
   3  -9  16 1244.05 336.692  14
  -3  -9 -16 2092.38 411.980   2
  -3  -9 -16 1304.18 378.175  13
   3  -9  16 1646.56 585.651   5
   3  -9  17-106.742 266.532  14
  -3  -9 -17 306.791 250.264  13
  -3   9 -17 290.647 295.255   9
  -3  -9 -17 158.111 194.476   2
   3  -9  17 705.969 443.634   5
   3   9  17 253.347 212.326  12
   3  -9  18 1916.23 463.865  14
   3  -9  18 1792.52 637.304   5
  -3  -9 -18 2616.33 505.197  13
   3   9  18 2208.58 459.148  12
  -3  -9 -18 2555.27 460.333   2
  -3   9 -18 3673.53 606.555   9
  -3  -9 -19 179.195 222.411  13
   3  -9  19-320.817 338.932  14
  -3   9 -19 144.278 226.590   9
  -3  -9 -19 478.924 259.948   2
   3   9  19 331.827 279.741  10
   3  -9  19 581.049 442.676   5
   3   9  19 384.989 316.601  12
  -3 -11  19 7736.04 1319.60   5
   3  11 -19 8303.24 894.465   9
  -3  11  19 10476.8 1055.46  10
   3 -11 -19 10570.8 1056.49  13
  -3  11  18 2177.22 488.033  10
  -3 -11  18 1822.75 735.955   5
   3 -11 -18 2229.13 499.319  13
  -3 -11  18 1272.90 348.942  14
   3  11 -18 1700.85 440.236   9
   3 -11 -17 22876.0 1487.30  13
   3  11 -17 23786.6 1530.96   6
  -3 -11  17 22402.0 2194.56   5
  -3  11  17 22860.8 1461.71  10
  -3 -11  17 25151.8 1449.98  14
   3  11 -17 22593.6 1421.97   9
   3 -11 -16 96.6841 251.654  13
  -3  11  16 90.1767 141.108   8
  -3 -11  16-177.604 249.441  14
   3  11 -16-160.836 216.430   9
   3  11 -16 221.226 255.749   6
  -3  11  16-367.764 319.958  10
  -3 -11  16 131.870 384.869   5
  -3 -11  15 3689.33 538.241  14
  -3 -11  15 4399.92 934.204   5
  -3  11  15 4269.25 605.821  10
   3  11 -15 3917.54 560.325   9
  -3  11  15 3473.01 457.787   8
   3 -11 -15 4179.03 605.281  13
  -3  11  14 776.936 228.470   8
   3  11 -14 87.0528 180.498   9
  -3 -11  14 856.212 293.115  14
  -3 -11  14 381.588 476.053   5
   3 -11 -14 708.314 270.138  13
  -3  11  14 435.078 250.514  10
  -3  11  13 38275.4 1584.93   8
  -3 -11  13 39596.7 2612.31   5
   3  11 -13 37629.2 1684.25   9
   3 -11 -13 41037.1 1827.83  13
  -3 -11  13 38711.0 1677.94  14
  -3  11  13 40497.5 1757.07  10
   3  11 -12 1864.60 379.456   9
  -3  11  12 1544.44 314.202   8
  -3 -11  12 1829.89 372.984  14
  -3 -11  12 1725.47 596.899   5
  -3  11  12 1636.50 374.058  10
   3 -11 -12 1378.31 352.908  13
   3 -11 -11 36137.3 1644.06  13
   3 -11 -11 35406.6 1271.98   4
   3 -11 -11 36577.1 1520.94  14
  -3  11  11 34178.0 1452.33   8
  -3  11  11 34744.6 1508.57  10
  -3 -11  11 35188.1 1530.82  14
  -3 -11  11 35941.6 2372.42   5
   3  11 -11 35837.7 1528.76   9
   3 -11 -10 40601.4 1351.94   4
   3 -11 -10 38949.4 1552.14  14
   3 -11 -10 40623.2 1712.52  13
   3  11 -10 34387.5 1489.69   9
  -3 -11  10 35881.7 1521.72  14
  -3 -11  10 36122.4 2325.51   5
  -3  11  10 38452.5 1525.99   8
  -3  11  10 39443.3 1595.44  10
  -3 -11   9 39016.1 1562.44  14
   3  11  -9 39886.8 1317.31   8
   3 -11  -9 39588.1 1297.25   4
   3  11  -9 36834.4 1841.61   3
  -3  11   9 39656.9 1542.89   8
  -3 -11   9 38974.8 2363.64   5
  -3  11   9 39477.9 1530.90  10
   3  11  -9 36912.7 1503.99   9
   3 -11  -9 39370.6 1538.59  14
   3  11  -8 433.949 191.196   9
   3 -11  -8 332.933 196.721  14
   3  11  -8 608.803 192.219   8
  -3  11   8 603.879 234.216   8
   3 -11  -8 756.136 185.627   4
   3  11  -8 290.482 230.951   3
  -3  11   8 473.478 202.438  10
  -3 -11   8 317.209 193.156  14
  -3 -11   8 538.351 380.517   5
  -3  11   7 19888.4 973.489  10
   3  11  -7 20020.4 920.604   8
  -3 -11   7 21734.5 1080.67  14
   3 -11  -7 19830.2 826.881   4
  -3 -11   7 20672.8 1024.87   2
   3 -11  -7 20625.9 1040.51  14
  -3  11   7 20730.3 1059.97   8
   3  11  -7 20655.6 1299.07   3
  -3 -11   7 20966.0 1620.95   5
   3 -11  -6 4806.62 384.724   4
   3  11  -6 3897.38 420.532   8
  -3 -11   6 4174.70 449.492   2
   3  11  -6 5170.78 634.560   3
  -3 -11   6 5240.85 802.676   5
  -3  11   6 4868.53 449.533  10
   3 -11  -6 3902.45 455.336  14
  -3 -11   6 4518.04 484.544  14
  -3  11   6 3909.77 458.364   8
   3 -11  -5 22150.4 844.877   4
  -3  11   5 20755.6 1033.67   8
   3  11  -5 20654.3 964.259   8
  -3 -11   5 19652.9 1497.27   5
   3  11  -5 21206.1 1285.99   3
  -3 -11   5 21535.9 1045.30  14
  -3 -11   5 20342.8 984.462   2
  -3  11   5 20329.9 932.106  10
   3 -11  -5 22641.5 1076.88  14
   3  11  -4 47.5250 227.484   3
  -3  11   4 34.2243 155.072   8
  -3 -11   4-86.3124 276.266   5
  -3 -11   4-48.0565 128.714   2
  -3  11   4-55.8953 98.2930  10
  -3 -11   4 204.384 148.657  14
   3 -11  -4 147.048 187.034  14
   3 -11  -4 94.6579 100.796   4
   3  11  -4-12.8462 129.166   8
  -3  11   3 3850.39 442.479   8
   3 -11  -3 4361.00 471.528  14
  -3 -11   3 3984.46 667.704   5
   3  11  -3 3723.92 415.154   8
  -3 -11   3 4238.09 416.251   2
   3 -11  -3 4229.55 348.263   4
  -3  11   3 3698.38 340.654  10
   3  11  -3 3914.93 556.285   3
  -3 -11   3 4094.71 445.946  14
  -3 -11   2 4456.50 459.790  14
   3 -11  -2 4908.82 374.556   4
  -3 -11   2 4289.76 679.414   5
  -3  11   2 4321.53 463.398   8
  -3  11   2 4723.05 360.688  10
   3  11  -2 4450.75 458.636   8
   3 -11  -2 4286.72 463.063  14
   3  11  -2 5292.02 620.742   3
  -3 -11   2 3784.40 387.877   2
   3  11  -1 463.735 247.890   3
   3 -11  -1 76.7926 101.416   4
  -3 -11   1 540.427 170.857   2
  -3  11   1 9.53329 150.356   8
  -3 -11   1 179.837 135.523  14
   3  11  -1 286.535 182.268   8
   3 -11  -1-188.000 163.260  14
  -3  11   0 7597.91 603.549   8
   3  11   0 7946.51 736.466   3
   3 -11   0 6920.85 596.276  14
  -3 -11   0 7530.97 585.253  14
  -3 -11   0 7859.13 526.963   2
   3 -11   0 7713.53 481.567   4
   3 -11   1 22304.5 1097.15  14
  -3 -11  -1 24189.2 959.154   2
   3  11   1 23749.2 1279.23   3
  -3  11  -1 24504.4 1098.09   8
   3 -11   1 23693.3 897.826   4
  -3 -11  -1 24253.4 1079.10  14
  -3  11  -2 581.506 219.234   8
   3  11   2 378.776 209.809   3
   3 -11   2 421.476 203.837   5
  -3 -11  -2 595.899 176.789   2
  -3 -11  -2 632.744 211.010  14
   3 -11   2 529.807 225.368  14
   3 -11   2 398.518 138.402   4
   3 -11   3 2610.29 400.830  14
  -3 -11  -3 2105.47 272.831   2
  -3  11  -3 1887.10 298.800   8
   3  11   3 2145.58 325.160  12
  -3 -11  -3 2002.72 327.215  14
   3 -11   3 1665.24 371.275   5
   3  11   3 2332.56 386.189   3
   3  11   4 13477.1 806.107  12
  -3 -11  -4 14069.3 825.489  14
   3 -11   4 13328.0 878.982  14
   3  11   4 13878.2 941.619   3
   3 -11   4 12351.2 1017.92   5
  -3  11  -4 14004.6 809.034   8
  -3 -11  -4 13243.6 695.515   2
  -3 -11  -5 7798.00 533.780   2
  -3  11  -5 7320.66 586.950   8
   3 -11   5 7758.41 843.651   5
  -3  11  -5 8373.42 653.393   9
   3 -11   5 9000.61 736.009  14
   3  11   5 7503.05 690.335   3
  -3 -11  -5 8376.27 652.621  14
   3  11   5 9056.18 680.091  12
  -3  11  -6 349.720 204.805  11
  -3 -11  -6-0.27464 110.832   2
  -3  11  -6 103.771 134.001   8
   3  11   6 141.625 145.209   3
  -3  11  -6-84.9556 212.805   9
   3 -11   6 88.6075 261.776   5
  -3 -11  -6 60.1463 170.745  14
   3  11   6 229.942 191.842  12
   3 -11   6-137.002 219.496  14
   3 -11   7 6538.80 647.833  14
  -3  11  -7 6689.50 675.753  11
  -3 -11  -7 7324.50 524.774   2
   3  11   7 7795.14 662.746  12
  -3  11  -7 7492.85 658.343   9
   3 -11   7 6752.07 867.927   5
   3  11   7 7409.15 681.509   3
  -3  11  -8 374.412 208.942   9
  -3  11  -8 502.582 215.673  11
  -3 -11  -8 144.695 153.967  13
  -3 -11  -8 634.875 189.084   2
   3  11   8 287.748 165.831   3
   3  11   8 679.286 264.063  12
   3 -11   8 590.596 311.480   5
   3 -11   8 484.276 222.587  14
   3 -11   9 7183.04 709.471  14
  -3 -11  -9 6328.16 638.730  13
   3  11   9 8106.02 704.586  12
  -3  11  -9 7106.40 679.882   9
  -3 -11  -9 6450.90 526.941   2
   3 -11   9 8509.68 994.541   5
   3 -11  10 615.947 288.560  14
   3  11  10 588.826 256.925  12
   3 -11  10 645.561 386.882   5
  -3 -11 -10 882.067 213.082   2
  -3  11 -10 663.104 258.116   9
  -3 -11 -10 789.249 277.140  13
   3 -11  11 1471.65 356.656  14
  -3 -11 -11 1371.90 323.568  13
  -3 -11 -11 1469.04 286.467   2
   3 -11  11 2011.31 579.296   5
  -3  11 -11 1724.96 383.129   9
   3  11  11 1495.46 361.978  12
  -3 -11 -12 261.011 271.431  13
   3 -11  12 115.782 248.623  14
  -3 -11 -12-13.4002 135.272   2
   3  11  12 213.016 193.923  12
   3 -11  12-370.457 264.960   5
  -3  11 -12 22.5529 198.033   9
   3  11  13 14521.5 1050.82  12
   3 -11  13 13767.5 1091.55  14
  -3  11 -13 14251.0 1081.42   9
   3 -11  13 15392.3 1534.28   5
  -3 -11 -13 15612.0 909.174   2
  -3 -11 -13 15525.3 1099.35  13
  -3 -11 -14 1523.89 413.896  13
   3 -11  14 1456.05 385.176  14
   3  11  14 1719.16 409.409  12
  -3 -11 -14 1357.06 294.838   2
   3 -11  14 1585.27 554.655   5
  -3  11 -14 1280.30 363.508   9
   3 -11  15 18331.1 1305.34  14
  -3  11 -15 19941.5 1359.65   9
   3  11  15 19204.3 1281.32  12
   3 -11  15 18102.6 1777.94   5
  -3 -11 -15 18176.2 1234.81  13
   3  11  15 16974.3 1107.65   8
   3  11  16 8142.52 843.159  12
  -3  11 -16 6996.29 835.566   9
   3 -11  16 6884.20 829.936  14
  -3 -11 -16 7566.32 829.248  13
   3 -11  16 6879.81 1113.11   5
  -3 -11 -17 5203.48 719.894  13
   3 -11  17 3880.64 642.353  14
   3 -11  17 5176.34 1017.80   5
  -3  11 -17 5691.62 783.763   9
   3  11  17 5555.59 734.248  12
  -3 -11 -18 9543.29 970.211  13
  -3 -13  17 4251.94 1077.96   5
  -3  13  17 4014.33 656.582  10
   3  13 -17 3461.42 624.527   9
   3 -13 -16 242.090 302.310  13
  -3  13  16-79.9001 200.302   8
  -3 -13  16 227.037 238.534  14
   3 -13 -16-8.83278 244.556  14
  -3 -13  16 771.627 633.426   5
   3  13 -16 146.198 226.566   9
  -3  13  16 472.133 264.878  10
  -3  13  15 3275.60 551.382  10
  -3  13  15 3280.13 491.463   8
   3  13 -15 3782.08 593.369   9
  -3 -13  15 4782.84 634.919  14
   3 -13 -15 4587.30 684.079  13
  -3 -13  15 4584.74 979.239   5
   3 -13 -15 4217.90 598.556  14
  -3 -13  14 1036.69 492.407   5
  -3  13  14 1497.96 339.748   8
   3  13 -14 1752.36 421.288   9
   3 -13 -14 1332.83 375.941  14
  -3 -13  14 1157.47 351.452  14
  -3  13  14 1071.15 337.419  10
  -3  13  13 4630.77 583.682   8
   3 -13 -13 3480.77 523.608  14
   3  13 -13 3022.04 503.771   9
  -3 -13  13 4978.80 1008.45   5
  -3  13  13 3741.08 554.782  10
  -3 -13  13 4617.57 610.309  14
  -3  13  12 2199.89 417.980   8
   3 -13 -12 1877.71 409.347  14
   3  13 -12 1529.36 380.469   9
  -3 -13  12 990.910 519.070   5
  -3  13  12 1371.23 337.224  10
  -3 -13  12 1713.44 379.046  14
  -3 -13  11 8459.11 1217.91   5
   3  13 -11 6938.91 740.893   9
  -3  13  11 7896.19 750.804  10
  -3 -13  11 9153.75 820.855  14
   3 -13 -11 8979.07 806.668  14
  -3  13  11 9802.36 825.679   8
  -3  13  10 13829.9 968.377   8
  -3  13  10 13231.1 936.435  10
  -3 -13  10 11888.9 923.390  14
  -3 -13  10 13037.3 1492.28   5
   3  13 -10 14150.7 986.124   9
   3 -13 -10 12688.6 927.091  14
  -3  13   9 1245.14 302.297   8
   3 -13  -9 1339.15 336.223  14
   3  13  -9 780.442 271.922   9
  -3 -13   9 393.565 199.954  14
  -3 -13   9 1678.37 612.101   5
  -3  13   9 1390.53 307.694  10
  -3 -13   8 2576.69 431.893  14
   3 -13  -8 3018.92 471.274  14
   3  13  -8 2446.64 358.411   8
  -3  13   8 2277.78 420.158   8
  -3  13   8 2337.78 388.309  10
   3  13  -8 2952.82 439.372   9
   3  13  -8 2646.09 523.813   3
  -3 -13   8 3229.39 748.247   5
   3  13  -7 19307.1 1003.89   8
  -3  13   7 21260.6 1179.53   8
  -3 -13   7 20268.9 1740.82   5
  -3 -13   7 17590.9 1080.57  14
  -3  13   7 18237.9 1012.95  10
   3  13  -7 17794.4 1347.19   3
   3 -13  -7 19274.6 1117.70  14
   3  13  -6 6588.18 583.092   8
  -3 -13   6 7840.45 645.981   2
   3 -13  -6 6158.27 624.564  14
   3  13  -6 7838.82 879.853   3
  -3 -13   6 7557.01 1062.05   5
  -3 -13   6 6472.73 636.736  14
  -3  13   6 6414.99 648.631   8
  -3  13   6 8219.14 621.206  10
  -3 -13   5 10347.1 785.568  14
  -3  13   5 8918.24 745.823   8
   3  13  -5 9594.75 712.598   8
   3 -13  -5 9671.56 785.154  14
  -3 -13   5 10900.3 1228.18   5
  -3 -13   5 8806.19 683.663   2
   3  13  -5 8310.02 902.249   3
   3 -13  -4 194.135 213.610  14
  -3 -13   4 162.058 265.081   5
  -3  13   4 242.477 188.759   8
   3  13  -4 3.21611 183.606   8
   3  13  -4 184.508 194.887   3
  -3 -13   4 241.143 144.028   2
  -3 -13   4 78.2263 143.162  14
  -3 -13   3 15758.4 884.423   2
   3  13  -3 15503.0 931.790   8
  -3 -13   3 15633.5 961.367  14
  -3  13   3 15999.9 983.271   8
   3 -13  -3 16681.1 1018.73  14
   3  13  -3 14669.5 1161.11   3
  -3  13   2 961.300 285.357   8
  -3 -13   2 1122.84 251.374   2
   3 -13  -2 1172.84 300.063  14
   3  13  -2 962.740 342.701   3
   3  13  -2 1385.42 306.598   8
  -3 -13   2 812.736 252.830  14
   3  13  -1 36661.1 1506.40   8
  -3 -13   1 37465.9 1526.29  14
   3 -13  -1 36265.1 1560.30  14
   3  13  -1 34922.3 1793.32   3
  -3 -13   1 37326.3 1366.82   2
  -3  13   1 35914.5 1510.92   8
   3  13   0 14558.0 930.560   8
   3 -13   0 14186.2 951.699  14
  -3 -13   0 14442.1 799.320   2
  -3  13   0 15384.3 952.992   8
   3  13   0 15032.4 1141.52   3
  -3 -13   0 14478.4 916.685  14
  -3 -13  -1 32955.9 1259.58   2
   3  13   1 32851.6 1448.13   8
   3  13   1 33622.9 1722.27   3
  -3  13  -1 34999.7 1476.86   8
  -3 -13  -1 34662.8 1456.00  14
   3 -13   1 34581.7 1541.78  14
   3  13   2 8910.19 737.773   8
   3  13   2 8923.34 857.119   3
  -3 -13  -2 7960.59 585.053   2
   3 -13   2 9779.88 811.718  14
  -3  13  -2 8216.72 689.175   8
  -3 -13  -2 8920.76 712.992  14
   3  13   3 23359.6 1404.26   3
  -3 -13  -3 23500.0 1194.23  14
  -3 -13  -3 25476.5 1059.70   2
   3  13   3 23780.6 1247.87   8
   3 -13   3 23314.8 1269.94  14
  -3  13  -3 23728.8 1196.98   8
  -3 -13  -4 11236.2 821.700  14
   3  13   4 11759.7 870.693   8
   3  13   4 10888.9 937.139   3
   3 -13   4 12004.6 921.327  14
  -3 -13  -4 10548.6 674.581   2
  -3  13  -4 11953.3 823.908   8
   3 -13   5 1129.54 338.038  14
  -3  13  -5 1300.46 282.213   8
  -3 -13  -5 1901.84 353.069  14
  -3 -13  -5 1214.07 232.258   2
   3  13   5 1338.27 314.142   8
  -3  13  -5 1521.74 319.581   9
   3  13   5 1480.06 374.211   3
  -3  13  -6-94.5417 178.745   9
   3  13   6 7.09004 198.919   3
  -3  13  -6 233.771 217.064  11
   3  13   6-194.331 223.138   8
  -3  13  -6-173.868 172.402   8
   3 -13   6-105.128 201.698  14
  -3 -13  -6 182.664 200.916  14
   3  13   7 19790.9 1193.39   8
   3 -13   7 21754.0 1302.06  14
   3 -13   7 19175.8 1566.86   5
   3  13   7 20360.0 1264.17   3
  -3  13  -7 19951.8 1323.12  11
  -3  13  -7 20301.2 1189.29   9
  -3 -13  -7 23051.5 1228.78  14
   3  13   8 622.847 283.490   8
   3 -13   8 889.469 337.519  14
  -3  13  -8 660.937 272.805   9
   3 -13   8 1201.33 466.275   5
  -3 -13  -8 779.410 289.006  14
  -3 -13  -9 7490.91 714.977  14
   3  13   9 7280.73 722.190   8
   3 -13   9 6042.94 709.873  14
   3  13   9 7050.07 731.332  12
   3 -13   9 7145.01 1014.09   5
  -3  13  -9 6426.45 710.598   9
  -3  13 -10 157.915 194.461   9
  -3 -13 -10-7.56396 188.826  14
   3  13  10-70.3077 226.747  12
   3 -13  10 375.108 299.344  14
   3 -13  10 258.355 277.098   5
   3  13  10 164.493 235.610   8
   3  13  11 16255.3 1098.23   8
   3  13  11 14116.2 1067.22  12
   3 -13  11 16251.4 1220.80  14
   3 -13  11 14070.3 1481.36   5
  -3  13 -11 15566.1 1159.24   9
   3  13  12 1538.72 389.891   8
   3 -13  12 1668.22 406.329  14
   3 -13  12 1447.08 582.477   5
  -3  13 -12 2078.28 468.702   9
   3  13  12 1140.90 347.671  12
   3  13  13 23660.4 1402.57   8
   3  13  13 25765.4 1507.32  12
  -3  13 -13 25542.4 1553.36   9
   3 -13  13 27496.2 1637.16  14
  -3 -13 -13 25058.6 1496.84  13
   3 -13  13 24069.9 2087.74   5
   3  13  14 208.942 225.523   8
  -3 -13 -14 134.502 238.311  13
   3  13  14-384.561 324.440  12
   3 -13  14 237.409 250.775  14
  -3  13 -14 379.156 319.165   9
   3 -13  14 548.206 428.346   5
   3 -13  15 14487.9 1233.50  14
   3 -13  15 13889.2 1663.76   5
   3  13  15 12387.0 1023.96   8
  -3 -13 -15 14292.2 1172.17  13
  -3 -15  14 1556.31 418.476  14
  -3  15  14 706.447 298.563   8
  -3 -15  14 1722.54 728.538   5
  -3  15  14 739.002 321.448  10
   3  15 -13 2954.94 539.931   9
  -3 -15  13 2813.83 543.301  14
  -3 -15  13 1817.74 646.442   5
  -3  15  13 2670.58 490.550  10
   3 -15 -13 2978.83 550.977  14
  -3  15  13 1494.18 411.878   8
   3 -15 -12 3365.33 556.633  14
   3  15 -12 2939.30 541.500   9
  -3  15  12 2962.11 522.992  10
  -3 -15  12 2854.19 857.573   5
  -3  15  12 2441.98 469.450   8
  -3 -15  12 2576.34 495.218  14
  -3  15  11-194.373 275.205   8
  -3 -15  11 207.176 219.325  14
   3  15 -11-216.006 234.835   9
  -3 -15  11-540.354 564.810   5
   3 -15 -11 363.970 270.223  14
   3  15 -10-184.764 269.438   9
  -3 -15  10-8.24648 195.535  14
   3 -15 -10 58.7738 212.973  14
  -3 -15  10-180.974 403.333   5
  -3  15  10 825.833 339.094   8
   3  15  -9 2367.72 462.990   9
  -3 -15   9 1790.55 406.209  14
   3 -15  -9 2885.30 490.450  14
  -3  15   9 2610.72 477.330   8
   3  15  -8 4741.61 615.861   9
   3 -15  -8 4681.11 616.157  14
  -3 -15   8 4105.22 592.979  14
  -3  15   8 3929.69 571.979   8
   3  15  -7 300.057 209.723   8
  -3 -15   7 169.232 206.876  14
   3 -15  -7 490.239 274.356  14
  -3  15   7 108.513 195.385   8
  -3  15   6 512.093 242.869   8
   3  15  -6 730.329 264.212   8
  -3 -15   6 835.935 332.083  14
   3 -15  -6 169.048 217.132  14
   3  15  -5 466.230 170.112   8
   3  15  -5 1396.56 394.067   3
  -3  15   5 714.658 301.991   8
  -3 -15   5 1022.41 312.310  14
   3 -15  -5 475.640 251.114  14
  -3  15   4-566.886 312.509   8
   3 -15  -4-86.6176 168.865  14
  -3 -15   4 92.0504 231.601  14
   3  15  -4 109.168 185.490   8
   3  15  -4-82.6314 300.785   3
   3 -15  -3 7805.43 780.711  14
  -3 -15   3 6775.98 697.351  14
   3  15  -3 6840.05 885.364   3
   3  15  -3 7336.95 707.382   8
  -3  15   3 6899.22 712.254   8
  -3  15   2 592.357 246.955   8
   3  15  -2 68.2377 170.820   8
  -3 -15   2 177.253 182.665  14
   3  15  -2 437.479 350.887   3
   3 -15  -2-280.237 236.893  14
  -3  15   1 27802.7 1436.77   8
   3  15  -1 23410.5 1611.03   3
   3  15  -1 26572.6 1385.18   8
  -3 -15   1 26134.7 1385.12  14
   3 -15  -1 25926.7 1444.09  14
   3  15   0 5556.32 819.181   3
  -3  15   0 3339.72 492.219   8
   3  15   0 3723.23 515.091   8
   3 -15   0 3678.88 557.431  14
  -3 -15   0 3256.54 487.941  14
  -3  15  -1 14998.2 1039.85   8
   3  15   1 14108.8 1208.99   3
   3  15   1 16773.3 1102.39   8
   3 -15   1 13996.6 1066.26  14
  -3 -15  -1 17431.8 1110.65  14
   3  15   2 5338.51 639.836   8
   3  15   2 5457.45 740.716   3
  -3 -15  -2 5683.94 625.224  14
   3 -15   2 5111.66 657.234  14
  -3  15  -2 4680.57 574.116   8
  -3 -15  -3 4589.19 571.454  14
   3  15   3 4860.42 613.460   8
  -3  15  -3 4382.48 566.226   8
   3 -15   3 4780.30 626.283  14
   3  15   3 5485.43 762.288   3
   3  15   4 269.036 184.779   8
   3  15   4 345.593 244.057   3
  -3 -15  -4-34.8394 185.059  14
   3 -15   4 146.813 229.478  14
  -3  15  -4 545.309 238.588   9
  -3  15  -4 173.675 153.562   8
  -3  15  -5 1315.47 308.468   8
  -3 -15  -5 586.185 273.644  14
   3 -15   5 1525.55 388.060  14
   3  15   5 1668.41 397.366   8
  -3  15  -5 1700.89 371.110   9
  -3  15  -5 1726.58 497.084  11
   3  15   5 1329.08 372.021   3
  -3  15  -6 8451.21 821.040   9
   3  15   6 7186.42 760.655   8
  -3 -15  -6 6211.95 710.233  14
   3  15   6 8113.95 881.514   3
   3 -15   6 8488.51 872.497  14
   3 -15   7 6778.55 786.110  14
   3  15   7 5999.65 701.735   8
  -3  15  -7 5707.99 686.350   9
  -3 -15  -7 6868.88 732.554  14
   3  15   8 5486.26 676.721   8
   3 -15   8 5652.79 739.888  14
  -3 -15  -8 5627.47 671.060  14
  -3  15  -8 5693.85 684.803   9
  -3  15  -9 6564.99 781.772   9
   3  15   9 6884.18 764.619   8
  -3 -15  -9 6606.03 723.563  14
   3 -15   9 6387.64 787.452  14
   3  15  10 45.5625 229.679   8
  -3  15 -10 536.198 268.948   9
  -3  15 -11 6713.41 810.495   9
   3  15  11 5386.34 702.552   8
   3 -15  11 6552.42 827.851  14
  -3 -15 -11 6184.72 727.587  14
  -3 -17   9 8268.82 921.675  14
  -3 -17   8 1371.17 392.890  14
   3  17  -7 1070.69 354.138   9
  -3 -17   7 1520.69 429.286  14
   3  17  -6 112.531 160.179   8
  -3 -17   6 225.792 201.463  14
  -3  17   6 540.655 299.244   8
   3 -17  -6 661.146 324.412  14
  -3 -17   5 2198.04 452.359  14
   3  17  -5 2303.93 435.351   8
  -3  17   5 3373.42 554.248   8
   3 -17  -5 2750.89 528.648  14
   3  17  -4-312.354 237.140   8
  -3 -17   4 176.582 240.956  14
   3 -17  -4-25.5567 220.990  14
  -3  17   4 90.3089 219.684   8
  -3 -17   3 7699.65 814.653  14
  -3  17   3 8639.52 892.146   8
   3 -17  -3 8533.51 868.653  14
   3  17  -3 6755.53 732.278   8
   3  17  -2 298.982 247.690   8
   3 -17  -2 296.923 242.042  14
  -3 -17   2 41.7258 250.537  14
  -3  17   2-14.3183 216.885   8
   3 -17  -1 24144.1 1527.71  14
   3  17  -1 24964.7 1451.89   8
  -3  17   1 25874.5 1499.18   8
  -3 -17   1 24555.2 1467.74  14
   3  17  -1 22019.9 1692.48   3
  -3  17   0 635.749 285.603   8
  -3 -17   0-9.68653 228.008  14
   3  17   0-77.2151 258.195   3
   3  17   0 389.070 218.801   8
   3 -17   0-283.061 292.899  14
  -3  17  -1 1221.17 335.965   8
   3  17   1 2074.29 447.697   8
   3 -17   1 1415.36 411.726  14
   3  17   1 2985.79 616.964   3
  -3 -17  -1 2351.18 470.467  14
   3 -17   2 917.166 342.724  14
   3  17   2 351.169 236.305   8
  -3  17  -2 795.018 293.348   8
  -3 -17  -2 608.374 271.849  14
   3  17   2 1055.70 425.724   3
  -3 -17  -3 6131.22 736.229  14
   3  17   3 7320.24 823.794   8
  -3  17  -3 7737.69 798.846   8
   3 -17   3 8548.09 920.767  14
   3  17   3 7012.59 926.085   3
  -3  17  -4 2896.00 629.357  11
  -3  17  -4 3127.33 527.751   8
  -3 -17  -4 4125.32 590.274  14
   3  17   4 2867.51 594.230   3
   3 -17   4 3112.71 567.965  14
   3  17   4 4117.24 640.408   8
  -3  17  -4 2638.96 495.156   9
  -3  17  -5 586.591 283.303   9
   3 -17   5-243.809 332.691  14
  -3 -17  -5 205.364 204.609  14
   4   0 -25-229.063 277.109   9
   4   0 -24 21016.6 1335.10   9
   4   0 -24 25083.8 1575.69  13
   4   0 -23-56.8945 217.486   9
   4   0 -23-118.516 302.107  13
  -4   0  23 45.8913 281.895   5
  -4   0  23 652.619 313.954  10
   4   0 -22 1921.55 410.617   9
  -4   0  22 1893.74 426.437  10
  -4   0  22 2202.84 604.079   5
   4   0 -22 2114.41 467.784  13
   4   0 -21 312.864 227.001   9
  -4   0  21-164.056 194.125  10
  -4   0  21 87.9734 292.254   5
   4   0 -21-82.8679 252.757  13
  -4   0  20 16817.2 1482.56   5
   4   0 -20 16345.4 1124.51  13
   4   0 -20 16044.1 1024.79   9
  -4   0  20 15764.5 1075.69  10
   4   0 -19 156.038 170.684   9
   4   0 -19-227.508 267.600  13
  -4   0  19 122.415 193.955  10
  -4   0  19-69.4434 295.366   5
   4   0 -18 9705.46 808.981  13
  -4   0  18 10027.9 787.536  10
  -4   0  18 8540.67 968.829   5
   4   0 -18 10231.3 761.758   9
   4   0 -17-258.835 217.797  13
  -4   0  17-117.031 154.937  10
   4   0 -17-144.188 176.349   9
  -4   0  17-398.657 283.029   5
   4   0 -16 85.3078 156.383  13
  -4   0  16 68.8340 147.268  10
   4   0 -16 80.5886 128.118   9
  -4   0  16-10.4819 253.372   5
  -4   0  16 144.432 85.9220  12
   4   0 -15 49.9700 143.387  13
   4   0 -15-155.586 153.690   9
  -4   0  15-70.3586 142.968  10
  -4   0  15-45.4684 81.4165  12
  -4   0  15-1.28258 230.843   5
  -4   0  14 54035.8 2148.03   5
  -4   0  14 55356.6 1383.18  12
   4   0 -14 56768.1 1627.30   9
   4   0 -14 55214.6 1751.70  13
  -4   0  14 49750.7 1676.07  10
   4   0 -13 148.328 156.583  13
  -4   0  13 75.3162 127.230  10
   4   0 -13 93.1403 127.756   9
  -4   0  13-19.8621 90.9280  12
  -4   0  13-184.849 224.363   5
   4   0 -12 120.022 185.937   6
  -4   0  12 231.250 57.4002  11
   4   0 -12 253.869 122.435   9
  -4   0  12-22.1342 145.959  10
  -4   0  12 232.606 217.182   5
   4   0 -12 158.055 128.079  13
  -4   0  12 101.512 70.5080  12
   4   0 -11 9.14564 96.6958   9
   4   0 -11 142.409 172.682   6
  -4   0  11 63.2860 42.0257  11
   4   0 -11 248.569 128.477  13
  -4   0  11 53.9626 60.3551  12
  -4   0  11-67.0075 177.620   5
  -4   0  11 155.289 109.722  10
   4   0 -10 5467.80 413.490  13
  -4   0  10 5515.04 270.544  11
   4   0 -10 6641.71 547.562   6
  -4   0  10 5551.68 539.111   5
  -4   0  10 5345.88 418.221  10
   4   0 -10 5385.81 360.553   9
   4   0  -9 15.6302 75.4375   9
  -4   0   9 124.687 181.861   5
   4   0  -9-49.4575 114.407   6
  -4   0   9 20.0704 48.8046  11
   4   0  -9 11.5772 100.056  13
   4   0  -9 14.8096 42.9110   3
  -4   0   9 175.435 123.414  10
  -4   0   8 13835.8 631.937  10
   4   0  -8 14546.1 597.719  13
   4   0  -8 13822.6 413.543   3
   4   0  -8 14095.7 518.395   9
  -4   0   8 13348.5 774.664   5
  -4   0   8 13912.3 459.780  11
   4   0  -8 14475.8 735.035   6
  -4   0   7 33.0697 63.3562  11
   4   0  -7 333.641 150.531   6
   4   0  -7 57.3524 65.1295   9
  -4   0   7 320.701 158.381   5
   4   0  -7 27.1488 44.3915   3
   4   0  -7 79.0399 84.6577  13
  -4   0   7-74.4735 94.0123  10
   4   0  -6 58752.0 1273.42  13
   4   0  -6 58784.5 1154.50   9
  -4   0   6 57241.5 1219.25  11
  -4   0   6 57377.4 1647.54   5
  -4   0   6 57637.3 1377.21  10
   4   0  -6 58749.3 1477.93   6
   4   0  -5 38.6192 39.8051   9
   4   0  -5 19.4008 51.3195  13
  -4   0   5 4.82791 111.758   5
   4   0  -5-90.5700 91.5366   6
  -4   0   5-21.5068 66.2708  11
  -4   0   5 49.1254 48.4140   2
  -4   0   5-35.9011 74.1827  10
  -4   0   4 26781.5 772.933  10
  -4   0   4 26250.7 714.785  11
   4   0  -4 26367.5 521.847   9
   4   0  -4 26283.2 630.821  13
  -4   0   4 25529.2 649.425   2
  -4   0   4 26262.7 974.606   5
   4   0  -4 25697.9 769.511   6
   4   0  -3-1.30561 27.7275  13
  -4   0   3 12.0566 64.5199  11
  -4   0   3 50.8492 48.4295   2
  -4   0   3-40.8637 70.4242  10
  -4   0   3-106.635 125.672   5
  -4   0   2 73960.6 1287.06   2
   4   0  -2 66934.3 1300.58   4
  -4   0   2 72006.5 1479.22  11
  -4   0   2 73284.9 1458.40  10
   4   0  -2 72745.0 1199.31  13
   4   0  -2 72218.9 1476.19   1
  -4   0   1-0.60810 20.2715   9
  -4   0   1-14.3501 39.5923   2
  -4   0   1 24.5821 63.8491  11
   4   0  -1-29.5093 62.7732   1
  -4   0   1 39.5426 53.1307  10
   4   0  -1 28.8017 27.2334  14
   4   0  -1-29.1844 38.3162   4
  -4   0   0 113360. 2013.56   2
  -4   0   0 119584. 2145.81  10
  -4   0   0 117274. 2212.52  11
  -4   0   0 115538. 1929.70   9
   4   0   0 120405. 1968.76  14
   4   0   0 118445. 2000.10   4
   4   0   1 66.9525 78.8473  12
   4   0   1 68.0398 49.2701   4
  -4   0  -1 125.712 73.6954  11
   4   0   1 137.552 61.0063  14
  -4   0  -1 150.169 52.0209   9
   4   0   2 813579. 12935.2  12
  -4   0  -2 838857. 12797.6  11
   4   0   2 794214. 12583.7   4
   4   0   2 820994. 12637.6  14
  -4   0  -2 835177. 12613.3   9
  -4   0  -3 156.090 96.9184  11
   4   0   3 313.449 125.494  12
  -4   0  -3 113.104 73.4160   9
   4   0   3 156.692 86.5814  14
   4   0   4 244483. 4150.98  14
  -4   0  -4 240601. 4157.40  11
   4   0   4 234607. 4351.04  12
  -4   0  -4 239648. 4114.05   9
  -4   0  -5 147.355 114.694   9
   4   0   5 4.56399 92.1380  14
   4   0   5 134.919 130.263  12
  -4   0  -5 168.315 129.639  11
   4   0   6 985678. 15638.5  12
   4   0   6 988296. 15486.7  14
  -4   0  -6 999999. 15360.1  11
  -4   0  -6 988177. 15432.3   9
  -4   0  -7 4.55261 96.0756   9
   4   0   7 115.079 120.259  12
  -4   0  -7 71.8390 76.0184  11
  -4   0  -8 91086.4 1988.50  11
   4   0   8 87811.3 2195.35  12
  -4   0  -8 89500.2 2120.95   9
   4   0   9 13.3630 118.872  12
  -4   0  -9 98.9145 115.519   9
  -4   0 -10 38280.6 1334.86   9
  -4   0 -10 38896.0 1346.30  13
   4   0  10 37177.7 1324.35  12
   4   0  11-9.69579 146.699  12
  -4   0 -11-213.025 190.732  13
  -4   0 -11 142.649 148.314   9
   4   0  12 29910.5 1232.67  12
  -4   0 -12 29676.5 1254.27   9
  -4   0 -12 31060.2 1279.83  13
   4   0  13-57.2374 94.8851   7
  -4   0 -13-258.184 188.664  13
  -4   0 -13-10.9558 173.139   9
   4   0  13-23.4455 143.720  12
  -4   0 -14 41735.2 1653.36  13
  -4   0 -14 44349.8 1685.92   9
   4   0  14 43959.1 1580.21  12
  -4   0 -15-23.5185 203.505  13
   4   0  15-79.2437 152.535  12
  -4   0 -15 240.156 176.541   9
  -4   0 -16 29134.6 1445.21  13
   4   0  16 26692.0 1254.34  12
  -4   0 -16 25926.4 1349.36   9
  -4   0 -17 239.835 254.012   9
   4   0  17 43.5490 161.936  12
   4   0  17 387.519 345.477   5
   4   0  17 54.4502 168.124  10
  -4   0 -17 199.802 215.195  13
   4   0  18 44042.8 1726.52  10
   4   0  18 47437.1 1783.82  12
  -4   0 -18 46609.1 1994.77  13
   4   0  18 41641.8 2262.88   5
  -4   0 -18 46763.6 1975.35   9
   4   0  19-142.795 302.375   5
  -4   0 -19-233.969 259.443   9
  -4   0 -19 43.4861 211.859  13
  -4   0 -20 1852.15 446.791  13
   4   0  20 747.849 397.427   5
  -4   0 -20 1355.23 400.196   9
  -4   0 -21 27.1524 190.728   9
   4   0  21 156.866 415.544   5
  -4   0 -21 8.65992 252.146  13
   4   0  22 443.740 441.103   5
  -4   0 -22 597.581 313.196  13
   4   2 -25 649.610 297.677   9
  -4   2  25 970.433 401.413  10
   4  -2 -24 2871.55 546.485  13
  -4  -2  24 1996.21 626.173   5
  -4   2  24 2331.45 496.931  10
   4   2 -24 4267.94 609.507   9
   4   2 -24 3281.15 591.226  13
   4  -2 -23-68.5666 206.252  13
   4  -2 -23-50.2000 202.206   9
   4   2 -23 331.838 226.355   9
  -4   2  23-197.913 208.505  10
   4   2 -23-136.363 234.571  13
   4  -2 -22 12795.1 1065.77  13
  -4  -2  22 13249.9 1509.19   5
   4  -2 -22 12190.0 939.621   9
   4   2 -22 13948.7 1027.99   9
   4   2 -22 12585.3 1069.92  13
  -4   2  22 12396.4 1079.10  10
   4  -2 -21 13984.5 1079.29  13
   4   2 -21 15406.5 1056.74   9
   4   2 -21 14828.3 1115.11  13
  -4  -2  21 12491.5 1399.03   5
  -4   2  21 15039.2 1129.76  10
   4  -2 -21 13551.7 953.410   9
  -4  -2  21 15609.7 1057.72  10
   4  -2 -20 10228.3 896.216  13
   4   2 -20 9471.98 806.103   9
   4   2 -20 10702.0 917.742  13
  -4  -2  20 9594.25 804.612  10
  -4  -2  20 8254.17 1123.69   5
  -4   2  20 11229.9 1134.82   5
  -4   2  20 9674.77 867.134  10
   4  -2 -20 8666.43 731.999   9
  -4   2  19 10859.5 1068.05   5
   4  -2 -19 10378.5 862.377  13
   4   2 -19 10695.4 825.157   9
  -4  -2  19 9963.63 793.606  10
  -4   2  19 10092.8 849.562  10
  -4  -2  19 9611.11 1140.03   5
   4  -2 -19 10387.1 774.372   9
   4   2 -19 10851.6 883.064  13
  -4  -2  18 11731.3 1207.45   5
   4   2 -18 12085.8 839.441   9
  -4   2  18 12780.7 931.535  10
  -4  -2  18 12578.4 856.186  10
   4   2 -18 12458.4 927.327  13
   4  -2 -18 12662.4 913.987  13
  -4   2  18 12942.2 1118.65   5
   4  -2 -18 13713.6 851.436   9
   4   2 -17 11740.5 788.696   9
   4  -2 -17 12892.7 892.376  13
  -4   2  17 11139.4 832.942  10
   4   2 -17 11640.7 850.267  13
  -4   2  17 10847.0 662.557  12
  -4   2  17 10581.9 983.265   5
  -4  -2  17 11652.9 802.165  10
   4  -2 -17 11170.2 743.759   9
  -4  -2  17 12085.0 1180.81   5
   4  -2 -16 46869.9 1710.79  13
   4   2 -16 44054.3 1680.53  13
  -4   2  16 44538.9 1405.07  12
   4   2 -16 45848.4 1956.92   6
  -4   2  16 49618.5 1774.66  10
  -4  -2  16 40068.7 1537.68  10
   4   2 -16 43445.2 1568.66   9
  -4  -2  16 45185.3 2224.16   5
  -4   2  16 45849.6 1991.28   5
   4  -2 -16 45573.6 1542.29   9
   4   2 -15 2246.12 359.689  13
   4   2 -15 2444.49 439.506   6
  -4   2  15 3073.00 396.022  10
  -4  -2  15 3211.18 408.215  10
  -4  -2  15 2433.51 507.517   5
  -4   2  15 2364.63 420.625   5
   4  -2 -15 3309.75 433.546  13
   4  -2 -15 2839.65 348.720   9
   4   2 -15 2674.11 351.531   9
  -4   2  15 2419.79 287.272  12
   4  -2 -14 24260.4 1103.56  13
   4   2 -14 23776.4 1111.46  13
   4   2 -14 25259.9 1043.80   9
  -4  -2  14 24380.4 1505.81   5
  -4   2  14 23551.8 910.061  12
   4  -2 -14 25558.1 1021.18   9
  -4   2  14 25112.5 1321.67   5
  -4  -2  14 25346.1 1077.19  10
  -4   2  14 23846.6 1123.12  10
   4   2 -14 24424.0 1284.29   6
  -4   2  13 464.403 85.5767   8
  -4   2  13 411.214 140.225  12
  -4  -2  13 405.359 130.863  10
   4   2 -13 349.103 216.001   6
   4  -2 -13 312.351 188.919  13
   4   2 -13 370.695 131.569   9
  -4   2  13 357.910 161.775  10
  -4  -2  13 661.790 336.613   5
  -4   2  13 828.318 259.559   5
   4   2 -13 398.408 188.746  13
   4  -2 -13 533.738 162.675   9
  -4   2  12 92510.3 2561.08   5
  -4   2  12 96198.8 2104.32  12
   4   2 -12 94228.9 2577.79   6
   4  -2 -12 95639.5 2156.67   9
   4   2 -12 93710.0 2219.07   9
  -4   2  12 94166.3 1762.02   8
   4   2 -12 88900.6 2318.84  13
   4  -2 -12 97808.3 2346.78  13
  -4  -2  12 90951.5 2242.00  10
  -4   2  12 97434.0 2395.35  10
  -4  -2  12 93211.1 2946.31   5
  -4   2  11 45370.3 1242.63  12
  -4  -2  11 48750.3 1935.18   5
   4   2 -11 43746.3 1342.43   9
  -4   2  11 47263.5 1029.70   8
  -4   2  11 46596.1 1462.61  10
  -4   2  11 47229.6 1615.36   5
  -4  -2  11 47503.0 1407.81  10
   4   2 -11 48776.5 1622.72   6
   4  -2 -11 46555.0 1284.82   9
   4  -2 -11 48467.7 1441.81  13
  -4   2  10 36216.6 1339.06   5
  -4  -2  10 37928.8 1074.00  14
   4   2 -10 38748.4 1353.37   6
   4  -2 -10 39535.4 1206.79  13
  -4   2  10 37718.0 1237.47  10
  -4  -2  10 36835.4 1592.24   5
   4   2 -10 35599.9 1075.11   3
  -4  -2  10 34742.7 1143.74  10
   4  -2 -10 37030.9 1060.48   9
   4   2 -10 36686.2 1101.13   9
  -4   2  10 37753.4 882.785   8
  -4   2   9 68356.8 1396.69   8
   4   2  -9 72971.6 1905.81   6
   4   2  -9 70825.9 1633.42   9
   4   2  -9 69091.7 1603.92   3
  -4  -2   9 69961.4 2250.92   5
  -4  -2   9 72210.9 1724.15  10
   4  -2  -9 71920.0 1730.37  13
  -4   2   9 72760.2 1799.18  10
   4  -2  -9 71553.4 1567.06   9
  -4  -2   9 70391.2 1576.72  14
  -4   2   9 72623.1 1916.13   5
   4  -2  -8 122979. 2471.38  13
  -4  -2   8 122970. 3116.80   5
  -4   2   8 123408. 2572.77  10
  -4   2   8 124347. 2190.16   8
   4   2  -8 116957. 2382.20   3
  -4   2   8 121872. 2674.05   5
  -4  -2   8 125431. 2306.48  14
  -4  -2   8 121911. 2493.59  10
   4  -2  -8 120213. 2296.27   9
   4   2  -8 125617. 2364.86   9
   4  -2  -7 12038.1 539.440  13
   4   2  -7 13299.7 534.526   3
  -4   2   7 13333.3 603.210  10
  -4  -2   7 11934.1 567.655   2
  -4  -2   7 12220.5 810.133   5
  -4  -2   7 12586.3 562.613  10
  -4  -2   7 13830.0 480.220  14
   4  -2  -7 12445.7 579.719   1
  -4   2   7 12981.6 441.695   8
   4   2  -7 13473.6 501.103   9
   4   2  -7 13253.2 320.837   7
  -4   2   7 13171.6 637.222   5
   4  -2  -6 45831.9 1124.24  13
  -4  -2   6 45445.3 1159.85   2
  -4   2   6 47226.1 1013.71   8
  -4  -2   6 43726.4 1574.12   5
  -4   2   6 46747.2 1270.81   5
  -4  -2   6 43897.6 1157.79  10
   4   2  -6 45650.5 1109.65   3
   4  -2  -6 46072.7 1196.38   1
  -4   2   6 47981.1 1223.48  10
  -4  -2   6 45157.6 983.212  14
   4   2  -6 45886.1 1031.74   9
   4   2  -6 45906.6 887.670   7
  -4  -2   5 4432.66 287.986   2
  -4  -2   5 4113.69 450.862   5
  -4  -2   5 4115.95 203.616  11
   4   2  -5 4410.95 226.040   9
   4  -2  -5 4565.96 282.738  13
  -4   2   5 4680.91 253.389   8
  -4   2   5 3826.14 284.893  10
  -4  -2   5 4245.05 201.616  14
   4  -2  -5 5576.70 354.793   1
  -4  -2   5 4326.57 294.329  10
  -4   2   5 4646.42 338.197   5
  -4  -2   4 313531. 5145.87   2
  -4   2   4 312361. 5072.62   8
   4   2  -4 326852. 4914.20  12
  -4  -2   4 306156. 5013.89  11
  -4  -2   4 312315. 5872.26   5
   4  -2  -4 314902. 5116.35  13
  -4  -2   4 323627. 4893.17  14
  -4  -2   4 311645. 5212.89  10
  -4   2   4 315203. 5227.51  10
   4  -2  -4 308943. 5307.93   1
  -4  -2   3 17233.9 535.578   2
   4  -2  -3 16319.6 522.595  13
   4   2  -3 18340.1 479.871  12
  -4  -2   3 18174.4 392.553  14
  -4  -2   3 17545.9 521.132  11
  -4   2   3 16601.6 662.576  11
  -4  -2   3 15791.5 838.066   5
  -4  -2   3 17650.5 592.932  10
   4  -2  -3 16192.3 626.976   1
  -4   2   3 16331.6 365.796   2
   4  -2  -3 17096.1 460.032  14
  -4   2   3 17070.4 573.779  10
  -4  -2   2 6518.52 312.294  11
  -4  -2   2 6685.71 205.199  14
   4  -2  -2 6383.63 290.500   4
  -4   2   2 6915.21 173.480   2
   4   2  -2 6860.80 301.788  12
   4  -2  -2 6706.92 265.854  14
  -4   2   2 6960.59 403.425  11
  -4  -2   2 6675.07 347.533  10
  -4   2   2 6522.22 315.763  10
  -4  -2   2 6597.26 535.690   5
  -4  -2   2 6710.12 299.840   2
   4   2  -1 62377.4 1056.69   4
   4   2  -1 62962.7 1310.03  12
  -4  -2   1 61587.3 1321.98  11
   4  -2  -1 61096.2 1240.23   4
  -4  -2   1 62518.1 1372.45  10
   4  -2  -1 61547.1 1214.70  14
  -4   2   1 62663.8 1259.19  10
  -4   2   1 60749.2 1479.21  11
  -4  -2   1 56508.3 1244.17   2
  -4   2   1 64782.3 1052.83   2
  -4   2   0 49119.2 1273.90  11
  -4  -2   0 47288.9 1136.01  11
   4   2   0 48080.5 1141.32  12
   4  -2   0 48760.4 1052.76  14
  -4   2   0 50821.2 1029.59  10
   4   2   0 50193.6 886.083   4
  -4   2   0 49316.7 972.645   9
  -4  -2   0 48547.7 1049.72   2
   4  -2   0 47745.8 1045.91   4
  -4  -2   0 48795.9 866.336  13
   4  -2   1 13254.7 480.628  14
   4  -2   1 13953.7 470.281   4
  -4  -2  -1 14302.8 545.221  11
   4   2   1 14476.5 561.993  12
  -4  -2  -1 13671.2 365.152  13
  -4   2  -1 13875.9 429.718  10
  -4   2  -1 14043.8 603.268  11
  -4  -2  -1 13021.9 477.885   2
  -4   2  -1 14006.7 442.563   9
   4   2   1 13735.9 427.773   1
  -4   2  -2 35742.7 1036.14  11
   4   2   2 34470.0 1000.89  12
  -4   2  -2 36042.3 874.333   9
   4  -2   2 34635.5 882.210   4
  -4  -2  -2 34385.5 912.307   2
  -4  -2  -2 34834.7 771.647  13
   4  -2   2 36024.5 930.007  14
   4  -2   3 2998.85 249.256  14
  -4   2  -3 3585.64 295.884  11
   4   2   3 2899.16 283.616  12
  -4  -2  -3 3110.49 207.931  13
  -4   2  -3 3410.87 246.125   9
  -4  -2  -3 3295.90 243.591   9
   4  -2   3 3288.37 252.647   4
  -4   2  -4 198053. 3581.37  11
   4   2   4 188198. 3644.08  12
   4  -2   4 200154. 3549.22  14
  -4   2  -4 200866. 3497.33   9
  -4  -2  -4 194451. 3457.91   9
  -4  -2  -4 192590. 3358.93  13
  -4  -2  -5 84.5567 80.1686  13
   4   2   5 156.423 143.868  12
   4  -2   5 182.034 132.737  12
  -4   2  -5-5.82254 81.8460  11
  -4   2  -5 22.8635 82.1201   9
  -4  -2  -5 134.493 102.332   9
   4  -2   5 313.062 147.470  14
   4  -2   6 117433. 2623.71  12
  -4   2  -6 118758. 2412.86  11
   4  -2   6 117471. 2530.92  14
  -4   2  -6 120557. 2484.52   9
  -4  -2  -6 113994. 2422.50   9
   4   2   6 120071. 2578.68  12
  -4  -2  -6 118866. 2379.85  13
   4  -2   7 5078.24 411.249  14
  -4   2  -7 4922.78 351.637  11
  -4  -2  -7 5363.62 395.133   9
  -4   2  -7 5278.76 407.824   9
   4  -2   7 4957.77 424.132  12
   4   2   7 5032.48 422.743  12
  -4  -2  -7 5458.09 389.651  13
   4  -2   8 3074.27 345.245  12
   4   2   8 2745.30 288.542   7
   4   2   8 3527.66 363.952  12
   4  -2   8 3909.44 382.830  14
  -4  -2  -8 3394.09 332.176  13
  -4  -2  -8 3235.48 337.622   9
  -4   2  -8 3065.36 327.171   9
  -4   2  -8 3086.97 276.710  11
   4   2   9 19648.0 823.397   7
   4   2   9 20365.1 934.375  12
  -4   2  -9 21307.8 778.657  11
  -4  -2  -9 20531.6 870.020  13
   4  -2   9 20698.5 940.178  12
   4  -2   9 21767.7 950.475  14
  -4   2  -9 20761.4 947.626   9
  -4  -2  -9 21112.0 907.473   9
   4   2  10 1569.76 242.064   7
  -4  -2 -10 1597.76 276.108   9
  -4   2 -10 1721.69 215.342  11
  -4  -2 -10 1414.21 257.820  13
   4  -2  10 1861.03 294.991  14
   4  -2  10 1749.64 287.922  12
  -4   2 -10 1780.19 288.031   9
   4   2  10 1544.44 281.777  12
  -4   2 -11 3630.71 411.654   9
   4   2  11 4056.23 361.961   7
  -4   2 -11 3817.85 322.938  11
   4  -2  11 3656.92 439.530  14
   4   2  11 3890.64 428.186  12
   4  -2  11 3919.55 418.563  12
  -4  -2 -11 3359.73 399.797   9
  -4  -2 -11 4275.30 437.272  13
   4  -2  12 83.2666 131.186  12
   4   2  12 298.277 182.948  12
   4   2  12 83.5296 101.721   7
  -4   2 -12 182.843 172.323   9
  -4  -2 -12 38.3746 138.417  13
   4  -2  12 158.355 180.954  14
  -4  -2 -12 53.2897 158.269   9
  -4   2 -13 5542.08 561.125   9
   4  -2  13 4422.13 463.945  12
   4   2  13 4294.00 480.463  12
  -4  -2 -13 4072.01 473.037  13
   4   2  13 4550.61 387.828   7
  -4  -2 -13 4257.14 491.798   9
  -4  -2 -14 4609.17 516.463  13
   4  -2  14 5274.40 509.864  12
   4   2  14 4311.20 483.468  12
  -4  -2 -14 4867.18 533.695   9
  -4   2 -14 4119.93 503.030   9
   4  -2  14 4367.17 434.684  10
   4  -2  15 75.1574 256.919   5
  -4  -2 -15-40.5761 203.893  13
   4  -2  15-2.67623 141.724  12
   4   2  15 12.6580 142.108  12
  -4   2 -15 39.7300 215.811   9
   4  -2  15 168.091 137.635  10
  -4   2 -15-6.09623 195.385  13
  -4  -2 -15-342.575 241.635   9
  -4  -2 -16 29076.2 1439.17  13
  -4  -2 -16 29593.3 1430.25   9
   4  -2  16 27283.8 1801.84   5
   4   2  16 31953.5 1420.82  12
  -4   2 -16 30154.3 1486.46   9
   4  -2  16 29764.0 1296.85  12
  -4   2 -16 30041.7 1523.69  13
   4   2  17 14151.0 1190.14   5
   4   2  17 12293.9 875.288  12
   4  -2  17 11323.0 1174.17   5
  -4   2 -17 13123.3 1010.11  13
  -4  -2 -17 11898.7 929.477   9
  -4   2 -17 12442.6 964.870   9
  -4  -2 -17 11568.0 914.380  13
   4  -2  18 10384.5 1172.37   5
  -4  -2 -18 14425.0 1061.37  13
   4   2  18 14452.1 1268.50   5
   4   2  18 13064.9 927.067  12
   4   2  18 13856.2 987.279  10
  -4   2 -18 12727.3 1028.16  13
  -4  -2 -18 12453.0 985.617   9
  -4   2 -18 14391.7 1074.18   9
  -4   2 -19 13222.2 1073.31  13
   4   2  19 13895.0 979.771  12
  -4  -2 -19 13387.7 1052.51  13
   4   2  19 13466.2 1277.73   5
   4   2  19 12344.5 944.942  10
  -4  -2 -19 14068.8 1062.30   9
  -4   2 -19 12215.9 1020.23   9
   4  -2  19 10797.7 1225.12   5
   4  -2  20 5087.92 938.907   5
  -4   2 -20 6383.66 783.528  13
  -4  -2 -20 6285.22 757.179  13
  -4   2 -20 6715.66 773.202   9
  -4  -2 -20 6095.39 730.545   9
   4   2  20 6139.20 693.689  10
   4   2  20 5386.68 856.772   5
   4   2  20 6310.57 663.594  12
   4   2  21 1256.36 551.318   5
  -4   2 -21 998.121 405.579   9
  -4  -2 -21 1289.22 355.501   9
   4  -2  21 1559.90 561.819   5
   4   2  21 1262.20 341.896  10
  -4  -2 -21 1466.36 389.813  13
  -4   2 -21 1847.51 450.882  13
   4  -2  22 1895.40 605.366   5
  -4  -2 -22 3048.74 555.376  13
  -4   4  24 311.914 294.322  10
   4   4 -24-176.187 219.486   9
   4  -4 -23 6037.49 774.390  13
   4   4 -23 4737.33 695.900  13
   4   4 -23 6797.43 765.190   9
  -4   4  23 4037.91 669.831  10
  -4  -4  23 3994.05 926.553   5
   4  -4 -22 221.772 204.833  13
   4   4 -22-46.8521 308.278  13
  -4   4  22 34.9348 245.699  10
   4   4 -22 219.118 209.450   9
   4   4 -21 1592.27 372.248   9
  -4   4  21 1383.51 373.779  10
   4  -4 -21 1673.93 402.762  13
  -4  -4  21 713.559 412.101   5
   4   4 -21 1938.37 431.650  13
   4   4 -20 613.745 274.304  13
   4   4 -20 497.272 249.169   9
  -4  -4  20 251.261 338.287   5
  -4   4  20 1431.83 411.450  10
   4  -4 -20 702.787 292.072  13
  -4  -4  19 6842.65 1040.38   5
   4  -4 -19 6938.59 727.973  13
   4   4 -19 6239.05 645.291   9
   4   4 -19 5802.49 774.216   6
   4   4 -19 6023.44 694.993  13
  -4   4  19 7536.82 770.097  10
   4   4 -18 234.066 163.614  13
   4   4 -18 90.5286 206.247   6
   4  -4 -18 629.118 277.493  13
   4   4 -18 527.817 255.441   9
  -4   4  18 404.637 216.635  10
   4  -4 -17 1691.31 332.307  13
   4   4 -17 942.268 280.301  13
  -4  -4  17 1250.86 252.275  10
  -4  -4  17 1573.23 522.262   5
  -4   4  17 1825.97 374.728  10
   4   4 -17 1781.39 333.009   9
   4   4 -17 1139.62 359.670   6
   4   4 -16 34212.7 1404.07   9
   4   4 -16 31449.4 1598.45   6
   4  -4 -16 31656.1 1418.83  13
  -4  -4  16 35733.0 2111.33   5
  -4  -4  16 33525.4 1316.83  10
  -4   4  16 32297.9 1470.46  10
   4   4 -15 366.569 192.763   6
   4  -4 -15-92.5441 110.086   1
  -4  -4  15 72.5074 136.277  10
  -4   4  15-150.404 182.616  10
  -4   4  15 30.8865 163.709   5
   4   4 -15 20.5908 132.402   9
  -4  -4  15-31.0070 134.473  14
  -4  -4  15 489.249 373.319   5
   4  -4 -15-77.7409 177.587  13
   4  -4 -14 5657.90 546.526  13
  -4   4  14 5247.55 349.638   8
  -4  -4  14 4586.61 435.052  14
   4  -4 -14 6178.05 493.256   1
   4   4 -14 5365.92 499.759   9
   4   4 -14 4962.82 575.838   6
  -4   4  14 5402.91 550.400   5
  -4  -4  14 5354.35 474.061  10
  -4   4  14 5889.66 574.500  10
  -4  -4  14 6529.02 860.651   5
  -4   4  13 10577.5 508.479   8
   4   4 -13 10744.6 800.676   6
   4  -4 -13 10253.3 629.255   1
  -4  -4  13 11319.4 653.341  10
  -4  -4  13 12346.6 1103.37   5
  -4  -4  13 11296.5 663.677  14
  -4   4  13 10394.1 737.488   5
   4   4 -13 11464.4 686.991   9
  -4   4  13 10369.5 719.157  10
   4  -4 -13 10690.1 710.232  13
  -4   4  12 63872.9 1895.36   5
   4  -4 -12 65339.9 1762.92   1
   4   4 -12 65732.0 2054.78   6
  -4   4  12 64534.0 1525.83   8
  -4  -4  12 67625.8 2590.37   5
  -4  -4  12 66037.7 1756.78  10
  -4   4  12 65342.5 1932.39  10
   4   4 -12 68075.6 1824.08   9
  -4  -4  12 68169.7 1769.30  14
   4  -4 -12 66092.9 1891.38  13
  -4   4  11 1528.20 188.956   8
  -4   4  11 1153.78 226.788   5
   4   4 -11 1248.21 219.073   9
  -4  -4  11 845.872 189.719  14
  -4  -4  11 1076.19 200.570  10
   4   4 -11 1227.45 238.355   3
   4  -4 -11 1292.27 218.189   1
  -4  -4  11 1235.09 343.514   5
  -4   4  11 1619.05 285.805  10
   4  -4 -11 1105.60 237.823  13
   4   4 -10 51475.3 1498.20   3
   4  -4 -10 50880.4 1476.05  13
  -4  -4  10 53704.3 1371.33  14
   4  -4 -10 48338.9 1397.84   1
  -4   4  10 49921.7 1415.96   5
  -4  -4  10 53760.6 2116.61   5
  -4  -4  10 50030.5 1369.67  10
  -4   4  10 53182.8 1251.78   8
  -4   4  10 52491.2 1542.21  10
   4   4 -10 50776.8 1392.51   9
   4   4  -9 2178.59 242.106   9
  -4  -4   9 1636.80 205.311  14
   4  -4  -9 2362.07 293.339  13
   4   4  -9 2013.67 122.639   8
   4   4  -9 2003.84 258.308   3
   4  -4  -9 2246.68 270.241   1
  -4   4   9 2228.30 219.508   8
  -4  -4   9 2026.78 231.804  10
  -4  -4   9 2696.86 470.937   5
  -4   4   9 1583.56 242.075  10
  -4   4   9 1856.03 232.900   5
   4  -4  -8 11572.7 605.690  13
  -4   4   8 12930.4 647.031  10
   4   4  -8 10950.2 616.317   3
  -4   4   8 11785.1 510.645   8
  -4  -4   8 12431.9 630.874   2
   4   4  -8 11933.3 554.377   9
  -4  -4   8 11600.2 524.497  14
   4  -4  -8 10885.4 582.406   1
  -4   4   8 10700.3 522.254   5
  -4  -4   8 11622.6 898.062   5
  -4  -4   8 12203.7 561.357  10
  -4  -4   7 8332.78 413.738  14
  -4   4   7 8221.98 418.184   8
  -4  -4   7 8045.34 434.398  10
   4   4  -7 8239.43 510.781   3
  -4  -4   7 8276.09 736.221   5
   4  -4  -7 8954.81 507.534  13
  -4   4   7 9131.43 522.020  10
  -4  -4   7 8819.41 510.736   2
   4   4  -7 7644.11 414.322   9
  -4   4   7 9150.81 413.070   5
  -4  -4   6 328840. 5369.44  14
  -4  -4   6 329303. 6493.89   5
   4   4  -6 330862. 5407.32   9
  -4   4   6 329286. 5431.48   8
   4  -4  -6 320591. 5583.66  13
   4   4  -6 329322. 5692.70   3
  -4  -4   6 323899. 5485.56  10
  -4   4   6 329767. 5600.09  10
  -4  -4   6 326651. 5584.11   2
  -4  -4   5 7766.78 683.298   5
   4  -4  -5 8565.18 466.116  13
  -4  -4   5 8222.63 421.816  10
  -4  -4   5 8566.13 455.492   2
  -4   4   5 8674.30 451.618  10
   4   4  -5 8569.84 490.736   3
  -4   4   5 8350.20 414.422   8
  -4  -4   5 7784.76 358.444  14
   4  -4  -4 71069.5 1516.87  14
  -4   4   4 71520.5 1568.76   8
   4  -4  -4 73216.0 1645.01  13
  -4  -4   4 72861.9 1438.28  14
  -4  -4   4 75854.3 2255.33   5
  -4  -4   4 75897.0 1607.63  10
   4   4  -4 74294.5 1489.64   7
  -4  -4   4 72032.2 1593.09   2
   4   4  -4 73904.6 1266.46  12
   4   4  -4 75910.9 1724.37   3
  -4   4   3 76531.8 1584.78  10
  -4   4   3 73832.0 1601.46   8
   4   4  -3 73650.1 1565.56   7
   4  -4  -3 74042.3 1542.79   4
   4  -4  -3 75554.1 1660.10  13
   4   4  -3 75262.2 1389.95  12
   4  -4  -3 75922.9 1556.06  14
  -4  -4   3 75990.6 1607.74   2
  -4  -4   3 76240.3 1459.10  14
  -4  -4   3 77047.8 2277.52   5
  -4  -4   3 72270.7 1625.47  10
  -4  -4   2 133388. 2506.88   2
  -4   4   2 137748. 2555.51   8
   4  -4  -2 137604. 2464.73   4
   4  -4  -2 135890. 2488.42  14
  -4   4   2 138235. 2460.73  10
   4   4  -2 133651. 2367.20  12
  -4  -4   2 134548. 3287.83   5
  -4  -4   2 135623. 2364.35  14
   4   4  -2 136242. 2533.96   7
   4   4  -1 10950.9 429.147  12
   4   4  -1 11080.3 481.608   7
  -4   4   1 9781.59 453.067   8
   4  -4  -1 10238.0 426.137   4
  -4   4   1 10142.1 394.848  10
  -4  -4   1 10330.7 438.031   2
   4  -4  -1 10886.1 455.406  14
  -4   4   0 35175.4 1176.31  11
  -4   4   0 35068.8 955.616   8
   4   4   0 33936.7 914.108  12
  -4   4   0 33775.7 787.761  10
  -4  -4   0 35076.0 898.444   2
   4  -4   0 35530.5 944.322  14
   4  -4   0 34152.2 888.244   4
   4   4   0 28953.2 969.066   7
  -4   4  -1 24072.4 567.821  10
   4   4   1 24780.9 804.547   7
  -4  -4  -1 24844.7 729.568   2
   4   4   1 24436.6 779.709  12
  -4  -4  -1 21856.7 641.866  13
   4  -4   1 23156.8 763.492  14
  -4   4  -1 24768.8 942.909  11
   4  -4   1 23411.4 716.551   4
   4   4   2 36987.9 1064.51  12
   4  -4   2 38280.0 1073.50  14
  -4   4  -2 37931.8 997.117   9
  -4   4  -2 37610.1 1212.98  11
  -4  -4  -2 37501.4 929.198  13
   4  -4   2 38385.8 1005.60   4
  -4  -4  -2 39698.2 1007.88   2
   4   4   2 38677.0 1096.12   7
   4   4   3 269.842 124.822  12
   4   4   3 337.109 51.8576   1
  -4   4  -3 498.187 171.623  11
   4   4   3 163.460 132.724   7
  -4   4  -3 388.154 121.325   9
   4  -4   3 574.458 146.092  14
  -4  -4  -3 371.202 110.201  13
   4  -4   3 501.756 118.448   4
  -4  -4  -3 579.223 157.802   2
   4   4   4 80366.3 1849.93   7
  -4   4  -4 79786.4 1941.28  11
  -4   4  -4 79650.3 1791.64   9
   4   4   4 77916.9 1869.92  12
  -4  -4  -4 82847.9 1813.64   2
   4  -4   4 81936.2 1890.90  14
   4  -4   4 76453.3 1758.02   4
  -4  -4  -4 79309.5 1688.66  13
   4   4   5 826.905 181.105  12
  -4   4  -5 911.482 175.459   9
   4   4   5 593.856 185.676   7
  -4   4  -5 959.136 182.277  11
  -4  -4  -5 812.756 149.760  13
   4  -4   5 1110.16 206.529  14
   4   4   6 18402.9 779.098   7
   4   4   6 17571.5 804.209  12
  -4   4  -6 18794.2 617.460   6
  -4   4  -6 16566.1 742.416  11
  -4  -4  -6 17758.2 699.475  13
   4  -4   6 17038.9 791.667  14
  -4   4  -6 17190.2 756.060   9
   4  -4   7 3727.34 394.234  12
   4  -4   7 3865.03 394.717  14
   4   4   7 4363.10 400.318  12
  -4  -4  -7 4910.90 377.159  13
  -4   4  -7 3723.72 341.595  11
  -4   4  -7 3790.13 370.287   9
  -4   4  -7 4257.84 302.319   6
   4   4   7 4614.51 382.642   7
   4  -4   8 17521.2 867.138  12
  -4   4  -8 17343.5 748.740  11
   4   4   8 16985.1 844.983  12
   4   4   8 17168.4 771.967   7
  -4   4  -8 17267.5 689.571   6
  -4  -4  -8 18005.8 781.727  13
   4  -4   8 17250.0 870.363  14
  -4   4  -8 17689.4 841.505   9
   4   4   9 23553.8 941.370   7
  -4  -4  -9 24986.6 987.787  13
   4  -4   9 23579.5 1042.56  12
   4  -4   9 24909.7 1087.39  14
  -4   4  -9 23633.4 895.415   6
  -4   4  -9 23024.0 884.726  11
  -4   4  -9 23634.5 1036.21   9
   4   4   9 23559.6 1034.72  12
  -4  -4 -10 354.538 173.549  13
  -4   4 -10 713.255 155.466  11
   4  -4  10 681.665 209.069  12
  -4   4 -10 515.664 208.994   9
   4   4  10 496.863 161.659   7
   4  -4  10 309.470 110.719  10
   4   4  10 453.226 177.561  12
   4  -4  10 448.820 193.303  14
  -4   4 -10 365.406 134.224   6
  -4   4 -11 4665.14 491.183   9
   4  -4  11 4974.08 482.748  12
   4  -4  11 4762.22 511.612  14
   4   4  11 5358.60 439.273   7
  -4   4 -11 4454.92 355.768  11
  -4  -4 -11 5453.62 494.978  13
   4   4  11 4834.54 495.757  12
   4  -4  12 1981.74 379.561  14
   4  -4  12 2043.71 328.317  12
  -4  -4 -12 2212.54 353.431  13
   4   4  12 2003.66 285.594   7
   4  -4  12 2302.82 494.695   5
   4   4  12 1949.46 354.515  12
  -4   4 -12 2659.33 396.947   9
  -4  -4 -12 2391.74 365.737   9
   4  -4  13 17366.3 931.024  12
   4   4  13 18375.8 1021.14  12
   4   4  13 18840.6 879.222   7
  -4  -4 -13 19043.4 1015.23  13
   4  -4  13 16963.6 1026.18  14
   4  -4  13 18914.3 1326.89   5
  -4  -4 -13 18885.0 1016.64   9
  -4   4 -13 17359.1 1020.33   9
  -4   4 -14 16007.8 1001.34   9
   4  -4  14 14532.2 854.139  12
  -4  -4 -14 14261.8 903.935  13
   4  -4  14 13111.2 979.029  14
   4  -4  14 15632.1 1270.25   5
   4   4  14 14863.8 930.884  12
  -4  -4 -15 2130.02 375.521  13
   4  -4  15 1994.31 405.983  14
  -4   4 -15 1916.92 382.415   9
   4  -4  15 2289.18 532.553   5
   4   4  15 2087.07 382.171  12
   4  -4  16 40221.2 2226.72   5
   4   4  16 42209.8 1727.36  12
  -4   4 -16 42640.4 1833.95   9
  -4  -4 -16 43658.7 1773.86  13
  -4   4 -17 4145.63 593.143   9
   4   4  17 4330.88 541.916  12
   4  -4  17 4119.48 734.277   5
  -4  -4 -17 3966.11 546.672  13
   4   4  18 8831.17 969.580   5
   4   4  18 10381.0 855.452  12
   4  -4  18 10445.2 1211.10   5
  -4  -4 -18 10369.5 894.104  13
  -4   4 -18 11129.9 981.099   9
  -4   4 -18 9555.86 929.914  13
   4   4  19 659.270 278.456  12
  -4   4 -19 870.199 409.714  13
  -4  -4 -19 1062.26 382.916  13
   4  -4  19 197.556 349.680   5
  -4   4 -19 362.196 293.782   9
   4   4  19 361.890 253.679  10
  -4  -4 -20 24408.9 1480.85  13
   4   4  20 23897.8 1378.98  12
   4  -4  20 24703.1 2025.27   5
  -4   4 -20 25001.4 1596.08  13
  -4   4 -20 24465.6 1532.12   9
   4   4  20 22366.9 1406.69  10
   4   4  21 1166.09 335.660  12
  -4  -4 -21 671.882 337.575  13
  -4   4 -21 1289.87 384.507   9
  -4   4 -21 1091.68 418.949  13
   4   4  21 783.475 267.571  10
   4  -4  21 1636.78 646.430   5
   4   4  22 13810.1 1146.77  10
   4   6 -23 5727.08 740.123   9
   4  -6 -23 6370.61 815.581  13
   4   6 -23 6194.38 795.085  13
  -4   6  23 5792.22 793.258  10
  -4  -6  23 6699.86 1310.90   5
   4   6 -22 1692.50 419.786  13
   4  -6 -22 1720.40 445.734  13
   4   6 -22 2311.11 479.430   9
  -4  -6  22 2981.66 836.257   5
  -4   6  22 1468.59 416.952  10
   4   6 -21 4500.62 679.270  13
   4  -6 -21 3537.69 572.664  13
  -4  -6  21 4248.27 897.874   5
  -4   6  21 5508.33 740.956  10
   4   6 -21 4517.36 724.857   6
   4   6 -21 4295.27 624.644   9
   4   6 -20 2893.08 524.406  13
   4   6 -20 2381.28 522.701   6
  -4  -6  20 3090.32 771.156   5
  -4   6  20 3341.34 559.231  10
   4   6 -20 2941.00 495.368   9
   4  -6 -20 3270.05 558.311  13
   4   6 -19 6928.94 769.578  13
   4   6 -19 7122.25 732.020   9
   4   6 -19 6745.83 819.993   6
  -4  -6  19 7634.26 1135.73   5
  -4   6  19 6072.95 713.309  10
   4  -6 -19 7804.13 794.552  13
   4  -6 -18 30085.5 1514.10  13
   4   6 -18 31324.6 1499.70   9
  -4  -6  18 30465.6 1427.19  14
  -4  -6  18 28975.4 2156.53   5
   4   6 -18 29318.7 1676.71   6
  -4   6  18 29869.1 1557.39  10
   4   6 -17 72.2069 154.203   9
   4   6 -17 189.050 258.666   6
  -4  -6  17 493.968 216.642  14
   4  -6 -17 188.481 222.703  13
  -4  -6  17-21.5184 346.581   5
  -4   6  17 64.5417 188.195  10
   4  -6 -16 457.997 237.412  13
  -4  -6  16 820.194 446.019   5
  -4  -6  16 431.625 166.260  14
   4   6 -16 553.676 251.254   9
   4   6 -16 336.718 207.093   6
  -4   6  16 564.093 249.597  10
   4  -6 -15 5693.71 589.317  13
  -4  -6  15 6273.50 558.025  14
   4   6 -15 5784.43 566.229   9
   4   6 -15 5365.36 632.316   6
  -4   6  15 5501.35 593.362  10
  -4  -6  15 5935.73 893.725   5
   4  -6 -14 99403.3 2717.52  13
   4   6 -14 99355.5 2640.59   9
  -4   6  14 100679. 2290.52   8
   4   6 -14 100357. 2909.37   6
  -4  -6  14 98621.4 2559.52  14
  -4  -6  14 99702.2 3729.04   5
  -4   6  14 99419.9 2774.00  10
   4  -6 -13 15954.0 920.317  13
  -4  -6  13 15550.2 859.351  14
  -4  -6  13 16513.8 1395.86   5
  -4  -6  13 16466.7 753.332  10
  -4   6  13 13974.9 878.459  10
  -4   6  13 15031.8 713.530   8
   4   6 -13 15331.0 854.478   9
   4   6 -12 4290.93 427.528   9
   4   6 -12 3958.98 469.484   3
   4  -6 -12 3239.34 417.865  13
  -4  -6  12 3910.27 690.103   5
  -4   6  12 3789.82 446.755  10
  -4   6  12 3940.49 353.082   8
  -4  -6  12 4275.24 423.776  14
  -4  -6  12 4267.09 369.456  10
   4   6 -11 13606.7 732.866   9
  -4  -6  11 12629.5 1150.87   5
  -4  -6  11 12918.8 631.621  10
  -4   6  11 12709.4 635.241   8
   4  -6 -11 12926.9 777.150  13
  -4   6  11 12569.4 776.111  10
  -4  -6  11 13127.5 710.885  14
   4   6 -11 12675.5 821.787   3
   4   6 -10 13688.3 470.967   8
  -4   6  10 14704.9 798.416  10
   4   6 -10 13915.3 833.570   3
  -4  -6  10 13334.9 689.065  14
  -4  -6  10 13186.1 1128.65   5
  -4   6  10 12968.7 657.204   8
  -4  -6  10 14116.3 633.317  10
   4   6 -10 12861.6 721.326   9
   4  -6 -10 14139.7 790.540  13
  -4   6   9 9446.86 548.416   8
   4  -6  -9 10248.8 646.762  13
   4   6  -9 9055.74 656.509   3
  -4  -6   9 9884.35 514.223  10
   4   6  -9 9998.71 583.907   9
  -4  -6   9 10770.7 587.525  14
  -4  -6   9 9615.75 955.791   5
  -4   6   9 9190.11 611.726  10
   4   6  -9 9820.37 412.130   8
  -4  -6   8 5379.88 393.306  14
  -4  -6   8 6416.70 744.064   5
  -4  -6   8 5026.46 354.308  10
   4   6  -8 5045.84 300.541   8
   4  -6  -8 5658.96 463.704  13
  -4  -6   8 6127.10 466.752   2
  -4   6   8 5417.93 400.585   8
   4   6  -8 6013.37 522.627   3
  -4   6   8 5712.37 450.312  10
   4   6  -8 5439.62 405.149   9
   4  -6  -7 15700.1 765.795  13
  -4  -6   7 15533.7 1137.74   5
  -4  -6   7 15565.4 672.931  14
   4   6  -7 15906.9 687.962   9
  -4   6   7 14930.5 675.472   8
  -4  -6   7 16818.5 654.963  10
  -4  -6   7 16121.6 750.889   2
   4   6  -7 15756.9 841.709   3
  -4   6   7 14426.6 705.870  10
  -4  -6   6 179.789 111.493   2
  -4   6   6 104.748 88.7978   8
  -4  -6   6 139.274 79.5653  14
  -4  -6   6 101.435 94.0768  10
  -4  -6   6 202.409 214.122   5
   4  -6  -6 97.8836 42.3159   2
   4   6  -6 43.3233 136.541   3
  -4   6   6 185.576 116.290  10
   4  -6  -6 4.50845 121.491  13
  -4   6   5 7179.26 448.122   8
   4  -6  -5 7037.76 486.706  13
  -4  -6   5 6446.96 429.295   2
   4  -6  -5 6567.56 386.569   4
   4   6  -5 6759.22 521.723   3
   4  -6  -5 6296.02 405.543  14
  -4  -6   5 6597.81 707.941   5
   4  -6  -5 6840.09 217.444   2
  -4   6   5 7122.58 435.640  10
  -4  -6   5 5924.83 372.449  14
  -4   6   4 17058.4 655.293  10
  -4   6   4 16466.3 690.240   8
   4   6  -4 14311.5 758.896   3
   4   6  -4 15452.2 474.812  12
   4  -6  -4 14844.9 335.719   2
   4  -6  -4 16856.8 618.498   4
   4  -6  -4 16122.6 658.570  14
  -4  -6   4 14895.6 651.405   2
  -4  -6   4 16132.2 1064.30   5
  -4  -6   4 14841.5 593.812  14
   4   6  -3 75020.6 1441.40  12
   4  -6  -3 71920.2 1662.36  14
  -4  -6   3 70277.8 2387.83   5
   4  -6  -3 63891.9 1306.07   5
  -4  -6   3 72994.7 1669.82   2
   4  -6  -3 72839.4 1573.06   4
  -4   6   3 71579.0 1585.22  10
  -4   6   3 73345.1 1709.32   8
  -4  -6   3 71196.7 1571.39  14
   4   6  -3 71916.8 1882.31   3
   4  -6  -2 14047.5 621.963  14
   4  -6  -2 14929.8 575.459   4
  -4  -6   2 15722.2 588.805  14
   4   6  -2 14800.9 529.665  12
  -4  -6   2 15213.0 618.862   2
  -4  -6   2 13653.3 960.021   5
   4   6  -2 15338.1 745.642   3
   4  -6  -2 14303.5 516.940   5
  -4   6   2 14359.1 639.380   8
  -4   6   2 15205.0 558.896  10
  -4   6   1 32134.4 836.305  10
  -4   6   1 31267.0 1006.36   8
   4   6  -1 32661.4 907.379  12
   4  -6  -1 32515.4 922.982   4
  -4  -6   1 31464.6 912.313  14
  -4  -6   1 32407.6 949.385   2
   4  -6  -1 31202.3 986.703  14
  -4  -6   1 31056.0 1461.57   5
   4   6  -1 34202.9 1141.91   3
   4  -6  -1 33974.6 939.100   5
  -4   6   0 33319.2 1025.36   8
   4   6   0 33386.8 960.460  12
  -4  -6   0 33328.0 969.922   2
   4  -6   0 32042.7 1030.88  14
   4   6   0 32901.5 1118.95   3
  -4  -6   0 33405.5 949.631  14
  -4   6   0 32756.1 796.909  10
   4  -6   0 33265.0 1024.05   5
   4  -6   0 33592.3 950.067   4
  -4   6  -1 4354.63 344.973   8
   4   6   1 4888.86 383.266   7
   4  -6   1 4344.61 363.587  14
   4  -6   1 4770.52 384.729   5
  -4  -6  -1 4680.97 325.884   2
  -4   6  -1 4430.61 209.619  10
   4   6   1 4499.43 338.404  12
   4  -6   1 4959.12 328.361   4
   4  -6   2 14698.5 688.343  14
  -4   6  -2 14671.5 641.539   8
   4   6   2 14973.5 686.424   7
   4  -6   2 16124.8 756.280   5
   4  -6   2 14491.0 602.055   4
  -4  -6  -2 14386.9 597.817  13
  -4   6  -2 15010.9 811.164  11
   4   6   2 14023.5 631.636  12
  -4  -6  -2 14520.2 595.035   2
  -4   6  -3 3234.73 297.770   9
  -4  -6  -3 3047.12 270.915   2
   4  -6   3 2933.56 309.080  14
   4   6   3 2967.38 309.539   7
  -4   6  -3 3070.54 369.685  11
   4  -6   3 2804.93 353.472   5
   4  -6   3 2882.43 273.109   4
   4   6   3 3220.83 311.375  12
  -4  -6  -3 2734.26 269.437  13
   4   6   4 55688.8 1543.01  12
   4   6   4 56090.6 1557.94   7
  -4  -6  -4 57695.7 1452.00  13
   4  -6   4 58986.8 1796.54   5
  -4   6  -4 54110.5 1481.69   9
   4  -6   4 54782.9 1574.93  14
  -4  -6  -4 56481.1 1429.08   2
  -4   6  -4 55929.2 1709.34  11
   4  -6   4 54180.2 1438.41   4
  -4  -6  -5 1842.32 239.578  13
  -4   6  -5 1781.10 250.713   9
   4   6   5 1780.66 262.721   7
  -4   6  -5 1976.77 303.692  11
   4   6   5 1884.50 275.051  12
   4  -6   5 1836.96 285.415  14
  -4  -6  -5 1762.40 226.166   2
   4  -6   5 1318.50 309.964   5
   4   6   6 278.643 162.747  12
   4  -6   6-70.1256 191.149   5
  -4   6  -6 413.870 165.570  11
  -4   6  -6 633.892 174.160   9
   4   6   6 334.781 150.656   7
  -4  -6  -6 625.579 168.522   2
   4  -6   6 581.608 190.207  14
  -4  -6  -6 682.653 174.887  13
  -4   6  -7 1763.96 274.348   9
  -4  -6  -7 1476.21 237.836  13
   4   6   7 1777.18 272.931   7
  -4  -6  -7 1227.64 240.947   2
   4   6   7 1696.04 299.633  12
   4  -6   7 1233.66 311.884   5
   4  -6   7 1491.79 274.204  14
  -4   6  -7 1126.86 228.639  11
  -4   6  -8 68408.0 1938.86   9
  -4   6  -8 66469.0 1866.28  11
   4  -6   8 67092.6 1984.27  12
   4  -6   8 69847.7 2024.24  14
  -4  -6  -8 69020.7 1849.33  13
  -4  -6  -8 65279.2 1839.38   2
   4   6   8 70406.2 1980.94  12
   4  -6   8 68642.0 2329.08   5
  -4  -6  -9 1518.63 268.305  13
   4   6   9 1711.14 304.913  12
   4  -6   9 2476.27 460.332   5
  -4   6  -9 2171.13 267.180   6
  -4   6  -9 2454.65 300.433  11
   4  -6   9 2143.63 356.297  14
  -4   6  -9 2113.44 322.747   9
   4  -6   9 2443.49 351.727  12
   4  -6  10 7309.16 627.105  14
   4   6  10 5562.56 525.787  12
   4  -6  10 7081.03 757.248   5
  -4   6 -10 6455.43 482.943  11
   4  -6  10 6423.15 560.708  12
  -4   6 -10 5812.97 552.790   9
  -4  -6 -10 6478.57 536.747  13
  -4   6 -10 6903.27 494.243   6
   4  -6  11 17767.8 942.663  12
   4   6  11 16302.5 942.703  12
  -4   6 -11 16064.0 957.520   9
   4  -6  11 17363.9 1003.18  14
   4  -6  11 17578.7 1263.11   5
  -4  -6 -11 17369.6 925.776  13
  -4  -6 -12 3306.84 431.967  13
   4   6  12 3371.17 456.138  12
   4  -6  12 3203.27 572.336   5
   4  -6  12 3413.04 415.804  12
   4  -6  12 3290.75 473.975  14
  -4   6 -12 3159.89 463.860   9
  -4  -6 -13 17920.9 1014.21  13
   4   6  13 17413.4 1025.70  12
  -4   6 -13 18674.3 1096.22   9
   4  -6  13 16866.4 1340.45   5
   4  -6  13 17746.6 1099.96  14
   4   6  14 26502.7 1310.38  12
  -4   6 -14 26533.6 1381.05   9
   4  -6  14 23674.3 1663.89   5
  -4  -6 -14 26414.4 1289.71  13
   4  -6  14 25908.8 1374.88  14
  -4  -6 -15 7715.62 708.660  13
  -4   6 -15 8053.69 782.817   9
   4   6  15 7125.20 695.039  12
   4  -6  15 7537.45 750.098  14
   4  -6  15 5462.29 843.406   5
  -4   6 -16-308.542 225.737   9
   4   6  16 279.809 218.090  12
  -4  -6 -16 558.094 279.566  13
   4  -6  16 290.216 379.717   5
   4  -6  16 132.298 224.255  14
   4   6  17 602.858 233.410  12
  -4  -6 -17 307.098 244.913  13
   4  -6  17 7.73681 366.353   5
   4  -6  17 491.754 337.378  14
  -4   6 -17 645.626 306.081   9
  -4  -6 -18 14054.4 1073.25  13
  -4   6 -18 15231.4 1170.74   9
   4  -6  18 15204.3 1555.61   5
   4  -6  18 14139.0 1181.41  14
   4   6  18 15971.5 1108.02  12
  -4  -6 -19 3846.69 595.315  13
   4  -6  19 3855.58 869.554   5
  -4   6 -19 3732.75 626.921   9
   4   6  19 2710.68 517.319  10
   4   6  19 3852.35 565.942  12
  -4   6 -20 5102.52 763.388  13
   4   6  20 3839.17 626.335  10
   4  -6  20 3945.56 883.165   5
   4   6  20 3734.74 574.802  12
  -4   6 -20 4411.18 701.581   9
  -4  -6 -20 4501.44 644.028  13
   4   6  21 3801.87 595.803  12
  -4  -6 -21 3047.47 540.726  13
   4   8 -22 740.683 345.202  13
   4   8 -22 698.286 335.521   9
   4  -8 -21 15284.4 1221.00  13
  -4   8  21 17415.9 1348.52  10
   4   8 -21 14622.3 1309.43   6
   4   8 -21 14194.9 1139.28   9
  -4  -8  21 17109.5 1925.12   5
   4   8 -21 14357.1 1222.24  13
   4  -8 -20 827.412 403.903  13
   4   8 -20 10.0831 282.392   6
   4   8 -20-180.700 279.843   9
  -4  -8  20 586.993 496.245   5
  -4  -8  20 28.2481 177.040  14
  -4   8  20 391.918 242.184  10
   4   8 -19-83.3675 211.544   9
   4   8 -19-40.7008 222.026   6
   4  -8 -19 59.4128 210.163  13
  -4  -8  19-340.640 235.194  14
  -4  -8  19-597.526 465.223   5
  -4   8  19 331.104 285.165  10
   4   8 -18 460.571 228.732   9
   4   8 -18 504.724 312.327   6
   4  -8 -18 857.010 306.295  13
  -4  -8  18 225.945 393.250   5
  -4   8  18 322.847 257.598  10
  -4  -8  18 481.920 206.752  14
  -4  -8  17 6052.14 644.028  14
  -4   8  17 5259.53 661.226  10
   4   8 -17 4726.89 664.440   6
   4   8 -17 6480.57 672.563   9
   4  -8 -17 4337.84 598.842  13
  -4  -8  17 4996.58 923.906   5
   4  -8 -16 5265.56 627.012  13
   4   8 -16 4798.95 629.982   6
   4   8 -16 5783.70 632.244   9
  -4  -8  16 4812.39 908.140   5
  -4   8  16 5702.27 657.414  10
  -4  -8  16 4868.54 542.899  14
   4   8 -15 7021.14 664.452   9
  -4  -8  15 8670.19 1191.99   5
   4   8 -15 6365.60 701.234   6
  -4  -8  15 7094.11 630.033  14
  -4   8  15 7248.57 559.253   8
   4  -8 -15 7137.37 709.067  13
  -4   8  15 5802.78 648.867  10
   4  -8 -14 3796.75 506.886  13
  -4   8  14 3353.28 374.498   8
  -4  -8  14 4243.06 881.696   5
  -4   8  14 3806.60 507.119  10
   4   8 -14 4334.77 504.248   9
  -4  -8  14 3883.00 492.608  14
   4  -8 -13 9703.70 781.524  13
  -4   8  13 7055.12 549.472   8
  -4  -8  13 7901.47 637.752  14
   4   8 -13 8071.93 663.420   9
  -4  -8  13 8704.53 1077.12   5
  -4   8  13 7648.83 685.490  10
  -4  -8  12 7821.91 615.032  14
  -4   8  12 10751.0 668.552   8
   4   8 -12 8891.86 669.952   9
  -4   8  12 10198.1 758.795  10
   4  -8 -12 10958.7 803.242  13
   4   8 -12 9182.04 796.988   3
  -4  -8  12 11262.4 1218.26   5
  -4   8  11 66230.7 1851.34   8
  -4  -8  11 65175.0 2904.79   5
  -4  -8  11 64607.5 1903.20  14
   4  -8 -11 66073.2 2085.76  13
   4   8 -11 66642.9 1943.24   9
  -4   8  11 62113.7 1985.01  10
   4   8 -11 62467.3 2206.97   3
   4  -8 -10 7080.06 623.044  13
  -4   8  10 6988.69 587.827  10
   4   8 -10 7298.18 563.620   9
  -4  -8  10 7487.08 934.116   5
   4   8 -10 7227.99 687.035   3
  -4   8  10 6756.22 523.085   8
   4   8 -10 6986.62 402.603   8
  -4  -8  10 7179.80 557.392  14
   4  -8  -9 31383.3 836.200   2
  -4  -8   9 35175.5 1963.60   5
  -4   8   9 30114.8 1219.67  10
   4   8  -9 31242.3 1188.53   9
  -4  -8   9 32664.7 1198.06  14
   4   8  -9 30540.6 1417.21   3
   4  -8  -9 31338.0 1304.44  13
  -4   8   9 29294.2 1144.00   8
   4   8  -9 32355.0 967.034   8
   4  -8  -8 5744.43 528.406  13
  -4  -8   8 4618.86 452.248   2
  -4  -8   8 4411.20 410.852  14
   4   8  -8 4867.60 354.980   8
   4  -8  -8 4936.88 262.466   2
  -4   8   8 4902.92 425.120   8
   4   8  -8 4928.61 561.066   3
  -4  -8   8 5203.28 768.140   5
  -4   8   8 4833.77 457.555  10
   4   8  -8 4768.08 416.989   9
   4  -8  -7 13257.7 699.243  14
   4  -8  -7 12697.6 620.461   4
   4   8  -7 12495.0 594.806   8
   4  -8  -7 12608.4 769.309  13
   4   8  -7 12338.9 850.584   3
  -4  -8   7 13401.6 1148.52   5
  -4  -8   7 12572.1 676.364  14
  -4  -8   7 12435.2 719.233   2
  -4   8   7 13009.2 712.762  10
  -4   8   7 13599.2 711.678   8
   4  -8  -7 12692.4 413.882   2
   4  -8  -6 37504.1 1242.83  14
   4  -8  -6 39161.3 1383.40  13
  -4  -8   6 36085.9 1194.00  14
   4   8  -6 36034.1 1479.72   3
  -4  -8   6 37317.6 1917.41   5
  -4   8   6 36846.5 1257.23   8
  -4   8   6 38057.7 1231.95  10
   4  -8  -6 36223.7 791.225   2
  -4  -8   6 37443.0 1266.52   2
   4  -8  -6 39199.8 1145.22   4
  -4  -8   5 65484.3 2535.73   5
   4  -8  -5 63651.4 1699.35  14
  -4   8   5 62119.3 1717.84   8
   4   8  -5 59810.0 1960.64   3
   4  -8  -5 63860.5 1547.37   4
  -4  -8   5 60647.2 1690.73   2
  -4  -8   5 63138.4 1652.65  14
   4  -8  -5 62052.3 1154.48   2
  -4   8   5 62661.7 1634.52  10
  -4   8   4 9033.95 568.179   8
   4  -8  -4 8418.42 466.560   4
  -4  -8   4 8295.46 510.958  14
  -4  -8   4 8920.99 873.836   5
   4  -8  -4 8356.09 281.124   2
   4  -8  -4 8343.60 536.335  14
  -4   8   4 7739.41 492.378  10
   4   8  -4 8304.67 657.574   3
  -4  -8   4 8796.92 554.723   2
  -4   8   3 12904.4 686.538   8
  -4  -8   3 13280.1 654.523   2
  -4  -8   3 13089.8 638.017  14
   4  -8  -3 12699.1 572.753   4
  -4  -8   3 13019.1 1050.55   5
   4  -8  -3 12113.3 466.864   5
  -4   8   3 12772.8 583.680  10
   4   8  -3 13452.5 818.560   3
   4  -8  -3 13692.9 697.254  14
   4  -8  -3 12471.5 370.630   2
  -4  -8   2 83007.3 1936.04  14
   4   8  -2 79159.3 2267.80   3
  -4  -8   2 83797.8 1953.44   2
  -4   8   2 86894.0 2077.11   8
   4  -8  -2 83284.9 1848.28   4
  -4  -8   2 83874.5 2825.47   5
   4  -8  -2 80393.1 1875.47   5
   4  -8  -2 84194.8 2050.99  14
  -4   8   2 84380.8 1798.76  10
   4   8  -2 82543.9 1805.03  12
   4   8  -1 33927.6 1012.14  12
  -4   8   1 34047.7 1150.62   8
   4  -8  -1 32032.5 1127.87  14
  -4  -8   1 32446.0 1060.38  14
  -4   8   1 30759.4 880.653  10
   4   8  -1 33212.4 1303.06   3
   4  -8  -1 32564.5 1080.18   5
  -4  -8   1 33168.9 1055.86   2
   4  -8  -1 31878.1 983.730   4
  -4   8   0 10576.5 619.928   8
   4  -8   0 12167.3 564.652   4
   4   8   0 10987.5 561.051  12
  -4  -8   0 12414.1 594.344   2
  -4   8   0 10455.9 429.240  10
  -4  -8   0 11938.6 604.446  14
   4  -8   0 11748.6 660.029   5
   4   8   0 11371.3 728.842   3
   4  -8   0 11572.9 656.415  14
  -4   8  -1 592.556 181.695   8
   4  -8   1 595.529 154.974   4
  -4   8  -1 550.930 79.6588  10
   4   8   1 380.330 127.865  12
  -4  -8  -1 620.890 165.733  14
  -4  -8  -1 659.788 157.982   2
   4   8   1 959.857 232.023   3
   4  -8   1 551.718 204.515   5
   4  -8   1 715.178 195.457  14
   4  -8   2 59850.9 1518.71   4
   4  -8   2 58573.5 1705.59  14
  -4   8  -2 59437.3 1643.08   8
  -4  -8  -2 57928.3 1522.88   2
   4   8   2 59103.0 1793.68   3
   4  -8   2 61079.7 1856.91   5
   4   8   2 61167.5 1618.54  12
   4   8   3 11711.6 640.495  12
   4  -8   3 11347.0 591.719   4
  -4   8  -3 10636.5 616.507   8
  -4  -8  -3 12132.7 600.032   2
   4   8   3 11282.4 698.476   3
   4  -8   3 11465.5 788.649   5
   4  -8   3 10926.6 677.166  14
   4   8   4 13842.9 734.544  12
   4  -8   4 14545.7 696.541   4
  -4   8  -4 14874.9 909.170  11
   4  -8   4 14760.3 929.027   5
   4   8   4 13619.7 778.083   3
  -4   8  -4 14838.3 751.723   9
  -4  -8  -4 13832.4 656.308   2
  -4  -8  -4 14881.4 729.649  13
   4  -8   4 14884.3 814.479  14
  -4   8  -5 17110.9 834.918   9
   4   8   5 17245.3 851.285  12
   4  -8   5 16312.2 885.062  14
  -4  -8  -5 17018.9 754.395   2
  -4   8  -5 15607.3 935.272  11
   4   8   5 17971.2 886.266   3
   4  -8   5 17193.9 1045.04   5
  -4  -8  -5 17346.7 823.515  13
   4   8   6 66802.6 1923.67  12
   4  -8   6 66684.6 2007.94  14
  -4  -8  -6 64962.6 1725.36   2
  -4   8  -6 64663.1 2061.51  11
  -4  -8  -6 68776.9 1869.28  13
   4   8   6 69408.2 1928.32   3
   4  -8   6 67713.0 2314.08   5
  -4   8  -6 67714.1 1922.45   9
  -4  -8  -7 977.966 199.915   2
   4  -8   7 613.048 212.898  14
   4   8   7 1334.21 283.297  12
  -4   8  -7 911.274 238.450   9
   4  -8   7 1100.88 331.213   5
   4   8   7 1084.50 239.122   3
  -4  -8  -7 1107.10 237.561  13
  -4   8  -7 994.512 248.792  11
  -4   8  -8 20837.7 1047.11  11
   4   8   8 20004.4 1012.44  12
  -4  -8  -8 20493.1 917.741   2
  -4  -8  -8 20907.7 997.572  13
   4  -8   8 22157.4 1350.21   5
   4   8   8 22635.6 993.239   3
   4  -8   8 20482.1 1080.93  14
  -4   8  -8 19314.9 1002.98   9
  -4   8  -9 717.868 269.269   9
   4   8   9 1058.43 230.256   3
  -4  -8  -9 856.089 201.650  13
  -4   8  -9 917.035 240.982  11
   4  -8   9 1192.60 281.148  14
   4   8   9 904.565 241.010  12
  -4  -8  -9 799.258 220.937   2
   4  -8   9 920.184 340.142   5
  -4  -8 -10 27551.3 1229.87  13
  -4  -8 -10 27505.5 1161.93   2
   4   8  10 28596.8 1297.00  12
   4  -8  10 27035.9 1247.05  12
   4  -8  10 28954.4 1362.63  14
   4   8  10 29927.5 1156.05   3
  -4   8 -10 27545.4 1291.69   9
   4  -8  10 27217.7 1644.96   5
   4   8  11 16855.6 997.498  12
  -4  -8 -11 17253.6 987.977  13
   4  -8  11 17020.7 1055.09  14
  -4  -8 -11 17013.1 932.049   2
  -4   8 -11 16523.1 1026.75   9
   4  -8  11 16934.5 1321.32   5
  -4  -8 -12 18490.9 1011.00   2
   4   8  12 18507.3 1090.19  12
   4  -8  12 19746.7 1184.79  14
  -4  -8 -12 17824.4 1035.96  13
   4  -8  12 17080.6 1433.62   5
  -4   8 -12 20733.5 1190.75   9
   4   8  13 10130.8 824.447  12
  -4  -8 -13 10417.7 781.681   2
   4  -8  13 11677.1 933.607  14
   4  -8  13 10900.4 1164.73   5
  -4   8 -13 9047.01 804.237   9
  -4  -8 -13 10584.3 816.092  13
  -4  -8 -14 2328.77 420.061  13
  -4   8 -14 1995.56 415.807   9
  -4  -8 -14 2450.64 402.700   2
   4  -8  14 3140.33 683.545   5
   4   8  14 2300.52 420.229  12
   4  -8  14 1823.30 388.477  14
  -4  -8 -15 4423.75 555.317   2
   4   8  15 5114.77 627.829  12
  -4  -8 -15 5108.28 606.461  13
  -4   8 -15 5329.52 678.222   9
   4  -8  15 3189.73 736.038   5
   4  -8  15 4857.51 643.485  14
   4   8  16 5391.75 648.211  12
  -4   8 -16 6051.98 731.109   9
  -4  -8 -16 4473.88 589.913   2
   4  -8  16 5044.22 918.800   5
   4  -8  16 4901.85 664.714  14
  -4  -8 -16 5618.02 642.063  13
   4   8  17 5365.72 669.331  12
  -4   8 -17 6183.00 753.015   9
  -4  -8 -17 5447.21 653.189   2
  -4  -8 -17 6210.70 717.545  13
   4  -8  17 5608.69 964.233   5
   4  -8  17 5962.18 750.769  14
   4   8  18 3840.96 594.565  12
  -4   8 -18 3997.24 629.972   9
   4  -8  18 4145.96 627.055  14
   4  -8  18 2698.50 724.739   5
  -4  -8 -18 3656.22 565.071   2
  -4  -8 -18 3590.15 575.938  13
   4   8  19 50.8207 255.552  12
  -4  -8 -19 538.088 266.534   2
  -4  -8 -19 530.730 293.796  13
   4   8  19 377.784 272.510  10
   4  -8  19 287.431 398.808   5
   4  -8  19 471.054 309.320  14
  -4   8 -19 279.153 247.915   9
  -4  -8 -20 6447.75 781.993   2
  -4  -8 -20 7083.55 835.768  13
   4 -10 -20 834.917 342.834  13
   4  10 -20 1273.70 377.922   9
  -4 -10  20 1333.72 633.105   5
  -4  10  20 1249.28 426.933  10
   4 -10 -19 12278.3 1111.28  13
   4  10 -19 10803.4 1093.65   6
   4  10 -19 12168.5 1044.39   9
  -4 -10  19 10834.0 1564.33   5
  -4  10  19 11305.9 1057.23  10
  -4 -10  18 2870.04 481.977  14
  -4 -10  18 2770.30 834.108   5
   4  10 -18 2621.02 544.090   6
   4 -10 -18 2955.93 545.717  13
  -4  10  18 2416.01 508.575  10
   4  10 -18 2546.00 483.720   9
   4  10 -17 34.3645 198.765   9
  -4 -10  17-123.714 251.756  14
   4  10 -17-114.642 273.148   6
  -4  10  17 285.456 243.711  10
  -4 -10  17 528.416 540.325   5
   4 -10 -17 151.589 260.593  13
   4 -10 -16 22121.7 1366.93  13
   4  10 -16 19719.2 1240.64   9
   4  10 -16 23190.6 1457.68   6
  -4 -10  16 22310.4 1265.64  14
  -4  10  16 21174.8 1335.73  10
  -4 -10  16 21754.4 2013.81   5
   4 -10 -15 1719.89 422.686  13
  -4 -10  15 2356.50 428.510  14
   4  10 -15 1543.23 378.727   9
  -4 -10  15 1860.66 640.268   5
  -4  10  15 1599.87 382.019  10
  -4  10  15 2283.69 371.766   8
  -4 -10  14 82.7193 400.516   5
   4  10 -14 67.3273 164.204   9
  -4 -10  14 60.5841 172.008  14
   4 -10 -14 217.975 233.330  13
  -4  10  14 106.763 138.900   8
  -4  10  14 74.6562 210.362  10
  -4  10  13 5563.39 546.061   8
   4  10 -13 5095.18 582.615   9
  -4 -10  13 5636.91 580.998  14
  -4 -10  13 3737.65 860.688   5
  -4  10  13 5939.18 651.111  10
   4 -10 -13 5715.72 655.560  13
  -4 -10  12 13378.7 873.346  14
  -4  10  12 13306.3 835.696   8
   4 -10 -12 13407.0 962.610  13
  -4  10  12 14163.0 953.066  10
  -4 -10  12 12959.8 1395.79   5
   4  10 -12 13473.4 901.759   9
   4  10 -11 2264.70 455.610   3
   4  10 -11 2741.96 387.777   9
  -4  10  11 2001.62 323.660   8
  -4 -10  11 3252.82 431.887  14
   4 -10 -11 2352.66 424.305  13
  -4 -10  11 1078.43 354.795   5
  -4  10  11 2103.46 381.475  10
   4 -10 -10 19937.9 1141.14  13
   4 -10 -10 20143.1 911.701   4
  -4 -10  10 17799.2 1568.02   5
   4  10 -10 19404.8 1026.94   9
  -4 -10  10 20176.4 1037.28  14
  -4  10  10 20541.8 1029.12   8
  -4  10  10 20806.6 1083.72  10
   4 -10 -10 21157.6 1058.84  14
   4  10 -10 19341.1 1251.47   3
   4 -10  -9 35904.9 1249.93   4
   4 -10  -9 41128.4 1628.14  13
  -4 -10   9 40127.6 1483.79  14
   4 -10  -9 37720.5 1437.40  14
  -4  10   9 38442.0 1446.26   8
   4  10  -9 38997.0 1791.71   3
  -4 -10   9 38195.4 2277.20   5
   4  10  -9 38657.1 1230.00   8
   4  10  -9 37864.3 1441.90   9
  -4  10   9 36894.4 1448.87  10
   4  10  -8 28454.7 1059.54   8
   4 -10  -8 29639.3 1065.95   4
   4 -10  -8 30775.8 1248.81  14
   4  10  -8 28790.4 1503.31   3
  -4 -10   8 28506.6 1239.16   2
  -4 -10   8 28336.4 1199.85  14
  -4 -10   8 30134.0 1942.61   5
  -4  10   8 29045.7 1216.06  10
  -4  10   8 28456.8 1218.07   8
   4  10  -7 2911.55 312.280   8
   4 -10  -7 3023.19 316.133   4
  -4 -10   7 3691.04 428.844   2
  -4  10   7 2982.91 397.958   8
   4  10  -7 3156.58 493.763   3
  -4 -10   7 2764.79 641.935   5
  -4  10   7 2704.78 360.431  10
   4 -10  -7 2933.35 378.453  14
  -4 -10   7 2585.54 357.430  14
   4  10  -6 7288.59 732.933   3
  -4 -10   6 8180.68 1004.72   5
   4 -10  -6 7838.22 493.210   4
   4 -10  -6 7329.43 573.326  14
  -4  10   6 7019.30 577.307   8
  -4  10   6 7158.91 541.088  10
  -4 -10   6 7539.12 589.447   2
  -4 -10   6 8555.12 606.062  14
   4  10  -6 8405.92 556.291   8
   4 -10  -5 25673.4 935.990   4
   4  10  -5 25079.4 1026.19   8
   4 -10  -5 25375.5 1103.88  14
  -4  10   5 26571.7 1138.94   8
   4  10  -5 24589.8 1328.69   3
  -4 -10   5 25854.1 1082.43   2
  -4 -10   5 26967.5 1740.31   5
  -4  10   5 26360.4 1024.97  10
  -4 -10   5 25910.1 1081.47  14
  -4  10   4 22037.3 895.989  10
   4 -10  -4 24241.8 891.008   4
  -4  10   4 22561.3 1038.99   8
  -4 -10   4 22287.5 980.845  14
   4  10  -4 23072.9 1263.10   3
  -4 -10   4 24381.5 1638.71   5
  -4 -10   4 22644.9 988.882   2
   4 -10  -4 22324.6 1034.04  14
  -4 -10   3 4732.67 710.432   5
  -4  10   3 5074.11 479.885   8
  -4  10   3 4861.81 374.751  10
   4  10  -3 5919.40 636.318   3
   4 -10  -3 5182.23 406.685   4
   4 -10  -3 4801.72 469.827  14
  -4 -10   3 4783.56 429.761   2
  -4 -10   3 5018.51 455.211  14
  -4  10   2 4522.64 451.246   8
  -4 -10   2 4007.41 658.529   5
  -4 -10   2 4342.45 398.787   2
   4  10  -2 3969.19 506.102   3
   4 -10  -2 4709.02 484.493  14
  -4  10   2 4896.40 355.285  10
  -4 -10   2 4397.11 409.988  14
   4 -10  -2 4940.10 379.742   4
  -4  10   1 3925.47 412.399   8
  -4  10   1 2923.97 260.660  10
   4 -10  -1 3148.57 310.366   4
  -4 -10   1 2928.41 330.508   2
   4  10  -1 2852.99 426.334   3
   4 -10  -1 4391.69 457.378  14
  -4 -10   1 3433.65 377.296  14
  -4  10   0 55891.8 1700.56   8
   4  10   0 52388.7 1528.09  12
  -4 -10   0 52318.1 1596.09  14
   4  10   0 55691.3 1954.36   3
   4 -10   0 53996.7 1727.75  14
   4 -10   0 53287.1 1462.47   4
  -4 -10   0 55251.5 1559.55   2
   4 -10   1 7867.54 493.693   4
   4  10   1 7659.63 523.737  12
  -4 -10  -1 7456.19 508.925   2
   4  10   1 6743.98 651.436   3
   4 -10   1 7067.31 620.393   5
  -4 -10  -1 7680.49 552.436  14
  -4  10  -1 7542.30 570.112   8
   4 -10   1 7579.86 598.420  14
   4  10   2 12824.6 720.924  12
  -4 -10  -2 13188.5 738.090  14
  -4 -10  -2 12201.1 658.183   2
   4 -10   2 13206.6 667.702   4
  -4  10  -2 12924.0 756.834   8
   4  10   2 13191.1 876.051   3
   4 -10   2 12981.3 889.701   5
   4 -10   2 12610.2 792.395  14
   4  10   3 19932.3 927.370  12
   4 -10   3 19551.0 1008.07  14
  -4 -10  -3 19325.6 842.317   2
  -4 -10  -3 20915.0 954.836  14
   4  10   3 19110.4 1059.60   3
   4 -10   3 19853.3 1153.17   5
   4 -10   3 18977.6 851.419   4
  -4  10  -3 20564.9 967.619   8
  -4  10  -4 21584.0 1020.62   9
   4  10   4 22324.2 1022.93  12
  -4  10  -4 21669.2 998.738   8
   4 -10   4 21829.0 1087.92  14
  -4  10  -4 20642.0 1211.82  11
  -4 -10  -4 22333.4 916.147   2
   4  10   4 22648.7 1156.46   3
   4 -10   4 23231.6 1329.77   5
  -4 -10  -4 21787.8 1004.25  14
   4  10   5 7490.36 650.092   3
   4 -10   5 7752.90 654.550  14
   4 -10   5 7621.09 781.898   5
  -4  10  -5 8158.77 624.072   9
  -4 -10  -5 8293.88 548.488   2
   4  10   5 6995.17 583.923  12
  -4  10  -5 6108.11 658.007  11
  -4  10  -6 658.463 247.753  11
   4  10   6 700.644 239.589  12
  -4 -10  -6 422.907 141.308   2
   4  10   6 618.082 223.760   3
   4 -10   6 490.667 276.517   5
  -4  10  -6 658.552 222.806   9
   4 -10   6 740.571 264.543  14
  -4  10  -7 6755.72 658.281  11
   4  10   7 9176.96 699.700  12
   4  10   7 8739.52 695.910   3
  -4 -10  -7 7299.91 626.104  13
   4 -10   7 7750.10 865.001   5
  -4 -10  -7 7597.12 548.640   2
   4 -10   7 6708.04 662.682  14
  -4  10  -7 7196.04 631.687   9
  -4 -10  -8 1750.68 351.490  13
  -4  10  -8 2037.40 358.113   9
   4  10   8 1954.27 350.673  12
   4 -10   8 1829.04 365.812  14
  -4  10  -8 1351.08 317.170  11
  -4 -10  -8 1816.22 289.052   2
   4  10   8 1776.06 334.023   3
   4 -10   8 2507.33 506.451   5
   4  10   9 27582.5 1258.94   3
   4  10   9 27472.8 1306.57  12
   4 -10   9 24287.5 1644.08   5
  -4  10  -9 27691.3 1345.17   9
  -4 -10  -9 27489.9 1136.21   2
  -4 -10  -9 25821.6 1247.08  13
   4 -10   9 27621.8 1392.18  14
   4 -10  10 30.1563 187.814  14
  -4 -10 -10 176.149 129.432   2
   4 -10  10 470.184 296.429   5
  -4 -10 -10 380.880 193.798  13
  -4  10 -10 154.802 203.064   9
   4  10  10-204.720 227.333  12
   4  10  11 6762.75 674.183  12
  -4 -10 -11 5678.79 609.861  13
  -4  10 -11 6826.38 679.274   9
  -4 -10 -11 6635.90 568.444   2
   4 -10  11 4906.36 796.734   5
   4 -10  11 5736.49 670.020  14
  -4  10 -12 227.350 241.886   9
   4  10  12-248.641 234.582  12
   4 -10  12-143.478 202.662  14
  -4 -10 -12 164.733 191.909   2
   4 -10  12 87.7161 283.360   5
  -4 -10 -12 215.333 189.484  13
   4  10  13 25114.0 1380.86  12
  -4 -10 -13 26795.1 1407.56  13
   4 -10  13 23271.7 1839.03   5
  -4 -10 -13 25299.6 1219.78   2
   4 -10  13 25930.1 1488.38  14
  -4  10 -13 23901.4 1400.33   9
  -4 -10 -14 1717.07 387.992  13
   4  10  14 2314.89 451.218  12
   4 -10  14 1344.43 386.399  14
  -4  10 -14 1652.88 402.747   9
  -4 -10 -14 1798.25 355.326   2
   4 -10  14 2315.74 686.727   5
   4 -10  15 5483.96 721.160  14
   4  10  15 4781.08 638.177  12
  -4 -10 -15 4130.12 589.694  13
   4 -10  15 6622.30 1060.24   5
  -4 -10 -15 4375.80 536.518   2
  -4  10 -15 4715.68 672.874   9
   4  10  16 3332.62 555.806  12
  -4  10 -16 3902.52 638.834   9
  -4 -10 -16 3568.66 551.820  13
   4 -10  16 3717.67 867.616   5
   4 -10  16 3668.01 618.508  14
  -4 -10 -16 3922.51 520.002   2
  -4  10 -17 4865.35 719.713   9
   4 -10  17 5269.74 1038.93   5
  -4 -10 -17 5491.75 722.337  13
   4 -10  17 4319.96 672.837  14
  -4 -10 -17 4369.95 567.416   2
   4  10  17 4977.29 690.120  12
  -4 -10 -18 4243.32 628.843  13
  -4 -10 -18 3467.61 529.494   2
   4 -10  18 4572.24 719.775  14
   4 -12 -18 4202.69 680.638  13
  -4  12  18 2118.18 515.500  10
  -4 -12  18 2358.24 806.947   5
   4  12 -18 3244.81 585.957   9
   4 -12 -17 1298.44 422.245  13
   4  12 -17 852.935 340.288   9
   4  12 -17 1386.01 472.564   6
  -4 -12  17 977.960 618.352   5
  -4  12  17 1087.13 373.715  10
   4  12 -16 430.132 244.501   9
  -4  12  16 664.429 265.268   8
  -4 -12  16 84.4044 204.681  14
   4 -12 -16 290.697 291.661  13
  -4  12  16 405.965 256.074  10
   4 -12 -16 826.783 314.156  14
  -4 -12  15 25.6550 188.510  14
   4  12 -15 298.148 217.281   9
  -4  12  15 181.485 162.449   8
   4 -12 -15 106.684 221.068  13
  -4 -12  15 1.57523 472.662   5
  -4  12  15 349.782 253.405  10
   4 -12 -15 137.366 196.999  14
  -4 -12  14 525.790 263.017  14
  -4  12  14 423.741 159.929   8
   4 -12 -14 150.728 195.802  14
   4  12 -14 808.136 295.118   9
   4 -12 -14-100.238 238.669  13
  -4 -12  14 144.742 453.491   5
  -4  12  14 237.578 202.642  10
   4 -12 -13 3080.28 526.030  13
   4  12 -13 3139.32 518.677   9
  -4 -12  13 3586.67 510.647  14
  -4 -12  13 3749.98 877.356   5
  -4  12  13 3407.20 528.568  10
   4 -12 -13 3405.29 487.670  14
  -4  12  13 4082.82 526.692   8
   4  12 -12 2074.27 401.634   9
  -4  12  12 1912.51 364.597   8
  -4 -12  12 1413.21 335.895  14
   4 -12 -12 1430.87 340.858  14
  -4  12  12 1329.06 313.072  10
  -4 -12  12 2104.06 646.810   5
   4  12 -11 209.800 184.902   9
  -4  12  11 17.7512 148.409   8
  -4 -12  11-119.482 210.330  14
   4 -12 -11 5.59788 120.192   4
  -4 -12  11 171.768 361.157   5
  -4  12  11 130.140 171.045  10
   4 -12 -11 232.785 188.494  14
   4  12 -10 1181.59 291.103   9
   4 -12 -10 1643.52 277.271   4
  -4 -12  10 1311.16 536.644   5
  -4 -12  10 1437.39 332.595  14
  -4  12  10 1006.84 273.626  10
   4  12 -10 1029.88 385.937   3
   4 -12 -10 922.256 276.996  14
  -4  12  10 1491.82 332.552   8
  -4 -12   9 1428.98 315.498  14
   4  12  -9 1615.35 258.774   8
   4 -12  -9 1604.22 270.175   4
  -4  12   9 2049.24 346.640   8
   4  12  -9 1937.63 489.611   3
  -4 -12   9 2821.51 762.448   5
  -4  12   9 1893.84 341.870  10
   4  12  -9 1665.66 357.711   9
   4 -12  -9 1581.59 332.322  14
   4 -12  -8 5173.99 436.763   4
   4  12  -8 4325.31 441.950   8
  -4 -12   8 4173.58 507.159   2
   4 -12  -8 4716.02 536.224  14
  -4  12   8 4488.97 526.247   8
   4  12  -8 4491.71 638.196   3
  -4 -12   8 3312.77 701.726   5
  -4  12   8 5325.08 525.927  10
  -4 -12   8 4915.85 527.589  14
   4 -12  -7 10902.7 635.398   4
  -4  12   7 9571.59 747.397   8
   4 -12  -7 10494.6 777.431  14
   4  12  -7 11260.3 1004.58   3
   4  12  -7 10106.7 681.235   8
  -4 -12   7 10034.8 742.354  14
  -4 -12   7 11576.0 1287.94   5
  -4 -12   7 10119.1 755.466   2
  -4  12   7 9984.65 716.857  10
  -4  12   6 3179.25 384.124  10
  -4 -12   6 3219.26 429.452   2
  -4  12   6 2585.92 399.523   8
   4  12  -6 3381.91 407.683   8
  -4 -12   6 3282.19 418.594  14
   4 -12  -6 3013.14 340.540   4
  -4 -12   6 3376.58 696.747   5
   4  12  -6 3118.09 551.895   3
   4 -12  -6 3654.32 461.174  14
  -4  12   5 2714.99 403.656   8
   4  12  -5 2551.09 352.468   8
   4 -12  -5 3048.90 422.776  14
  -4 -12   5 2061.44 351.582  14
  -4 -12   5 2014.70 552.261   5
  -4 -12   5 1948.96 320.979   2
   4  12  -5 2211.57 451.744   3
   4 -12  -5 2758.96 320.167   4
  -4  12   5 2630.74 330.663  10
  -4  12   4 3553.84 463.182   8
  -4 -12   4 3875.59 456.472  14
  -4 -12   4 3982.05 723.003   5
   4 -12  -4 3879.76 359.440   4
   4  12  -4 4188.66 626.415   3
  -4 -12   4 3821.58 427.591   2
   4  12  -4 4409.78 468.533   8
   4 -12  -4 3505.63 462.590  14
   4  12  -3 18065.5 972.908   8
  -4  12   3 21134.2 1085.58   8
  -4 -12   3 17956.7 937.651   2
   4 -12  -3 19125.2 1053.53  14
  -4 -12   3 20097.8 1025.10  14
  -4 -12   3 19289.5 1545.73   5
   4  12  -3 21263.7 1323.37   3
   4 -12  -3 19470.5 834.968   4
  -4  12   2-99.1764 191.624   8
   4 -12  -2 139.232 137.574   4
   4  12  -2 36.4650 139.872   8
  -4 -12   2 52.0445 136.545  14
  -4 -12   2 114.285 125.227   2
   4 -12  -2-116.158 194.850  14
   4  12  -2-53.6991 204.719   3
   4 -12  -1 15795.8 749.979   4
  -4 -12   1 16617.4 860.851   2
   4  12  -1 17269.7 1173.73   3
  -4 -12   1 14649.0 869.453  14
   4 -12  -1 16796.0 994.798  14
  -4  12   1 16928.1 970.401   8
  -4 -12   0 532.432 213.174  14
   4 -12   0 483.818 160.217   4
  -4 -12   0 266.312 146.523   2
   4 -12   0 342.843 203.773  14
   4  12   0 626.001 307.535   3
  -4  12   0 723.314 253.569   8
  -4  12  -1 28325.3 1279.59   8
  -4 -12  -1 28721.0 1139.01   2
   4 -12   1 28347.9 1336.88  14
   4  12   1 28690.9 1518.75   3
  -4 -12  -1 30366.5 1277.24  14
   4 -12   1 27378.8 1055.89   4
  -4 -12  -2 43036.2 1588.20  14
   4 -12   2 45928.0 1454.79   4
   4 -12   2 44811.8 1735.02  14
   4  12   2 43536.2 1889.73   3
  -4  12  -2 45052.7 1652.36   8
  -4 -12  -2 45310.9 1480.12   2
  -4  12  -3 10886.7 773.114   8
   4  12   3 10610.5 737.995  12
  -4 -12  -3 11596.0 698.271   2
   4  12   3 11554.8 928.615   3
   4 -12   3 11201.6 836.208  14
  -4 -12  -3 12422.9 805.733  14
  -4  12  -4 8161.69 670.712   8
   4  12   4 8021.11 661.372  12
  -4 -12  -4 8113.59 664.091  14
   4 -12   4 7951.91 726.708  14
  -4  12  -4 7769.81 660.792   9
  -4  12  -4 6597.11 756.109  11
   4  12   4 7445.48 740.883   3
  -4 -12  -4 7621.84 557.183   2
   4 -12   5 1001.53 364.143   5
  -4  12  -5 1299.57 301.283   9
  -4  12  -5 923.728 281.161  11
   4  12   5 933.075 272.557  12
   4 -12   5 1022.34 317.630  14
   4  12   5 963.764 285.048   3
  -4 -12  -5 1027.77 226.975   2
  -4 -12  -5 568.457 214.649  14
   4  12   6 5209.71 554.639  12
  -4 -12  -6 5443.16 480.707   2
  -4  12  -6 4908.62 643.504  11
   4  12   6 6117.99 664.590   3
   4 -12   6 4454.77 703.856   5
  -4  12  -6 4950.11 560.691   9
   4 -12   6 5928.76 657.352  14
  -4 -12  -6 5451.82 568.040  14
   4 -12   7 13893.8 1012.45  14
   4  12   7 14099.5 944.526  12
  -4 -12  -7 16066.9 989.444  14
  -4 -12  -7 15018.3 824.872   2
   4  12   7 14222.4 1015.00   3
  -4  12  -7 13939.0 950.478   9
   4 -12   7 15406.4 1321.92   5
  -4  12  -7 13636.1 1052.18  11
   4 -12   8 5210.48 643.693  14
  -4 -12  -8 4829.91 471.586   2
   4  12   8 4758.36 586.221   3
   4 -12   8 4123.53 712.328   5
   4  12   8 6004.38 639.198  12
  -4  12  -8 6029.81 650.106   9
   4  12   9 9053.00 794.244  12
  -4  12  -9 7733.19 761.192   9
  -4 -12  -9 8094.48 620.566   2
   4 -12   9 8220.20 1015.74   5
   4 -12   9 7880.07 793.460  14
   4  12  10 3196.62 495.097  12
  -4 -12 -10 3058.25 393.512   2
  -4  12 -10 3736.15 554.567   9
   4 -12  10 3579.03 562.483  14
   4 -12  10 4176.43 756.098   5
  -4 -12 -10 3114.35 483.926  13
   4  12  11 9629.90 871.022  12
  -4 -12 -11 8783.91 804.539  13
  -4 -12 -11 10106.4 724.106   2
   4 -12  11 11090.6 1302.56   5
  -4  12 -11 8944.17 848.102   9
   4 -12  11 9410.93 920.478  14
  -4  12 -12 531.533 258.821   9
   4  12  12 1381.99 355.398  12
   4 -12  12 1403.28 370.765  14
   4 -12  12 1098.56 492.807   5
  -4 -12 -12 1456.60 362.736  13
   4 -12  13 9588.78 947.351  14
   4  12  13 8529.46 852.407  12
   4 -12  13 8937.53 1231.10   5
  -4 -12 -13 9822.13 891.971  13
  -4  12 -13 9197.02 916.601   9
   4  12  14 2617.68 476.162  12
   4 -12  14 3440.16 590.252  14
  -4  12 -14 3493.84 606.352   9
   4 -12  14 2867.11 788.496   5
  -4 -12 -14 3197.14 540.341  13
   4  12  15 4983.33 626.042   8
  -4 -12 -15 5608.23 727.588  13
   4 -12  15 3366.40 848.022   5
   4  12  15 3967.64 625.248  12
   4 -12  15 6254.47 807.920  14
  -4  12 -15 5059.56 717.471   9
   4 -12  16 9174.24 1339.52   5
  -4 -12 -16 8536.11 917.543  13
  -4  14  16 1306.24 351.612   8
  -4  14  16 799.293 326.033  10
   4  14 -15 6063.17 768.931   9
   4 -14 -15 6136.02 726.815  14
  -4 -14  15 5839.08 1224.08   5
  -4  14  15 5761.69 691.871   8
  -4  14  15 5507.13 723.953  10
   4  14 -14 1403.61 391.874   9
   4 -14 -14 1619.76 381.782  14
  -4 -14  14 2289.15 442.118  14
  -4 -14  14 1602.89 597.938   5
  -4  14  14 1810.25 403.423   8
  -4  14  14 2157.02 471.638  10
   4  14 -13 2165.83 455.914   9
  -4 -14  13 2218.71 451.537  14
  -4  14  13 2239.79 457.212  10
  -4  14  13 2610.64 457.251   8
  -4 -14  13 1947.18 734.295   5
   4 -14 -13 2838.12 487.284  14
  -4  14  12 2010.81 417.377   8
  -4 -14  12 2302.31 452.407  14
  -4 -14  12 2871.99 856.236   5
   4  14 -12 2519.83 500.025   9
  -4  14  12 1544.91 387.937  10
   4 -14 -12 2303.05 450.657  14
  -4 -14  11 12176.2 970.349  14
  -4  14  11 11368.3 931.571   8
   4 -14 -11 11637.3 950.898  14
  -4 -14  11 10252.7 1414.62   5
  -4  14  11 10403.2 875.302  10
   4  14 -11 11450.5 955.968   9
   4  14 -10 111.799 201.177   9
  -4 -14  10 344.183 195.123  14
  -4 -14  10 286.075 446.374   5
   4 -14 -10 345.977 249.911  14
  -4  14  10 65.0211 175.516  10
  -4  14  10-73.3522 211.474   8
  -4  14   9 579.074 270.020   8
   4 -14  -9 246.720 236.334  14
   4  14  -9 259.031 213.904   9
  -4 -14   9 185.508 188.013  14
  -4 -14   9-371.086 367.517   5
   4  14  -8 6030.66 569.882   8
  -4 -14   8 5213.39 1019.88   5
   4  14  -8 6329.98 867.363   3
  -4 -14   8 6382.19 667.531  14
  -4  14   8 6342.73 680.513   8
   4  14  -8 6276.53 660.194   9
   4 -14  -8 6083.85 668.577  14
   4 -14  -7 32462.9 1557.05  14
  -4  14   7 31711.8 1541.97   8
  -4 -14   7 31586.2 1513.13  14
   4  14  -7 30877.2 1881.42   3
  -4 -14   7 31834.0 1462.63   2
  -4 -14   7 34337.2 2405.12   5
   4  14  -7 30984.6 1367.54   8
  -4 -14   6-8.25837 134.664   2
   4  14  -6 299.244 194.087   8
   4 -14  -6-52.4275 185.685  14
  -4 -14   6 789.024 471.490   5
  -4  14   6-57.0559 228.393   8
  -4 -14   6 790.754 282.093  14
   4  14  -6 544.093 298.293   3
   4  14  -5 4832.31 737.279   3
  -4  14   5 5956.29 649.335   8
   4 -14  -5 4522.02 570.539  14
   4  14  -5 5068.55 550.141   8
  -4 -14   5 4642.41 520.892   2
  -4 -14   5 6264.22 637.624  14
  -4 -14   4 747.457 228.005   2
   4  14  -4 1025.41 297.416   8
   4  14  -4 753.713 361.588   3
  -4  14   4 648.781 242.192   8
  -4 -14   4 802.996 254.137  14
   4 -14  -4 1145.39 337.093  14
   4  14  -3 12175.2 872.462   8
  -4 -14   3 11966.1 804.081   2
  -4  14   3 12371.3 916.656   8
   4  14  -3 12288.0 1113.22   3
  -4 -14   3 12286.8 890.863  14
   4 -14  -3 10041.0 848.241  14
   4  14  -2 3315.78 457.185   8
  -4 -14   2 3141.77 422.861   2
  -4  14   2 2666.21 449.690   8
   4 -14  -2 2463.89 437.270  14
   4  14  -2 2515.21 507.117   3
  -4 -14   2 2829.91 428.867  14
   4  14  -1 35933.4 1579.60   8
  -4 -14   1 37575.2 1590.93  14
   4  14  -1 37130.8 1942.08   3
   4 -14  -1 36365.3 1660.30  14
  -4 -14   1 35841.1 1423.72   2
  -4  14   1 36823.2 1624.51   8
  -4 -14   0 1024.81 273.892  14
   4  14   0 1102.32 316.753   8
  -4  14   0 1239.56 320.560   8
   4  14   0 729.311 323.436   3
  -4 -14   0 870.793 223.243   2
   4 -14   0 747.785 282.050  14
  -4 -14  -1 17376.2 955.705   2
   4 -14   1 18264.1 1156.04  14
   4  14   1 17647.0 1284.63   3
   4  14   1 17729.8 1099.10   8
  -4  14  -1 18193.7 1107.23   8
  -4 -14  -1 18284.2 1083.41  14
  -4 -14  -2 960.487 239.329   2
   4  14   2 589.451 316.564   3
   4  14   2 870.761 292.925   8
  -4  14  -2 599.218 232.492   8
   4 -14   2 567.574 243.912  14
  -4 -14  -2 1056.37 284.950  14
  -4  14  -3 396.199 233.878   8
   4  14   3 692.732 271.930   8
  -4 -14  -3 551.851 238.022  14
   4  14   3 779.211 331.163   3
   4 -14   3 508.367 262.253  14
   4  14   4 2078.81 411.067   8
  -4  14  -4 2053.88 487.584  11
   4  14   4 2471.87 476.119   3
  -4  14  -4 2523.70 431.675   9
   4 -14   4 2013.31 418.877  14
  -4  14  -4 2776.41 438.272   8
  -4 -14  -4 2299.55 419.421  14
   4  14   5 1522.38 344.074   8
  -4  14  -5 1707.92 370.809   9
   4 -14   5 2293.99 447.252  14
  -4 -14  -5 2261.29 426.555  14
   4  14   5 1536.55 415.186   3
  -4  14  -5 2211.14 484.996  11
  -4  14  -6 986.707 365.224  11
  -4  14  -6 815.269 286.403   9
   4  14   6 1207.55 351.777   8
   4 -14   6 1017.00 339.512  14
   4  14   6 984.109 309.202   3
  -4 -14  -6 1501.25 348.645  14
  -4  14  -7 5033.67 626.449   9
   4  14   7 4700.63 606.380   8
   4 -14   7 4647.37 654.799  14
  -4 -14  -7 5550.85 634.111  14
   4  14   8 506.459 245.633   8
   4 -14   8 86.2924 222.571  14
  -4  14  -8 19.7588 189.348   9
  -4 -14  -8 525.287 257.242  14
  -4  14  -9 1621.54 391.983   9
   4 -14   9 3079.02 550.655  14
   4  14   9 1902.78 427.506   8
  -4 -14  -9 2271.48 428.136  14
  -4  14 -10-169.684 268.647   9
  -4 -14 -10-583.950 317.519  14
   4 -14  10 82.4630 261.999  14
   4  14  10-273.032 241.330   8
  -4 -14 -11 16358.9 1149.08  14
   4  14  11 16412.3 1185.58   8
  -4  14 -11 17501.3 1270.65   9
   4 -14  11 18374.3 1342.75  14
  -4  14 -12-239.432 215.301   9
  -4 -14 -12-287.284 295.750  14
   4  14  12-170.546 244.537   8
   4 -14  12 343.668 428.080   5
   4 -14  12 559.660 341.080  14
   4  14  13 1027.63 331.626   8
   4 -14  13 1974.16 602.670   5
   4 -14  14-44.7922 356.842   5
  -4 -16  11 2855.23 510.758  14
  -4  16  11 4967.53 699.152   8
   4  16 -10 1629.26 418.706   9
  -4 -16  10 1311.50 379.683  14
  -4  16  10 1654.47 410.407   8
   4 -16 -10 1558.65 404.367  14
  -4  16   9 10820.7 965.812   8
  -4 -16   9 10054.9 943.457  14
   4 -16  -9 11170.2 994.266  14
   4  16  -9 11073.3 978.251   9
   4  16  -8 371.098 230.264   9
  -4  16   8 646.048 266.896   8
  -4 -16   8 570.805 280.211  14
   4 -16  -8 317.170 246.845  14
  -4  16   7 2857.25 535.551   8
   4  16  -7 3086.22 467.434   8
  -4 -16   7 2530.85 473.502  14
   4 -16  -7 2060.05 461.415  14
   4  16  -6 14497.8 1018.99   8
   4 -16  -6 16534.0 1177.27  14
  -4 -16   6 17529.0 1190.39  14
  -4  16   6 16161.5 1173.23   8
   4  16  -6 16240.3 1476.15   3
   4  16  -5 4966.86 596.535   8
  -4  16   5 4908.67 661.414   8
   4 -16  -5 4415.62 612.662  14
   4  16  -5 5979.64 879.354   3
  -4 -16   5 4582.01 610.025  14
   4  16  -4 1165.78 454.712   3
   4  16  -4 1320.76 315.648   8
  -4  16   4 1723.09 420.052   8
   4 -16  -4 1128.99 344.006  14
  -4 -16   4 1487.83 376.828  14
  -4 -16   3 6036.93 708.245  14
   4  16  -3 5545.30 846.240   3
  -4  16   3 4538.60 622.859   8
   4 -16  -3 5148.01 675.601  14
   4  16  -3 5003.33 602.281   8
  -4 -16   2 1479.02 408.911  14
   4 -16  -2 2462.19 476.196  14
   4  16  -2 2435.84 439.802   8
  -4  16   2 2664.48 478.031   8
   4  16  -2 2243.64 557.951   3
  -4  16   1 8977.65 850.382   8
   4  16  -1 9324.17 864.549   8
  -4 -16   1 10135.9 893.988  14
   4  16  -1 7854.32 961.141   3
   4 -16  -1 9111.73 888.458  14
  -4  16   0 2264.39 444.895   8
   4  16   0 2747.75 489.750   8
   4  16   0 2510.59 533.907   3
  -4 -16   0 2948.15 496.545  14
   4 -16   0 2776.60 501.165  14
  -4  16  -1 3692.86 532.620   8
   4  16   1 4307.53 601.068   8
  -4 -16  -1 4130.07 568.270  14
   4  16   1 4087.40 695.214   3
   4 -16   1 4925.05 673.908  14
  -4  16  -2 749.411 291.398   8
   4 -16   2 4.69015 240.474  14
   4  16   2 786.704 356.290   8
  -4 -16  -2 2.91868 225.938  14
   4  16   2 615.648 277.820   3
  -4  16  -3 1031.98 327.088   9
  -4  16  -3 922.785 297.414   8
   4 -16   3 1051.32 347.076  14
   4  16   3 1609.22 440.206   3
   4  16   3 1010.75 337.892   8
  -4 -16  -3 646.187 278.302  14
  -4  16  -3 530.107 288.424  11
  -4  16  -4 1317.01 443.982  11
  -4 -16  -4 1045.37 323.019  14
   4 -16   4 1626.68 411.718  14
  -4  16  -4 1271.20 348.113   9
   4  16   4 1583.21 387.617   8
   4  16   4 2093.95 506.659   3
  -4  16  -5 2793.61 594.934  11
  -4 -16  -5 2727.64 469.129  14
  -4  16  -5 2765.00 492.533   9
   4  16   5 1599.89 456.676   3
   4  16   5 2654.98 487.289   8
   4 -16   5 2936.51 557.527  14
   4 -16   6 291.099 231.014  14
   4  16   6 397.616 270.994   8
  -4 -16  -6 190.869 171.118  14
  -4  16  -6 429.931 288.628   9
   4 -16   7 1023.19 394.648  14
  -4 -16  -7 1077.16 379.432  14
   4  16   7 440.630 276.170   8
  -4  16  -7 868.269 322.671   9
  -4  16  -8-135.547 245.232   9
   4  16   8-93.4575 247.886   8
  -4 -16  -8-362.619 305.359  14
   4 -16   8 148.141 228.293  14
   5   1 -25-63.6004 253.059   9
  -5   1  25-107.535 199.802  10
   5  -1 -25 43.8257 207.333   9
   5   1 -24 2632.89 489.799   9
   5   1 -24 3010.97 573.354  13
  -5  -1  24 3160.89 813.998   5
   5  -1 -24 3127.59 581.696  13
   5  -1 -24 2765.56 487.730   9
  -5   1  24 2492.68 517.304  10
   5  -1 -23 1938.50 487.790  13
   5   1 -23 825.694 307.165   9
   5  -1 -23 938.080 278.829   9
  -5  -1  23 753.536 312.653  10
  -5  -1  23 1429.51 524.276   5
  -5   1  23 1213.77 388.881  10
   5   1 -23 813.458 347.996  13
   5  -1 -22 6036.06 737.747  13
   5   1 -22 6089.71 738.029  13
   5   1 -22 6116.74 662.914   9
  -5  -1  22 5385.59 668.409  10
  -5   1  22 6893.11 776.624  10
   5  -1 -22 6115.69 660.564   9
  -5  -1  22 5803.45 1010.19   5
   5  -1 -21 424.385 261.678  13
   5  -1 -21 268.220 179.592   9
   5   1 -21 69.4758 225.572  13
  -5  -1  21 482.238 272.578  10
  -5   1  21-129.617 266.828   5
  -5   1  21 64.4982 189.781  10
  -5  -1  21-359.970 382.678   5
   5   1 -21 407.842 230.276   9
   5  -1 -20 15572.8 1071.85  13
  -5   1  20 15094.8 1069.88  10
   5   1 -20 15990.9 1087.59  13
  -5  -1  20 13711.6 999.092  10
  -5   1  20 14600.6 1356.53   5
  -5  -1  20 14818.9 1438.82   5
   5  -1 -20 13151.8 901.866   9
   5   1 -20 14220.4 946.154   9
   5   1 -19 466.336 269.779  13
   5  -1 -19 610.648 225.469   9
   5  -1 -19 693.188 290.068  13
  -5  -1  19 1075.00 432.835   5
   5   1 -19 406.450 177.289   9
  -5  -1  19 818.081 272.241  10
  -5   1  19 1063.56 306.489  10
  -5   1  19 734.332 367.265   5
   5  -1 -18 36355.2 1591.24  13
  -5   1  18 35983.0 1606.54  10
  -5   1  18 35498.6 1965.44   5
  -5  -1  18 33179.7 2032.25   5
  -5  -1  18 37230.0 1578.88  10
   5   1 -18 37454.0 1598.04  13
   5  -1 -18 36227.3 1443.20   9
   5   1 -18 36786.7 1462.20   9
   5   1 -17-180.526 163.466  13
   5  -1 -17 151.050 168.922  13
  -5   1  17-274.935 276.044   5
  -5  -1  17 36.1546 164.249  10
  -5  -1  17 32.4214 226.802   5
   5  -1 -17 94.1298 141.352   9
  -5   1  17-190.386 152.605  10
   5   1 -17-50.2366 128.722   9
  -5  -1  16 6956.03 610.999  10
   5  -1 -16 6750.89 619.567  13
  -5   1  16 6032.80 749.229   5
   5   1 -16 6883.88 559.619   9
   5  -1 -16 5826.49 507.945   9
   5   1 -16 6029.37 574.300  13
  -5  -1  16 6887.54 892.076   5
  -5   1  16 5795.40 592.423  10
   5   1 -15 7580.44 616.146  13
   5  -1 -15 8932.43 665.674  13
  -5  -1  15 7992.89 633.223  10
  -5   1  15 7383.06 773.279   5
  -5   1  15 9097.88 705.203  10
  -5  -1  15 7359.04 843.614   5
   5  -1 -15 8145.25 576.136   9
   5   1 -15 8277.81 590.522   9
   5   1 -15 7288.57 740.326   6
   5  -1 -14 68244.9 1940.72  13
   5   1 -14 63539.7 1905.46  13
  -5  -1  14 62368.1 1897.46  10
   5  -1 -14 63438.7 1729.08   9
   5   1 -14 63311.5 2214.19   6
  -5   1  14 62182.8 1940.69  10
  -5   1  14 63560.2 2303.74   5
  -5  -1  14 58964.1 2391.84   5
   5   1 -14 63741.6 1756.53   9
  -5  -1  13 6088.36 521.911  10
  -5   1  13 6956.23 559.309  10
  -5   1  13 7048.35 695.523   5
   5   1 -13 7262.50 546.932  13
  -5  -1  13 6365.77 732.096   5
   5  -1 -13 7591.00 485.399   9
   5  -1 -13 6657.19 530.549  13
   5   1 -13 6719.15 470.414   9
   5   1 -13 7060.47 672.778   6
  -5   1  13 7471.30 417.686  11
   5   1 -12 5873.93 444.396   9
   5  -1 -12 6508.38 498.682  13
  -5   1  12 6305.93 380.913  11
  -5   1  12 6894.21 657.983   5
  -5  -1  12 6168.01 498.515  10
  -5   1  12 6283.55 515.163  10
  -5  -1  12 5588.96 639.908   5
   5  -1 -12 6716.23 435.863   9
   5   1 -12 6436.01 493.478  13
   5   1 -12 6549.86 596.935   6
  -5   1  11 1936.06 217.378  11
  -5  -1  11 1670.12 264.872  10
   5   1 -11 1628.55 197.659   3
   5  -1 -11 2014.12 226.098   9
   5   1 -11 2487.89 378.586   6
   5   1 -11 1941.38 270.570  13
  -5   1  11 1887.59 325.228   5
  -5  -1  11 1406.79 333.948   5
  -5   1  11 1336.58 253.077  10
   5  -1 -11 1893.28 261.215  13
   5   1 -11 2055.18 235.788   9
  -5  -1  10 133114. 2228.96  11
  -5   1  10 140324. 2947.37  10
   5   1 -10 134841. 3099.65   6
   5  -1 -10 144792. 2835.91  13
  -5  -1  10 133495. 2877.31  10
  -5   1  10 137091. 2629.06  11
   5   1 -10 139793. 2646.49   9
  -5   1  10 132584. 3235.17   5
   5   1 -10 133568. 2512.21   3
   5   1 -10 136388. 2787.97  13
   5  -1 -10 133788. 2584.75   9
  -5  -1  10 139283. 3496.80   5
   5  -1 -10 134951. 3178.88   6
   5  -1  -9 120321. 2444.06  13
   5   1  -9 117847. 2414.10  13
   5  -1  -9 117924. 2784.79   6
  -5  -1   9 115944. 1999.19  11
  -5  -1   9 118104. 2536.56  10
   5   1  -9 116634. 2700.93   6
   5  -1  -9 114263. 1915.14   3
   5   1  -9 119386. 2213.81   3
  -5   1   9 123468. 2904.65   5
  -5  -1   9 111658. 3047.12   5
  -5   1   9 115628. 2555.35  10
   5  -1  -9 115262. 2237.65   9
   5   1  -9 118841. 2270.74   9
  -5   1   9 120633. 2368.47  11
   5  -1  -8 86058.6 1829.17  13
  -5   1   8 81946.1 1947.06  10
   5   1  -8 85824.6 1679.57   9
   5   1  -8 84879.1 1806.26  13
   5   1  -8 83052.3 2046.68   6
   5  -1  -8 81366.5 2102.67   6
  -5   1   8 79458.3 2178.08   5
  -5  -1   8 80319.2 2391.71   5
   5   1  -8 80785.8 1663.72   3
  -5  -1   8 85408.7 1942.69  10
  -5  -1   8 82656.1 1537.14  11
   5  -1  -8 84724.5 1640.05   9
  -5   1   8 81415.6 1792.32  11
   5  -1  -7 59264.3 1367.06  13
   5  -1  -7 57211.9 1611.36   6
  -5   1   7 60877.3 1525.12  10
   5   1  -7 62708.3 1612.22   6
  -5  -1   7 61661.7 1220.76  11
  -5   1   7 56122.3 1726.00   5
  -5   1   7 60664.7 1439.85  11
  -5  -1   7 59139.3 1919.56   5
  -5  -1   7 60135.1 1503.27  10
   5   1  -7 60942.3 1245.25   9
   5  -1  -7 59391.6 1201.09   9
  -5  -1   7 58606.4 1406.18   2
   5   1  -7 59941.7 1352.20  13
   5  -1  -6 105190. 2007.66  13
   5   1  -6 106100. 1979.63  13
  -5  -1   6 103875. 1938.95  11
  -5   1   6 104543. 2134.34  11
   5  -1  -6 102456. 2294.65   6
  -5  -1   6 105882. 2072.55   2
  -5   1   6 98282.1 2452.78   5
  -5  -1   6 105685. 2688.91   5
   5   1  -6 104445. 1857.04   9
  -5   1   6 103822. 2185.39  10
   5  -1  -6 106742. 1809.54   9
  -5  -1   6 104071. 2181.11  10
   5  -1  -5 258802. 4569.43   6
   5   1  -5 260062. 4080.59   9
  -5  -1   5 248446. 4264.75  11
  -5   1   5 274431. 4535.12  11
  -5   1   5 260018. 4857.66   5
  -5  -1   5 251838. 5086.47   5
  -5   1   5 266236. 4206.66   2
  -5  -1   5 254893. 4483.37  10
   5  -1  -5 264769. 4530.08   1
   5  -1  -5 262443. 4264.64  13
  -5   1   5 265607. 4510.97  10
   5   1  -5 254669. 4185.96  13
  -5  -1   5 258340. 4318.85   2
   5  -1  -4 621399. 9492.37  13
  -5  -1   4 622178. 9768.50  10
  -5  -1   4 604815. 10446.4   5
  -5  -1   4 613506. 9565.49   2
   5  -1  -4 623107. 9329.66  14
  -5  -1   4 605652. 9620.98  11
  -5   1   4 615086. 9434.80   2
  -5   1   4 648650. 9848.26  11
  -5   1   4 616173. 9757.67  10
   5   1  -4 626613. 9386.45  13
   5  -1  -4 628600. 9850.02   1
   5  -1  -4 599142. 9755.47   6
   5   1  -4 645196. 9302.76   9
  -5   1   3 35899.3 748.330   2
   5  -1  -3 36859.1 858.465   4
  -5  -1   3 38010.1 956.499  11
   5  -1  -3 36033.5 1035.55   1
   5  -1  -3 35253.3 921.387   6
   5  -1  -3 35888.6 706.830  14
   5   1  -3 38966.4 685.142  13
  -5   1   3 33944.3 1014.97  11
  -5  -1   3 36040.4 1353.61   5
   5  -1  -3 35943.0 798.814  13
  -5  -1   3 38404.2 865.973   2
  -5  -1   3 37674.8 992.842  10
  -5   1   3 34400.9 949.639  10
   5  -1  -2 103380. 2150.88   1
   5  -1  -2 106976. 1905.69   4
   5   1  -2 105967. 1806.63   4
  -5  -1   2 104228. 2071.43  10
  -5   1   2 102849. 1658.80   9
  -5   1   2 106250. 2175.56  11
   5  -1  -2 106514. 1767.73  14
  -5   1   2 107608. 1770.68   2
   5  -1  -2 105612. 1911.80   6
  -5  -1   2 106393. 2048.77  11
  -5   1   2 109302. 2041.49  10
  -5  -1   2 96747.0 1887.79   2
   5   1  -1 20044.6 512.435   4
   5   1  -1 17880.1 674.441  12
   5  -1  -1 22114.0 528.261   6
  -5  -1   1 19429.0 669.819  11
   5  -1  -1 20377.1 584.032   4
  -5  -1   1 19463.1 674.172  10
   5   1  -1 20846.2 660.055   1
  -5   1   1 22109.6 663.296  10
  -5  -1   1 20953.8 577.435   2
  -5   1   1 21466.5 466.897   9
  -5   1   1 23439.2 780.404  11
   5  -1  -1 22037.1 537.564  14
  -5   1   1 21881.9 514.263   2
  -5  -1   0 440242. 6433.97  13
   5   1   0 445216. 6612.19   4
  -5   1   0 438382. 6811.01  10
   5  -1   0 428835. 6675.93  14
  -5  -1   0 435072. 6940.48  11
   5  -1   0 430289. 6475.90   6
  -5   1   0 433548. 7035.42  11
   5  -1   0 425889. 6713.10   4
   5   1   0 428955. 7009.35  12
  -5  -1   0 449200. 6732.13   2
  -5   1   0 428703. 6590.98   9
   5   1   0 429436. 6845.42   1
  -5  -1  -1 32977.1 948.369  11
  -5  -1  -1 34517.1 868.139   2
   5  -1   1 33457.6 837.305  14
   5  -1   1 34691.3 843.185   4
   5   1   1 32563.0 1013.08  12
  -5  -1  -1 32702.3 776.221   9
  -5   1  -1 33517.6 1010.79  11
  -5   1  -1 32949.2 787.278   9
  -5  -1  -1 33050.3 686.156  13
   5   1   1 33280.5 766.993   4
  -5  -1  -2 34155.6 781.867  13
   5  -1   2 34896.9 893.002   4
   5   1   2 34175.3 1074.21  12
  -5  -1  -2 35561.3 1006.63  11
  -5   1  -2 33046.4 1015.90  11
  -5   1  -2 34889.7 866.914   9
   5  -1   2 33618.8 899.823  14
  -5  -1  -2 33923.2 853.534   9
  -5   1  -3 423.811 121.621   9
  -5  -1  -3 267.829 86.5905  13
   5   1   3 92.5476 134.368  12
   5  -1   3 539.632 180.681  12
   5  -1   3 333.852 118.270  14
   5  -1   3 286.654 119.208   4
  -5  -1  -3 470.711 135.200  11
  -5   1  -3 435.242 144.965  11
  -5  -1  -3 506.952 119.658   9
   5   1   4 256231. 4718.60  12
   5  -1   4 249483. 4757.57  12
  -5  -1  -4 261589. 4543.63  11
  -5   1  -4 254114. 4550.46  11
   5  -1   4 257644. 4489.02  14
  -5   1  -4 250392. 4424.63   9
  -5  -1  -4 259865. 4334.68  13
  -5  -1  -4 264052. 4420.35   9
  -5  -1  -5 19576.0 758.295  11
   5  -1   5 20771.8 898.406  12
  -5   1  -5 19869.2 745.344   9
  -5   1  -5 20092.9 773.875  11
   5  -1   5 20392.3 780.452  14
  -5  -1  -5 19297.7 695.329  13
  -5  -1  -5 19972.5 730.582   9
   5   1   5 19988.8 865.792  12
   5   1   6 50367.5 1533.50  12
   5  -1   6 52613.2 1585.01  12
  -5  -1  -6 50534.2 1339.81  13
  -5  -1  -6 53761.9 1416.88  11
   5  -1   6 50647.6 1434.41  14
  -5   1  -6 53457.9 1407.81  11
  -5  -1  -6 52711.3 1406.68   9
  -5   1  -6 53080.3 1417.57   9
  -5  -1  -7 902.162 191.366   9
  -5  -1  -7 1209.58 197.666  13
   5   1   7 1050.86 241.460  12
  -5   1  -7 575.676 156.530  11
   5  -1   7 740.213 213.949  12
   5  -1   7 708.857 189.917  14
  -5   1  -7 797.943 179.915   9
   5   1   8 30432.8 1179.15  12
   5  -1   8 30652.7 1194.40  12
  -5   1  -8 29505.7 1091.62   9
  -5   1  -8 29960.8 1007.67  11
  -5  -1  -8 29409.7 1047.38  13
  -5  -1  -8 28982.5 1088.68   9
   5  -1   8 32003.9 1151.35  14
  -5  -1  -9 7097.53 511.515  13
   5  -1   9 7158.43 578.882  14
  -5   1  -9 6990.10 531.219   9
   5  -1   9 7209.85 574.270  12
   5   1   9 8140.50 609.436  12
  -5   1  -9 5597.62 435.516  11
  -5  -1  -9 7589.52 541.866   9
  -5  -1 -10 297.428 151.488  13
   5   1  10 663.500 215.099  12
  -5   1 -10 922.216 226.078   9
   5  -1  10 825.923 231.911  12
  -5   1 -10 931.639 178.307  11
  -5  -1 -10 832.353 224.414   9
   5   1  11 7694.60 616.964  12
  -5   1 -11 7287.52 595.662   9
  -5  -1 -11 7037.26 566.883  13
  -5  -1 -11 8862.17 641.375   9
   5  -1  11 8025.91 623.248  12
  -5  -1 -12 17776.1 950.906  13
   5   1  12 17964.9 973.047  12
   5  -1  12 17721.9 974.166  12
  -5   1 -12 17492.2 962.351   9
   5   1  12 18540.5 839.056   7
  -5  -1 -12 16899.4 950.837   9
  -5   1 -13 3279.26 444.158  13
   5  -1  13 3316.46 430.386  12
  -5   1 -13 3394.51 461.411   9
   5   1  13 3649.99 368.867   7
  -5  -1 -13 4331.22 486.820  13
   5   1  13 3946.71 473.107  12
  -5  -1 -13 4882.92 526.702   9
  -5   1 -14 32736.2 1487.84  13
  -5  -1 -14 36004.9 1502.28  13
   5   1  14 32963.1 1427.78  12
   5  -1  14 34384.9 1429.02  12
  -5  -1 -14 34503.9 1483.65   9
  -5   1 -14 34450.5 1500.22   9
  -5   1 -15 10760.5 857.723  13
   5   1  15 12509.3 864.944  12
   5  -1  15 11053.5 802.057  12
  -5  -1 -15 12086.8 879.534  13
  -5  -1 -15 12374.2 899.053   9
  -5   1 -15 12314.6 903.691   9
   5   1  16 46058.3 1780.51  12
   5  -1  16 48227.3 1802.76  12
   5  -1  16 45147.1 1628.58  10
  -5  -1 -16 48920.0 1930.53   9
  -5   1 -16 47949.5 1951.37  13
  -5   1 -16 48266.2 1923.07   9
  -5  -1 -16 49979.4 1930.02  13
  -5  -1 -17 1184.82 354.538  13
  -5   1 -17 1219.12 351.648   9
   5  -1  17 1312.87 428.875   5
  -5   1 -17 1195.06 332.451  13
   5  -1  17 1127.83 303.359  12
   5   1  17 1454.83 331.978  12
  -5  -1 -17 1332.38 347.151   9
  -5  -1 -18 29717.5 1560.87  13
   5   1  18 26393.9 1365.35  12
  -5  -1 -18 26697.6 1476.54   9
  -5   1 -18 27301.2 1511.65  13
   5  -1  18 27982.4 1883.73   5
   5   1  18 26721.2 1360.05  10
   5   1  18 23338.5 1677.19   5
  -5   1 -18 26227.0 1481.99   9
  -5   1 -19-320.782 290.906  13
  -5   1 -19 42.1503 217.590   9
   5   1  19 221.182 199.071  12
   5  -1  19 373.241 384.433   5
  -5  -1 -19 168.889 292.737   9
   5   1  19 213.245 203.248  10
   5   1  19 138.364 269.118   5
  -5  -1 -19-148.390 255.187  13
  -5   1 -20 570.959 343.680  13
   5   1  20 444.463 407.628   5
  -5  -1 -20 329.780 287.465  13
  -5   1 -20 222.974 210.608   9
   5  -1  20-207.829 425.702   5
  -5  -1 -20 52.3681 251.621   9
  -5   1 -21-138.893 235.525  13
   5  -1  21 612.648 445.770   5
  -5  -1 -21 221.780 274.976  13
   5   1  21 284.393 395.295   5
  -5  -1 -21 82.6986 239.520   9
  -5   1 -21-106.977 261.133   9
   5   1  22 9.64633 256.155   5
   5   3 -25-79.7933 218.517   9
   5   3 -24 606.428 320.853  13
  -5   3  24 601.162 324.654  10
   5  -3 -24 819.286 367.446  13
  -5  -3  24 174.585 411.675   5
   5   3 -24 1013.00 302.291   9
   5  -3 -23 4436.55 659.920  13
   5   3 -23 4423.96 667.191  13
   5   3 -23 4373.84 593.988   9
  -5  -3  23 4363.76 975.697   5
  -5   3  23 5779.30 784.660  10
   5   3 -22 1044.87 336.440  13
   5   3 -22 1171.05 323.125   9
   5  -3 -22 916.935 332.410  13
  -5  -3  22 1471.78 599.533   5
  -5   3  22 1009.99 371.151  10
   5   3 -21 2966.17 509.958  13
   5  -3 -21 2734.46 489.380  13
  -5   3  21 2931.70 515.178  10
  -5  -3  21 2642.50 701.081   5
   5   3 -21 2656.29 448.327   9
  -5   3  20 4511.80 613.779  10
   5  -3 -20 5214.41 641.532  13
   5   3 -20 3976.53 524.627   9
  -5  -3  20 4247.59 541.269  10
  -5  -3  20 5000.56 928.341   5
   5   3 -20 4835.43 624.012  13
   5   3 -19 1395.60 347.763  13
   5  -3 -19 1834.68 411.404  13
   5   3 -19 1234.02 290.303   9
   5   3 -19 2034.60 451.203   6
  -5  -3  19 2151.75 364.791  10
  -5  -3  19 1895.78 601.929   5
  -5   3  19 1901.94 408.411  10
  -5   3  18 25727.1 1384.71  10
  -5  -3  18 26724.3 1293.81  10
  -5  -3  18 26422.5 1884.04   5
   5   3 -18 27833.8 1407.31  13
   5  -3 -18 28503.2 1398.74  13
   5   3 -18 28173.2 1303.84   9
   5   3 -18 26776.5 1591.70   6
   5   3 -17 744.613 261.034  13
   5   3 -17 261.948 237.523   6
  -5  -3  17 981.688 249.767  10
  -5   3  17 1342.67 365.707   5
  -5  -3  17 117.870 282.517   5
  -5   3  17 490.196 233.477  10
   5  -3 -17 1362.04 308.062  13
   5   3 -17 519.377 199.066   9
   5  -3 -17 1204.69 286.908   1
   5  -3 -16 37493.9 1503.43  13
   5   3 -16 35565.6 1513.38  13
   5   3 -16 37921.8 1439.50   9
  -5   3  16 37277.7 1741.61   5
  -5  -3  16 33478.7 1993.65   5
  -5  -3  16 34102.0 1396.56  10
  -5   3  16 36332.9 1553.45  10
   5  -3 -16 38904.4 1368.50   9
   5  -3 -16 37732.4 1420.40   1
   5   3 -16 34601.8 1689.91   6
   5  -3 -15-14.1134 157.422  13
   5   3 -15 323.871 231.436  13
   5  -3 -15 30.0556 117.279   9
  -5  -3  15 68.6027 132.373  10
   5  -3 -15 459.879 190.353   1
   5   3 -15 59.1767 217.408   6
  -5   3  15 19.1384 160.987   5
  -5  -3  15 171.006 267.277   5
  -5   3  15-104.151 185.983  10
   5   3 -15 37.3384 124.558   9
   5  -3 -14 1635.64 317.266  13
   5   3 -14 1091.77 258.086  13
   5   3 -14 1003.46 209.974   9
   5   3 -14 902.356 284.101   6
  -5  -3  14 1266.92 246.746  10
  -5   3  14 1423.08 334.014   5
  -5  -3  14 1404.76 439.373   5
  -5   3  14 1133.98 279.120  10
   5  -3 -14 1379.16 256.981   1
   5   3 -13 1134.32 224.722   9
   5   3 -13 1041.16 287.300   6
   5  -3 -13 883.053 253.439  13
  -5  -3  13 1083.79 230.994  10
  -5   3  13 1026.11 268.296   5
  -5   3  13 848.107 244.193  10
  -5   3  13 918.204 141.217   8
  -5  -3  13 822.853 357.228   5
   5  -3 -13 1503.24 261.607   1
   5   3 -12 94782.2 2553.42   6
  -5  -3  12 86807.3 2101.86  14
  -5   3  12 94243.5 1853.89   8
   5   3 -12 89502.7 2154.76   9
  -5   3  12 92216.7 2494.81   5
   5   3 -12 84637.0 2127.08   3
  -5  -3  12 86903.2 2996.98   5
  -5  -3  12 87616.3 2224.16  10
  -5   3  12 96592.8 2429.22  10
   5  -3 -12 96768.7 2293.90   1
   5  -3 -12 91200.4 2278.00  13
  -5   3  11 61.6680 59.2304   8
   5  -3 -11 80.7261 119.021   1
   5  -3 -11 342.081 176.573  13
   5   3 -11 210.102 126.478   9
   5   3 -11 185.726 183.690   6
  -5  -3  11 196.474 116.235  14
   5   3 -11 141.227 95.8796   3
  -5  -3  11 34.6761 118.808  10
  -5   3  11 149.486 131.714   5
  -5  -3  11 116.924 221.001   5
  -5   3  11-14.0892 138.377  10
  -5  -3  10 8185.93 791.497   5
  -5   3  10 7665.86 379.920   8
  -5  -3  10 7695.04 428.509  14
  -5   3  10 7447.59 553.954   5
   5   3 -10 6817.68 457.395   3
   5   3 -10 7065.08 440.223   9
   5  -3 -10 7753.51 511.150  13
  -5   3  10 8133.64 558.828  10
  -5  -3  10 7652.44 503.256  10
   5  -3 -10 7414.09 508.452   1
   5   3  -9 36134.0 1043.28   9
  -5  -3   9 35997.0 990.313  14
  -5   3   9 35952.0 1210.32  10
   5  -3  -9 36724.7 1141.08  13
   5  -3  -9 36892.4 1181.62   1
  -5   3   9 36775.6 1244.27   5
  -5  -3   9 33261.8 1600.94   5
  -5  -3   9 37190.4 1161.47  10
  -5   3   9 35960.6 945.709   8
   5   3  -9 36911.0 1129.52   3
  -5   3   8 24283.7 921.082  10
   5  -3  -8 24187.8 851.680  13
   5  -3  -8 21782.3 872.835   1
  -5  -3   8 22743.1 1268.57   5
  -5  -3   8 24126.1 715.652  14
  -5   3   8 23060.1 722.530   8
   5   3  -8 21492.1 817.108   3
  -5   3   8 23549.7 923.285   5
  -5  -3   8 23233.1 865.408   2
  -5  -3   8 25022.2 874.118  10
   5   3  -8 23646.6 756.112   9
  -5  -3   7 23313.0 1230.18   5
   5   3  -7 23761.4 587.548   7
   5  -3  -7 22120.2 862.411   1
  -5   3   7 23252.2 708.667   8
   5   3  -7 22092.1 687.736   9
  -5  -3   7 20338.9 630.066  14
  -5   3   7 22547.0 861.492   5
   5  -3  -7 23375.2 804.554  13
  -5  -3   7 21618.9 795.299  10
  -5   3   7 22828.3 855.946  10
  -5  -3   7 22278.7 817.491   2
   5   3  -7 21521.6 787.394   3
   5   3  -6 8588.77 367.384   9
   5  -3  -6 7649.17 490.607   1
  -5  -3   6 8335.06 715.999   5
  -5   3   6 8407.93 474.844  10
  -5  -3   6 7839.73 447.305  10
  -5  -3   6 7860.45 330.789  14
   5   3  -6 8507.04 459.737   3
  -5  -3   6 7281.54 442.630   2
   5   3  -6 7615.29 330.814   7
  -5   3   6 8774.09 402.469   8
   5  -3  -6 8191.54 439.619  13
   5  -3  -5 114941. 2458.45   1
   5   3  -5 112438. 1913.29  12
   5  -3  -5 116491. 2265.11  13
  -5  -3   5 115220. 1999.35  14
  -5  -3   5 116781. 3045.11   5
  -5  -3   5 118067. 2284.35   2
  -5  -3   5 114518. 2316.05  10
   5   3  -5 114944. 2130.43   7
  -5   3   5 119256. 2354.53  10
  -5   3   5 115963. 2203.41   8
  -5  -3   4 41929.5 1609.11   5
   5   3  -4 36674.4 973.467   7
  -5  -3   4 41159.0 831.705  14
  -5  -3   4 42066.0 1049.30   2
   5  -3  -4 39376.7 931.250  14
  -5  -3   4 40080.0 1100.37  10
  -5   3   4 40522.6 1088.05  10
[truncated: 858,759 more chars]
