# Supplementary material for: Crystal structure of a water oxidation catalyst solvate with composition (NH4)2[FeIV(L-6H)]·3CH3COOH (L = clathrochelate ligand)
Source: Acta Crystallogr E Crystallogr Commun. 2024 Jan 1;80(Pt 1):25–8. doi: 10.1107/S2056989023010514 (PMC10833372; doi:10.1107/S2056989023010514)
Supplement: Supplementary file 2 [file e-80-00025-Isup2.hkl]

data_I                                                                          
_shelx_title ' pm616a.res in C2/c (XT, black block)'                            
_shelx_refln_list_code          4                                               
_shelx_F_calc_maximum      289.30                                               
_exptl_crystal_F_000      1440.00                                               
_reflns_d_resolution_high  0.8401                                               
                                                                                
loop_                                                                           
 _space_group_symop_operation_xyz                                               
 'x, y, z'                                                                      
 '-x, y, -z+1/2'                                                                
 'x+1/2, y+1/2, z'                                                              
 '-x+1/2, y+1/2, -z+1/2'                                                        
 '-x, -y, -z'                                                                   
 'x, -y, z-1/2'                                                                 
 '-x+1/2, -y+1/2, -z'                                                           
 'x+1/2, -y+1/2, z-1/2'                                                         
                                                                                
_cell_length_a    15.5352                                                       
_cell_length_b    11.5178                                                       
_cell_length_c    16.0472                                                       
_cell_angle_alpha  90.000                                                       
_cell_angle_beta  107.616                                                       
_cell_angle_gamma  90.000                                                       
                                                                                
_shelx_F_squared_multiplier     1.000                                           
                                                                                
loop_                                                                           
 _refln_index_h                                                                 
 _refln_index_k                                                                 
 _refln_index_l                                                                 
 _refln_F_squared_calc                                                          
 _refln_F_squared_meas                                                          
 _refln_F_squared_sigma                                                         
 _refln_observed_status                                                         
   4   0   0      10133.61      10223.06        79.56 o                         
   6   0   0      20291.10      20895.89       142.62 o                         
   8   0   0      10095.53       9916.43        80.71 o                         
  10   0   0      11445.00      10575.97        89.42 o                         
  12   0   0        490.66        549.50        28.40 o                         
  14   0   0       4334.04       4367.93        72.98 o                         
  16   0   0       5853.08       6077.56       124.00 o                         
   3   1   0        754.03        878.53         9.62 o                         
   5   1   0      37085.58      37835.80       169.16 o                         
   7   1   0      14726.58      13995.21        72.16 o                         
   9   1   0       5652.16       5657.61        37.35 o                         
  11   1   0         19.51         16.32         2.17 o                         
  13   1   0         27.09         23.83         4.02 o                         
  15   1   0       3363.29       3352.18        45.74 o                         
  17   1   0        860.75        895.38        24.40 o                         
   0   2   0      23000.68      23443.92       209.34 o                         
   2   2   0        360.30        306.95         5.35 o                         
   4   2   0       4258.39       4263.18        28.26 o                         
   6   2   0       5186.92       4721.07        31.80 o                         
   8   2   0       2102.24       2137.56        19.00 o                         
  10   2   0       6607.73       6634.07        50.23 o                         
  12   2   0        411.39        398.40        11.51 o                         
  14   2   0       1856.14       1884.57        29.44 o                         
  16   2   0        835.26        886.17        26.12 o                         
   1   3   0      18730.57      17565.99        85.21 o                         
   3   3   0         64.56        510.16        48.72 o                         
   5   3   0       5640.56       6507.98        47.30 o                         
   7   3   0       2245.88       2036.44        19.13 o                         
   9   3   0      10061.49      10156.90        64.13 o                         
  11   3   0        415.24        365.08        10.10 o                         
  13   3   0        772.09        761.85        24.37 o                         
  15   3   0       2476.60       2773.42        61.90 o                         
  17   3   0         58.47         52.94         8.72 o                         
   0   4   0      57914.41      59289.45       553.92 o                         
   2   4   0         10.46         18.66         2.16 o                         
   4   4   0       3140.95       2963.70        42.13 o                         
   6   4   0       1631.52       1640.40        21.30 o                         
   8   4   0       4820.38       4726.94        44.15 o                         
  10   4   0       1649.03       1626.06        23.46 o                         
  12   4   0        183.77        188.79         9.82 o                         
  14   4   0         16.08         20.08         8.62 o                         
  16   4   0        305.74        282.60        20.51 o                         
   1   5   0       7646.70       7368.60        43.17 o                         
   3   5   0       5219.33       5151.51        48.10 o                         
   5   5   0       4883.50       4858.11        45.41 o                         
   7   5   0       2356.00       2272.00        27.95 o                         
   9   5   0       3434.83       3353.33        42.68 o                         
  11   5   0      10469.00      10369.81        77.48 o                         
  13   5   0       1891.37       1924.19        36.57 o                         
  15   5   0        890.69        931.21        30.92 o                         
   0   6   0       2373.65       2428.68        29.94 o                         
   2   6   0       2443.71       2506.11        21.50 o                         
   4   6   0       3163.38       2882.75        28.12 o                         
   6   6   0       6830.12       6918.13        61.44 o                         
   8   6   0       1328.19       1138.69        20.41 o                         
  10   6   0       2597.79       2513.64        32.01 o                         
  12   6   0       7966.90       8052.81        70.20 o                         
  14   6   0       3470.42       3470.28        57.03 o                         
   1   7   0       2057.08       1780.61        19.40 o                         
   3   7   0       1831.96       1739.14        22.52 o                         
   5   7   0      11027.33      11094.91        75.80 o                         
   7   7   0        392.54        325.69        11.58 o                         
   9   7   0        231.11        252.59        10.41 o                         
  11   7   0       6651.18       6683.65        68.18 o                         
  13   7   0        720.34        752.19        25.43 o                         
  15   7   0        305.88        326.60        19.64 o                         
   0   8   0      18892.12      19811.33       149.89 o                         
   2   8   0       3446.82       3736.89        31.10 o                         
   4   8   0       1033.46        993.88        17.21 o                         
   6   8   0       1137.22       1285.31        19.74 o                         
   8   8   0       2459.78       2445.98        34.01 o                         
  10   8   0       1511.00       1557.79        30.72 o                         
  12   8   0        234.86        204.58        12.03 o                         
  14   8   0        290.49        296.48        17.28 o                         
   1   9   0       1610.55       1628.41        19.88 o                         
   3   9   0        176.51        191.23        10.28 o                         
   5   9   0          5.34          5.52         3.51 o                         
   7   9   0          4.32          7.17         4.40 o                         
   9   9   0       2217.42       2257.86        34.63 o                         
  11   9   0         97.96         89.40         7.98 o                         
  13   9   0          7.49         10.83         6.71 o                         
   0  10   0         98.38         98.59         9.25 o                         
   2  10   0         20.67         19.95         4.10 o                         
   4  10   0       4966.44       4701.24        53.55 o                         
   6  10   0        388.87        353.05        15.85 o                         
   8  10   0        162.21        145.10        15.07 o                         
  10  10   0       5107.60       5109.71        59.29 o                         
  12  10   0          2.71          7.78         6.06 o                         
   1  11   0       1039.84       1018.17        20.42 o                         
   3  11   0        637.18        662.44        20.38 o                         
   5  11   0       1028.51       1009.90        24.67 o                         
   7  11   0        196.10        214.08        12.23 o                         
   9  11   0       2677.27       2687.27        41.83 o                         
   0  12   0       5781.14       6047.48        90.56 o                         
   2  12   0        399.75        392.78        17.20 o                         
   4  12   0         21.93         40.54         6.93 o                         
   6  12   0         17.49         12.48         5.51 o                         
   8  12   0         22.91          8.39         5.77 o                         
   1  13   0          9.27         12.13         7.74 o                         
   3  13   0       1300.65       1275.57        33.18 o                         
   5  13   0        875.01        786.04        25.50 o                         
 -17   1   1        416.50        403.17        18.33 o                         
 -15   1   1         81.26         94.48        12.27 o                         
 -13   1   1          9.46          6.12         3.81 o                         
 -11   1   1        827.67        821.60        13.22 o                         
  -9   1   1       2456.72       2601.36        29.11 o                         
  -7   1   1      10764.10      11113.66        87.84 o                         
  -5   1   1       1750.89       1834.43        29.24 o                         
  -3   1   1        522.06        405.66         5.17 o                         
   3   1   1       2254.90       2180.47        23.98 o                         
   5   1   1       2937.21       2904.75        23.00 o                         
   7   1   1       1325.55       1392.49        20.25 o                         
   9   1   1        463.40        495.44        11.93 o                         
  11   1   1       1478.39       1469.66        23.91 o                         
  13   1   1       3267.38       3097.51        35.36 o                         
  15   1   1        569.44        584.38        23.66 o                         
  17   1   1         10.20          4.31         6.34 o                         
 -16   2   1        210.92        225.39        11.96 o                         
 -14   2   1       1071.60       1086.90        24.26 o                         
 -12   2   1        388.41        369.77        10.09 o                         
 -10   2   1         10.16         29.56         3.23 o                         
  -8   2   1         50.33         49.02         3.39 o                         
  -6   2   1        739.78        760.40        23.07 o                         
  -4   2   1       5631.15       5387.87        40.09 o                         
  -2   2   1       7231.07       7665.93        45.33 o                         
   0   2   1        957.38        940.96         9.43 o                         
   2   2   1      28411.75      28510.08       158.28 o                         
   4   2   1       1255.14       1201.40        12.84 o                         
   6   2   1        493.93        511.83        11.31 o                         
   8   2   1        111.29        124.64         7.24 o                         
  10   2   1       1560.32       1579.32        33.27 o                         
  12   2   1       4762.96       4670.13        51.50 o                         
  14   2   1       3089.48       3037.92        49.26 o                         
  16   2   1        265.56        272.22        14.74 o                         
 -17   3   1          1.21         -0.75         7.25 o                         
 -15   3   1        354.73        353.26        13.28 o                         
 -13   3   1       4986.56       4901.56        48.25 o                         
 -11   3   1          3.13         18.23         3.39 o                         
  -9   3   1       2425.88       2529.14        28.55 o                         
  -7   3   1       1326.37       1220.71        14.16 o                         
  -5   3   1       5826.58       5807.94        45.86 o                         
  -3   3   1       5483.71       5114.92        35.54 o                         
  -1   3   1      15533.02      15793.18        91.95 o                         
   1   3   1      14779.31      15359.46       105.32 o                         
   3   3   1        791.93        827.27        11.46 o                         
   5   3   1       1002.63       1133.25        15.91 o                         
   7   3   1        553.72        635.95        14.75 o                         
   9   3   1       1025.89        916.13        37.94 o                         
  11   3   1       1742.71       1772.26        29.12 o                         
  13   3   1       4947.03       4809.86        52.19 o                         
  15   3   1        183.68        184.42        12.78 o                         
 -16   4   1        417.23        381.24        20.84 o                         
 -14   4   1       1186.72       1248.54        25.11 o                         
 -12   4   1       4718.42       4705.63        40.66 o                         
 -10   4   1       1717.74       1757.00        21.27 o                         
  -8   4   1       4323.44       4454.64        42.78 o                         
  -6   4   1       4086.39       4249.73        41.60 o                         
  -4   4   1       1005.99        912.49        14.76 o                         
  -2   4   1       2154.57       2082.60        17.01 o                         
   0   4   1          1.40          7.95         1.44 o                         
   2   4   1       8219.37       7931.39        54.48 o                         
   4   4   1       1919.28       2074.78        28.00 o                         
   6   4   1        269.69        278.87         7.30 o                         
   8   4   1        499.04        556.32        11.71 o                         
  10   4   1        234.58        232.34        11.30 o                         
  12   4   1       2578.86       2547.41        42.91 o                         
  14   4   1       1048.47       1024.74        26.61 o                         
  16   4   1          0.92         -0.31         6.88 o                         
 -15   5   1        185.98        164.00        13.40 o                         
 -13   5   1        500.72        527.64        17.79 o                         
 -11   5   1       2607.22       2476.21        32.08 o                         
  -9   5   1       1371.00       1386.92        18.72 o                         
  -7   5   1       6842.94       6728.19        53.64 o                         
  -5   5   1       6049.77       6326.10        49.26 o                         
  -3   5   1      19372.71      20248.93       110.77 o                         
  -1   5   1       7110.54       6858.41        51.83 o                         
   1   5   1       6218.36       6494.63        49.85 o                         
   3   5   1        376.44        386.33         7.35 o                         
   5   5   1      11390.71      11501.53       158.94 o                         
   7   5   1        575.59        581.49        17.83 o                         
   9   5   1        609.70        582.72        14.65 o                         
  11   5   1       1271.99       1295.06        25.01 o                         
  13   5   1         82.15         85.22         8.66 o                         
  15   5   1        213.01        208.11        15.44 o                         
 -16   6   1         57.23         72.84         9.74 o                         
 -14   6   1          2.63         10.80         5.15 o                         
 -12   6   1       1779.21       1711.49        40.31 o                         
 -10   6   1       1698.01       1633.77        26.44 o                         
  -8   6   1       1534.88       1509.04        19.71 o                         
  -6   6   1        969.06       1045.13        17.83 o                         
  -4   6   1       2892.59       2815.85        26.85 o                         
  -2   6   1       1148.43       1104.67        14.23 o                         
   0   6   1       1121.90       1275.64        14.95 o                         
   2   6   1         12.46         28.53         2.69 o                         
   4   6   1        422.87        399.65         9.75 o                         
   6   6   1       1692.41       1564.26        22.45 o                         
   8   6   1        412.73        334.42        10.16 o                         
  10   6   1        324.75        319.87        13.89 o                         
  12   6   1        585.24        552.02        18.50 o                         
  14   6   1         87.51         97.36        10.79 o                         
 -15   7   1        788.82        750.19        27.27 o                         
 -13   7   1       1864.49       1883.66        36.50 o                         
 -11   7   1        748.40        754.43        22.81 o                         
  -9   7   1        881.97        865.64        17.30 o                         
  -7   7   1       1854.59       1643.88        24.66 o                         
  -5   7   1       2256.36       2196.83        27.72 o                         
  -3   7   1        546.66        552.19        10.20 o                         
  -1   7   1         81.53        128.30         4.92 o                         
   1   7   1      22110.19      22639.10       115.84 o                         
   3   7   1       8262.83       7935.23        52.55 o                         
   5   7   1        287.10        386.27        16.17 o                         
   7   7   1       1469.00       1446.21        23.05 o                         
   9   7   1        549.98        505.44        13.51 o                         
  11   7   1       1709.45       1745.00        33.23 o                         
  13   7   1        595.90        586.17        20.23 o                         
 -14   8   1        506.68        497.49        25.98 o                         
 -12   8   1         46.28         56.02         7.23 o                         
 -10   8   1        655.81        574.12        16.35 o                         
  -8   8   1         12.39         14.71         4.14 o                         
  -6   8   1       1044.12        940.99        24.67 o                         
  -4   8   1       2902.49       2835.61        30.64 o                         
  -2   8   1       1621.62       1668.90        21.86 o                         
   0   8   1       1300.33       1336.36        16.93 o                         
   2   8   1       3271.77       3277.87        27.85 o                         
   4   8   1         65.40         52.32         4.17 o                         
   6   8   1       3365.00       3170.85        42.51 o                         
   8   8   1       2872.29       2766.15        40.53 o                         
  10   8   1         18.16         23.89         5.47 o                         
  12   8   1         72.37         84.59         8.18 o                         
 -13   9   1        579.30        594.71        31.27 o                         
 -11   9   1         90.39         79.41         7.38 o                         
  -9   9   1         26.16         51.27         6.26 o                         
  -7   9   1         80.60         62.01         8.07 o                         
  -5   9   1          5.01          5.62         3.25 o                         
  -3   9   1        697.13        693.46        13.73 o                         
  -1   9   1       2341.12       2234.61        23.96 o                         
   1   9   1      13931.80      13756.86        88.11 o                         
   3   9   1       2783.96       2626.72        30.11 o                         
   5   9   1        462.04        449.42        13.83 o                         
   7   9   1       5063.24       4976.17        54.54 o                         
   9   9   1        652.01        603.36        17.71 o                         
  11   9   1        679.40        602.36        20.27 o                         
 -12  10   1       1783.97       1794.93        36.89 o                         
 -10  10   1       1679.28       1590.73        30.33 o                         
  -8  10   1        248.26        234.04        12.17 o                         
  -6  10   1       3774.34       3683.22        47.43 o                         
  -4  10   1        264.00        288.41        16.30 o                         
  -2  10   1       1611.58       1544.34        22.27 o                         
   0  10   1       7113.38       7065.96        52.00 o                         
   2  10   1       5619.40       5805.15        55.96 o                         
   4  10   1        636.40        653.90        17.17 o                         
   6  10   1        521.96        494.68        15.13 o                         
   8  10   1       1752.20       1847.64        32.38 o                         
  10  10   1        765.67        784.50        28.52 o                         
  -9  11   1         83.94         91.77         8.87 o                         
  -7  11   1       4204.20       4122.45        51.73 o                         
  -5  11   1       1575.14       1534.20        32.86 o                         
  -3  11   1          9.10         14.80         7.12 o                         
  -1  11   1        646.43        578.36        19.48 o                         
   1  11   1          6.00          9.37         4.54 o                         
   3  11   1       2097.92       2073.34        37.26 o                         
   5  11   1        890.29        933.32        23.33 o                         
   7  11   1        668.32        607.42        20.13 o                         
   9  11   1        881.46        844.04        22.97 o                         
  -8  12   1       1605.13       1682.67        35.43 o                         
  -6  12   1       1861.75       1843.47        38.68 o                         
  -4  12   1       1361.39       1413.55        32.33 o                         
  -2  12   1        406.63        418.60        18.41 o                         
   0  12   1         97.22         96.05         7.67 o                         
   2  12   1       2532.57       2635.39        46.08 o                         
   4  12   1       2371.91       2487.94        44.17 o                         
   6  12   1        246.78        235.15        12.04 o                         
   8  12   1        693.80        717.13        21.71 o                         
  -5  13   1       1512.20       1574.44        36.59 o                         
  -3  13   1       2984.20       3181.68        54.35 o                         
  -1  13   1        251.63        230.81        14.01 o                         
   1  13   1        407.82        414.33        23.46 o                         
   3  13   1       2774.91       2951.69        52.07 o                         
   5  13   1        426.35        438.04        19.34 o                         
 -18   0   2       3117.73       3430.96        71.09 o                         
 -16   0   2        103.30        102.70        11.84 o                         
 -14   0   2       4400.52       4352.02        71.18 o                         
 -12   0   2      13289.85      13320.32       128.20 o                         
 -10   0   2        400.12        359.86        12.04 o                         
  -8   0   2      13530.94      15167.41       179.71 o                         
  -6   0   2       4398.13       3967.85        37.25 o                         
  -4   0   2       7523.58       6258.70        62.81 o                         
  -2   0   2       7630.51       8071.02       100.56 o                         
   2   0   2      19978.26      19071.86       218.20 o                         
   4   0   2      72625.84      71450.00       578.13 o                         
   6   0   2       1209.68       1452.38        24.51 o                         
   8   0   2        623.58        624.25        15.56 o                         
  10   0   2         11.93         20.63         4.97 o                         
  12   0   2       8503.80       8789.15        95.67 o                         
  14   0   2       3318.78       3468.53        55.86 o                         
  16   0   2        383.12        366.88        26.66 o                         
 -17   1   2        253.93        289.31        13.59 o                         
 -15   1   2       3811.02       3780.94        47.85 o                         
 -13   1   2       1345.70       1176.03        19.08 o                         
 -11   1   2       3795.90       3739.69        29.89 o                         
  -9   1   2        133.16         30.27         2.49 o                         
  -7   1   2        125.11        208.16         4.96 o                         
  -5   1   2       9276.24       9156.42        58.31 o                         
  -3   1   2      12307.08      12450.21        72.25 o                         
  -1   1   2      44350.85      43645.59       382.82 o                         
   1   1   2      22952.96      22523.29       181.94 o                         
   3   1   2       8024.54       7433.77        57.22 o                         
   5   1   2       3432.92       2985.72        28.02 o                         
   7   1   2       4539.29       4735.93        40.18 o                         
   9   1   2      10736.03      10565.67        67.10 o                         
  11   1   2       1966.17       1894.73        22.15 o                         
  13   1   2        108.52         88.22         7.01 o                         
  15   1   2       5700.73       5803.56        71.58 o                         
 -16   2   2       3101.51       3087.01        45.84 o                         
 -14   2   2        804.05        823.34        19.39 o                         
 -12   2   2       1171.52       1125.87        18.24 o                         
 -10   2   2       8095.48       7783.20        50.57 o                         
  -8   2   2       9194.26       8689.50        51.65 o                         
  -6   2   2      23947.46      23960.00       124.70 o                         
  -4   2   2        419.01        585.06         7.27 o                         
  -2   2   2       1469.15       1599.98        16.35 o                         
   0   2   2      38953.53      39921.35       220.02 o                         
   2   2   2        618.81        590.56         9.97 o                         
   4   2   2       2887.61       3060.26        29.75 o                         
   6   2   2      12970.38      13022.97        94.43 o                         
   8   2   2      24532.26      24874.04       154.54 o                         
  10   2   2       5690.29       5698.81        52.06 o                         
  12   2   2         61.74         78.80         6.22 o                         
  14   2   2       3635.98       3751.08        45.24 o                         
  16   2   2       3249.59       3357.99        53.89 o                         
 -17   3   2        878.60        830.67        30.97 o                         
 -15   3   2         41.81         51.09         5.69 o                         
 -13   3   2       1079.30       1152.63        23.62 o                         
 -11   3   2      19497.37      19473.67       109.70 o                         
  -9   3   2       4218.20       3995.04        33.25 o                         
  -7   3   2        313.81        232.79         6.62 o                         
  -5   3   2      23450.39      22760.93       125.62 o                         
  -3   3   2      20195.49      19355.66        98.59 o                         
  -1   3   2      16652.54      17874.67       108.68 o                         
   1   3   2      40297.12      40185.46       237.07 o                         
   3   3   2      22657.70      21516.35       127.90 o                         
   5   3   2       8745.56       8499.58        60.51 o                         
   7   3   2       5274.07       5257.04        62.46 o                         
   9   3   2      10014.19       9977.64        76.49 o                         
  11   3   2      11811.79      11695.52        92.15 o                         
  13   3   2       3093.82       3230.13        55.69 o                         
  15   3   2       1384.27       1385.23        29.80 o                         
 -16   4   2       1348.01       1385.62        35.79 o                         
 -14   4   2        950.96        822.04        19.02 o                         
 -12   4   2        209.93        191.99         8.79 o                         
 -10   4   2       4621.79       4610.80        36.59 o                         
  -8   4   2       3467.11       3672.98        31.10 o                         
  -6   4   2       7084.52       6750.11        47.28 o                         
  -4   4   2      11452.20      11833.07        73.33 o                         
  -2   4   2      15623.60      15562.59        89.40 o                         
   0   4   2        525.54        415.62        11.44 o                         
   2   4   2        137.91         75.56         4.19 o                         
   4   4   2       3319.29       3321.62        32.00 o                         
   6   4   2      19081.33      18944.76       120.65 o                         
   8   4   2       6282.05       6108.63        56.90 o                         
  10   4   2       3970.53       3875.55        43.87 o                         
  12   4   2       4454.55       4427.26        63.01 o                         
  14   4   2       1013.77       1034.52        27.62 o                         
  16   4   2       1276.65       1270.10        35.86 o                         
 -15   5   2         14.29         21.28         5.66 o                         
 -13   5   2        194.03        208.76        11.26 o                         
 -11   5   2       1873.91       1815.58        24.35 o                         
  -9   5   2       4289.01       4224.16        34.26 o                         
  -7   5   2      12405.93      12303.50       100.11 o                         
  -5   5   2        540.03        467.49        11.03 o                         
  -3   5   2      12995.65      12758.19        73.24 o                         
  -1   5   2       3629.89       3546.02        28.49 o                         
   1   5   2       2576.06       2917.60        25.63 o                         
   3   5   2       7144.87       7257.29        71.10 o                         
   5   5   2       5131.10       5069.71        41.10 o                         
   7   5   2       2379.80       2416.91        31.69 o                         
   9   5   2       1944.72       1879.59        27.55 o                         
  11   5   2        877.59        861.99        23.92 o                         
  13   5   2       1584.39       1541.14        34.23 o                         
  15   5   2       1019.96        976.87        36.18 o                         
 -16   6   2        444.41        474.44        26.98 o                         
 -14   6   2        575.64        655.53        19.65 o                         
 -12   6   2       6618.43       6659.61        60.87 o                         
 -10   6   2       4649.15       4597.31        44.03 o                         
  -8   6   2        934.17        927.45        17.90 o                         
  -6   6   2        499.53        588.06        14.59 o                         
  -4   6   2        987.46       1290.98        16.77 o                         
  -2   6   2       7763.42       7826.98        52.86 o                         
   0   6   2       3413.13       3328.97        27.10 o                         
   2   6   2       1801.49       1561.59        17.78 o                         
   4   6   2       1263.65       1280.38        19.08 o                         
   6   6   2       4346.86       4563.21        57.28 o                         
   8   6   2         89.37         54.54         5.03 o                         
  10   6   2       2999.05       3022.41        43.43 o                         
  12   6   2       1972.29       2072.85        39.69 o                         
  14   6   2       1378.59       1368.22        35.76 o                         
 -15   7   2        791.94        820.23        27.21 o                         
 -13   7   2        257.27        256.05        14.81 o                         
 -11   7   2         65.15         66.70         5.54 o                         
  -9   7   2       2278.66       2295.09        31.31 o                         
  -7   7   2      10537.52      10457.38        79.88 o                         
  -5   7   2        136.32        131.77         8.01 o                         
  -3   7   2        730.00        643.98        10.91 o                         
  -1   7   2       4391.94       4263.71        34.58 o                         
   1   7   2       1723.73       1800.63        22.27 o                         
   3   7   2         25.73         12.13         2.27 o                         
   5   7   2       2256.08       1976.41        30.14 o                         
   7   7   2       1820.87       1775.26        30.08 o                         
   9   7   2        394.50        350.91        14.25 o                         
  11   7   2       1736.15       1644.24        34.71 o                         
  13   7   2        416.74        388.82        16.97 o                         
 -14   8   2        604.43        612.82        23.40 o                         
 -12   8   2       3130.69       3233.90        48.91 o                         
 -10   8   2       4857.33       4729.76        47.58 o                         
  -8   8   2        183.20        146.25         7.88 o                         
  -6   8   2       1248.84       1310.23        27.77 o                         
  -4   8   2       7162.79       7242.38        54.93 o                         
  -2   8   2      10158.46      10940.17        73.67 o                         
   0   8   2      10185.28       9908.65        63.92 o                         
   2   8   2        354.32        329.68         7.85 o                         
   4   8   2       4904.18       5184.69        54.39 o                         
   6   8   2       3562.61       3644.86        46.04 o                         
   8   8   2          4.29          2.53         4.93 o                         
  10   8   2          6.46          6.34         5.56 o                         
  12   8   2        314.70        345.37        15.98 o                         
 -13   9   2        236.56        225.98        14.38 o                         
 -11   9   2       6564.55       6525.65        65.91 o                         
  -9   9   2       1847.68       1836.73        30.89 o                         
  -7   9   2        124.16        123.03         7.26 o                         
  -5   9   2       4295.20       4278.80        44.77 o                         
  -3   9   2        591.23        564.65        15.20 o                         
  -1   9   2       4257.69       4233.93        39.78 o                         
   1   9   2       1429.90       1511.38        20.78 o                         
   3   9   2         14.11         10.11         4.03 o                         
   5   9   2       3025.44       2995.32        36.99 o                         
   7   9   2         80.45         93.14         7.72 o                         
   9   9   2        938.18        890.47        24.05 o                         
  11   9   2       1262.04       1248.35        30.44 o                         
 -12  10   2        446.20        453.62        21.87 o                         
 -10  10   2       3531.23       3420.61        49.55 o                         
  -8  10   2       2571.26       2606.06        40.92 o                         
  -6  10   2       3567.79       3485.44        45.63 o                         
  -4  10   2        397.81        398.63        13.36 o                         
  -2  10   2        193.49        192.04         8.00 o                         
   0  10   2       2327.29       2189.05        27.94 o                         
   2  10   2       2300.84       2300.54        35.35 o                         
   4  10   2       1155.07       1120.80        23.09 o                         
   6  10   2       4871.23       4806.29        55.45 o                         
   8  10   2       2378.52       2340.96        37.88 o                         
  10  10   2        966.77        961.12        25.84 o                         
  -9  11   2        364.25        375.29        16.13 o                         
  -7  11   2        941.01        915.19        27.39 o                         
  -5  11   2        342.02        327.27        15.02 o                         
  -3  11   2        360.93        393.23        12.97 o                         
  -1  11   2       2415.24       2420.78        31.23 o                         
   1  11   2         81.88        104.06         7.65 o                         
   3  11   2         34.66         43.63         6.25 o                         
   5  11   2       2508.55       2533.81        40.13 o                         
   7  11   2          2.51          5.79         5.15 o                         
   9  11   2        900.27        891.78        24.10 o                         
  -8  12   2         63.35         35.33         7.36 o                         
  -6  12   2         81.38         82.39        10.55 o                         
  -4  12   2          4.99          2.30         5.04 o                         
  -2  12   2        389.71        368.67        16.27 o                         
   0  12   2        108.88         92.87         9.77 o                         
   2  12   2        273.61        296.85        15.05 o                         
   4  12   2       3928.86       3894.55        57.35 o                         
   6  12   2         14.33         14.29         6.93 o                         
  -5  13   2        148.97        147.25        10.91 o                         
  -3  13   2        106.88         94.72        10.12 o                         
  -1  13   2        868.42        781.97        25.58 o                         
   1  13   2        566.24        483.81        23.14 o                         
   3  13   2        772.16        757.74        25.44 o                         
 -17   1   3          7.29          9.49         5.08 o                         
 -15   1   3        127.21        104.52         7.92 o                         
 -13   1   3       1598.75       1623.36        27.29 o                         
 -11   1   3       1408.99       1337.29        22.45 o                         
  -9   1   3        503.08        554.83         8.44 o                         
  -7   1   3       1205.02       1213.18        17.25 o                         
  -5   1   3       3201.32       3187.47        31.63 o                         
  -3   1   3        247.09        364.99         5.01 o                         
  -1   1   3       2339.22       2850.48        23.12 o                         
   1   1   3      32716.49      35165.12       209.14 o                         
   3   1   3      42664.40      42096.75       266.11 o                         
   5   1   3         29.77         32.32         3.55 o                         
   7   1   3       5663.47       5757.12        50.01 o                         
   9   1   3        524.75        511.18        19.82 o                         
  11   1   3        280.02        249.63         8.64 o                         
  13   1   3        129.15        147.16         8.71 o                         
  15   1   3        141.47        145.52        21.95 o                         
 -18   2   3       1763.06       1747.28        38.65 o                         
 -16   2   3       1314.73       1441.96        28.24 o                         
 -14   2   3         78.63         94.49         7.25 o                         
 -12   2   3        251.61        280.14        14.45 o                         
 -10   2   3         24.97         20.43         3.18 o                         
  -8   2   3       1208.22       1282.33        13.98 o                         
  -6   2   3      26579.70      27224.35       165.44 o                         
  -4   2   3       1179.02       1495.36        17.28 o                         
  -2   2   3      10595.06      10966.90        60.83 o                         
   0   2   3      62594.20      60381.21       470.92 o                         
   2   2   3        677.25        834.42        12.97 o                         
   4   2   3        233.61        281.10         8.22 o                         
   6   2   3       4911.75       4929.81        42.26 o                         
   8   2   3       6144.92       5975.11        64.76 o                         
  10   2   3         41.85         38.83         4.95 o                         
  12   2   3       1774.33       1787.51        28.78 o                         
  14   2   3          5.48          5.83         4.96 o                         
  16   2   3        280.70        315.37        18.07 o                         
 -17   3   3          7.07         11.53         6.99 o                         
 -15   3   3        336.48        290.19        13.53 o                         
 -13   3   3         38.25         54.22         4.80 o                         
 -11   3   3       1472.82       1510.00        38.75 o                         
  -9   3   3      10548.77      10719.35        91.96 o                         
  -7   3   3       1911.44       1992.44        17.98 o                         
  -5   3   3       1287.73       1549.50        20.39 o                         
  -3   3   3        647.93        548.90        10.98 o                         
  -1   3   3       1000.28       1018.26        30.23 o                         
   1   3   3       2296.33       2461.07        25.99 o                         
   3   3   3       1352.58       1236.35        16.91 o                         
   5   3   3       3534.18       3674.78        45.77 o                         
   7   3   3        122.71         62.99         5.14 o                         
   9   3   3         57.39         72.86         5.72 o                         
  11   3   3         11.07          8.65         4.79 o                         
  13   3   3       3117.65       3186.12        47.46 o                         
  15   3   3        703.81        700.24        21.58 o                         
 -16   4   3          0.78          4.57         6.32 o                         
 -14   4   3        133.38        106.27         7.20 o                         
 -12   4   3        133.83        129.02         5.79 o                         
 -10   4   3       1102.38       1026.71        21.33 o                         
  -8   4   3        238.02        274.46        13.00 o                         
  -6   4   3         46.76         69.16         6.93 o                         
  -4   4   3       6371.20       6535.58        41.80 o                         
  -2   4   3       1658.74       1793.23        19.70 o                         
   0   4   3       1526.42       1652.32        18.78 o                         
   2   4   3         65.65         58.98         3.93 o                         
   4   4   3         34.52         33.95         3.47 o                         
   6   4   3       1035.17       1140.94        18.98 o                         
   8   4   3         65.87         62.61         5.48 o                         
  10   4   3        510.81        534.39        25.92 o                         
  12   4   3        862.15        838.98        28.04 o                         
  14   4   3        252.45        226.38        11.80 o                         
 -17   5   3         17.72         20.57         8.41 o                         
 -15   5   3        144.45        150.39        10.66 o                         
 -13   5   3        578.43        594.69        18.54 o                         
 -11   5   3       2673.58       2678.27        27.77 o                         
  -9   5   3       3364.90       3355.07        32.08 o                         
  -7   5   3       1423.79       1526.31        21.04 o                         
  -5   5   3       1399.15       1522.12        18.93 o                         
  -3   5   3       6656.72       6917.51        45.71 o                         
  -1   5   3       4736.61       5322.78        39.12 o                         
   1   5   3         38.52         33.46         3.60 o                         
   3   5   3        699.99        588.02        11.81 o                         
   5   5   3        494.93        455.85        10.22 o                         
   7   5   3       1412.99       1425.28        22.98 o                         
   9   5   3        529.88        542.88        15.28 o                         
  11   5   3         72.72         76.02         8.25 o                         
  13   5   3        139.64        145.58        10.25 o                         
  15   5   3          3.22         15.81         7.44 o                         
 -16   6   3        190.76        204.11        14.91 o                         
 -14   6   3        323.53        314.71        13.70 o                         
 -12   6   3        335.14        322.80        13.72 o                         
 -10   6   3        671.09        632.62        18.26 o                         
  -8   6   3       1070.79       1048.94        18.75 o                         
  -6   6   3        415.70        411.93        12.76 o                         
  -4   6   3       5904.10       6212.55        54.46 o                         
  -2   6   3        403.42        463.20        13.96 o                         
   0   6   3       4366.01       5063.52        42.35 o                         
   2   6   3       2349.55       2285.48        27.04 o                         
   4   6   3        323.80        260.39         8.77 o                         
   6   6   3         42.64        199.56        12.47 o                         
   8   6   3        452.50        432.50        13.22 o                         
  10   6   3       2245.48       2138.09        36.47 o                         
  12   6   3       2757.64       2662.22        44.05 o                         
  14   6   3          1.67          9.65         6.14 o                         
 -15   7   3        843.57        819.55        23.14 o                         
 -13   7   3       2007.11       1960.08        33.82 o                         
 -11   7   3       5665.53       5641.84        52.28 o                         
  -9   7   3       1434.64       1418.30        23.82 o                         
  -7   7   3         50.40         33.44         4.00 o                         
  -5   7   3       1572.24       1490.76        24.40 o                         
  -3   7   3       3599.47       3560.76        33.23 o                         
  -1   7   3        383.71        307.04         8.33 o                         
   1   7   3       1131.61       1023.68        16.14 o                         
   3   7   3        240.16        176.09         7.84 o                         
   5   7   3       3492.34       3478.11        37.71 o                         
   7   7   3        210.00        197.63        10.59 o                         
   9   7   3         22.89         27.35         5.61 o                         
  11   7   3       3478.95       3481.32        50.79 o                         
  13   7   3         10.60         10.43        10.81 o                         
 -14   8   3       1829.95       1936.67        38.33 o                         
 -12   8   3       1542.49       1561.51        28.69 o                         
 -10   8   3         10.85          5.96         5.14 o                         
  -8   8   3        781.14        780.71        16.90 o                         
  -6   8   3       2794.55       2717.23        32.43 o                         
  -4   8   3       1108.04       1113.03        16.10 o                         
  -2   8   3         81.62        122.27         5.85 o                         
   0   8   3       3554.90       3305.48        38.88 o                         
   2   8   3       7374.12       7435.78        83.94 o                         
   4   8   3       1028.53        991.28        21.40 o                         
   6   8   3       4220.35       4353.96        52.37 o                         
   8   8   3        796.94        843.40        22.19 o                         
  10   8   3        818.14        769.61        22.72 o                         
  12   8   3        121.85        130.02        10.75 o                         
 -13   9   3       3532.11       3467.99        64.42 o                         
 -11   9   3          7.29         17.84         5.43 o                         
  -9   9   3       4057.17       3914.79        46.40 o                         
  -7   9   3        298.86        288.28        10.94 o                         
  -5   9   3       6653.49       6829.92        64.17 o                         
  -3   9   3          4.54         82.02         6.34 o                         
  -1   9   3        117.06        122.06         6.64 o                         
   1   9   3      12353.94      12504.51        99.40 o                         
   3   9   3       9687.41       9814.98        80.74 o                         
   5   9   3       1763.67       1782.58        30.05 o                         
   7   9   3         69.82         71.07         7.18 o                         
   9   9   3       1156.98       1156.31        28.02 o                         
  11   9   3       2449.39       2479.97        53.73 o                         
 -12  10   3        598.07        624.52        24.44 o                         
 -10  10   3        125.83        159.47        10.63 o                         
  -8  10   3        667.62        703.87        20.38 o                         
  -6  10   3          5.99          9.92         3.97 o                         
  -4  10   3        465.79        437.14        14.36 o                         
  -2  10   3         11.05          6.33         3.27 o                         
   0  10   3       2210.66       2310.77        29.05 o                         
   2  10   3      17029.17      17179.42       164.66 o                         
   4  10   3       1669.96       1721.14        29.44 o                         
   6  10   3        134.01        149.53         9.58 o                         
   8  10   3       2174.80       2180.40        37.55 o                         
  10  10   3       1039.02        992.25        27.93 o                         
 -11  11   3        265.77        260.92        16.10 o                         
  -9  11   3       1181.82       1137.85        31.18 o                         
  -7  11   3       2901.93       2866.48        47.94 o                         
  -5  11   3       1586.25       1582.24        32.48 o                         
  -3  11   3        364.97        349.59        12.49 o                         
  -1  11   3          5.07          9.28         3.83 o                         
   1  11   3       1182.97       1211.07        27.19 o                         
   3  11   3        159.30        183.74        10.91 o                         
   5  11   3         52.77         45.77         5.91 o                         
   7  11   3       4328.57       4363.38        55.16 o                         
   9  11   3       4705.83       4787.35        62.25 o                         
  -8  12   3       2660.38       2641.26        46.46 o                         
  -6  12   3       1013.06       1069.02        29.14 o                         
  -4  12   3       1617.33       1693.91        32.18 o                         
  -2  12   3        525.89        524.37        17.59 o                         
   0  12   3        599.06        646.92        20.33 o                         
   2  12   3       4057.63       4040.17        59.04 o                         
   4  12   3        987.18        991.07        27.96 o                         
   6  12   3          4.89         28.33         6.53 o                         
  -5  13   3        584.15        649.54        21.64 o                         
  -3  13   3       1207.64       1371.99        34.81 o                         
  -1  13   3       1189.97       1235.41        32.61 o                         
   1  13   3       2096.18       2108.06        48.82 o                         
   3  13   3       1998.33       2089.06        43.21 o                         
 -18   0   4          7.72          7.52         8.06 o                         
 -16   0   4       4436.60       4625.79        70.98 o                         
 -14   0   4       4492.99       4025.61        57.98 o                         
 -12   0   4       5564.88       6006.71        65.76 o                         
 -10   0   4      11471.52      10551.93       163.40 o                         
  -8   0   4      14865.49      17875.96       130.12 o                         
  -6   0   4       1550.33       1680.13        50.61 o                         
  -4   0   4       2062.67       2278.35        22.53 o                         
  -2   0   4        116.79        174.51         5.41 o                         
   0   0   4      77660.86      77604.99       673.90 o                         
   2   0   4      53551.98      55302.32       706.42 o                         
   4   0   4      20221.30      20891.56       182.38 o                         
   6   0   4       3758.00       3687.29        53.48 o                         
   8   0   4      12699.69      13135.05       160.26 o                         
  10   0   4       4396.00       4224.92        79.58 o                         
  12   0   4       1430.71       1479.12        39.77 o                         
  14   0   4       2426.69       2441.80        55.29 o                         
  16   0   4        614.02        604.62        35.07 o                         
 -17   1   4        902.39        910.95        22.37 o                         
 -15   1   4       1413.62       1292.79        24.54 o                         
 -13   1   4       2931.75       2846.66        31.87 o                         
 -11   1   4      12212.39      12447.11        76.75 o                         
  -9   1   4       3446.82       4422.35        33.23 o                         
  -7   1   4        760.82        543.12         9.22 o                         
  -5   1   4      53303.92      54086.26       270.66 o                         
  -3   1   4         50.66         39.38         2.07 o                         
  -1   1   4       1854.32       2056.78        17.93 o                         
   1   1   4        835.31        835.65        13.26 o                         
   3   1   4      53538.38      53274.34       296.12 o                         
   5   1   4      21636.03      22362.15       139.22 o                         
   7   1   4       2903.46       2630.87        31.65 o                         
   9   1   4       9925.95       9971.66        80.31 o                         
  11   1   4       1175.13       1199.63        22.02 o                         
  13   1   4       2921.15       2903.59        47.00 o                         
  15   1   4       2598.67       2747.74        53.21 o                         
 -18   2   4        877.01        862.33        25.81 o                         
 -16   2   4        482.87        470.46        15.90 o                         
 -14   2   4       1685.63       1699.46        26.16 o                         
 -12   2   4      13428.28      13815.20        82.44 o                         
 -10   2   4       5014.41       4903.18        37.09 o                         
  -8   2   4       1356.48       1785.59        18.41 o                         
  -6   2   4       4963.61       4668.83        32.11 o                         
  -4   2   4      27671.21      27413.83       142.02 o                         
  -2   2   4       7886.55       8207.01        60.66 o                         
   0   2   4       8881.46       9215.90        73.85 o                         
   2   2   4       1392.07       1602.57        18.27 o                         
   4   2   4      16679.36      17046.29       154.64 o                         
   6   2   4        961.61        808.61        17.22 o                         
   8   2   4       2387.32       2325.35        36.71 o                         
  10   2   4       4148.27       3930.33        51.00 o                         
  12   2   4       1524.06       1546.61        39.33 o                         
  14   2   4       2237.37       2228.89        37.98 o                         
 -17   3   4       2108.20       2108.42        45.24 o                         
 -15   3   4         13.56         25.47         5.33 o                         
 -13   3   4       1340.81       1467.86        21.91 o                         
 -11   3   4       7126.15       6982.78        60.35 o                         
  -9   3   4       7241.85       7109.82        71.06 o                         
  -7   3   4       8013.41       8344.44        63.43 o                         
  -5   3   4       3058.95       3495.17        34.85 o                         
  -3   3   4      20750.89      20634.28       128.09 o                         
  -1   3   4      32932.01      32957.45       166.86 o                         
   1   3   4       4744.60       5638.98        49.68 o                         
   3   3   4       3755.36       3466.63        41.25 o                         
   5   3   4       4892.43       4685.47        42.89 o                         
   7   3   4          8.42         10.08         3.74 o                         
   9   3   4       1613.47       1577.66        25.75 o                         
  11   3   4        426.12        453.25        15.57 o                         
  13   3   4        693.93        696.51        20.44 o                         
  15   3   4        728.33        715.91        25.72 o                         
 -16   4   4        558.76        609.50        21.84 o                         
 -14   4   4        337.65        249.13        10.25 o                         
 -12   4   4       1338.89       1312.93        19.55 o                         
 -10   4   4        141.92        154.69         8.44 o                         
  -8   4   4      14767.71      14691.07        88.46 o                         
  -6   4   4      14812.46      15335.37        90.61 o                         
  -4   4   4       6459.26       6400.25        43.99 o                         
  -2   4   4      44762.15      45466.91       257.25 o                         
   0   4   4          8.85         38.46         4.32 o                         
   2   4   4        601.73        514.66        11.68 o                         
   4   4   4       7295.60       6944.83        56.04 o                         
   6   4   4       1135.89       1024.65        21.53 o                         
   8   4   4       2756.44       2559.97        34.96 o                         
  10   4   4       1430.05       1511.78        27.57 o                         
  12   4   4        140.60        156.25        11.37 o                         
  14   4   4        395.48        356.57        16.18 o                         
 -17   5   4       1764.03       1752.56        42.01 o                         
 -15   5   4        123.85        141.69        11.85 o                         
 -13   5   4        902.31        947.96        23.46 o                         
 -11   5   4       3736.17       3504.25        37.19 o                         
  -9   5   4       6376.30       6036.55        54.95 o                         
  -7   5   4       4320.47       4116.41        33.95 o                         
  -5   5   4        645.08        559.57        12.26 o                         
  -3   5   4      35625.00      36980.20       213.59 o                         
  -1   5   4      23052.08      24020.50       138.09 o                         
   1   5   4       5927.22       5901.23        62.00 o                         
   3   5   4        608.13        497.96        12.92 o                         
   5   5   4        438.15        363.74        11.00 o                         
   7   5   4       9229.87       8951.96        73.60 o                         
   9   5   4       1318.50       1233.22        23.55 o                         
  11   5   4        288.32        298.51        13.99 o                         
  13   5   4       1102.08       1065.67        30.20 o                         
 -16   6   4        881.40        899.20        29.09 o                         
 -14   6   4        128.24        124.27         9.81 o                         
 -12   6   4       5086.14       4978.42        58.20 o                         
 -10   6   4       8419.28       8383.70        70.03 o                         
  -8   6   4       7473.85       7313.20        58.54 o                         
  -6   6   4       1454.11       1339.48        18.43 o                         
  -4   6   4       1596.51       1352.77        24.06 o                         
  -2   6   4      20549.13      21435.10       127.86 o                         
   0   6   4       3341.24       2753.84        29.02 o                         
   2   6   4       2708.26       2745.81        31.31 o                         
   4   6   4       5474.09       4869.15        44.71 o                         
   6   6   4       7991.46       7566.34        65.55 o                         
   8   6   4       1379.88       1314.07        24.26 o                         
  10   6   4        596.66        504.59        22.04 o                         
  12   6   4       2133.05       2149.71        40.00 o                         
  14   6   4       6335.96       6397.38        74.96 o                         
 -15   7   4        364.80        363.01        15.45 o                         
 -13   7   4       1069.49       1091.75        24.78 o                         
 -11   7   4       2698.25       2588.37        35.38 o                         
  -9   7   4          9.53         14.33         3.69 o                         
  -7   7   4          7.00         14.51         4.56 o                         
  -5   7   4       5440.57       5217.59        45.93 o                         
  -3   7   4       6767.96       6411.97        50.73 o                         
  -1   7   4       3144.00       3176.65        32.41 o                         
   1   7   4       4192.64       4020.67        43.95 o                         
   3   7   4        849.99        741.27        14.67 o                         
   5   7   4        408.60        440.59        12.74 o                         
   7   7   4       4627.14       4373.73        48.47 o                         
   9   7   4        236.09        234.08        11.11 o                         
  11   7   4         41.16         60.48         7.72 o                         
  13   7   4       1991.91       1993.63        40.46 o                         
 -14   8   4        232.58        213.62        15.49 o                         
 -12   8   4         85.65         79.94         7.64 o                         
 -10   8   4         36.26         38.48         5.00 o                         
  -8   8   4        530.22        525.98        14.56 o                         
  -6   8   4       3164.36       3166.01        35.52 o                         
  -4   8   4        771.01        732.10        14.00 o                         
  -2   8   4        252.15        285.21         8.68 o                         
   0   8   4       7401.63       7430.87        56.16 o                         
   2   8   4       1169.96       1235.40        23.89 o                         
   4   8   4       1322.27       1255.37        22.17 o                         
   6   8   4        585.89        587.95        16.68 o                         
   8   8   4       1641.45       1733.39        30.38 o                         
  10   8   4          5.33          9.74         6.02 o                         
  12   8   4        641.69        583.34        21.71 o                         
 -13   9   4        285.32        321.32        19.16 o                         
 -11   9   4        701.79        680.53        19.37 o                         
  -9   9   4         25.92         27.71         5.52 o                         
  -7   9   4        682.33        679.76        16.34 o                         
  -5   9   4        136.32        135.68         8.10 o                         
  -3   9   4        339.86        361.40        10.21 o                         
  -1   9   4       3070.87       2919.63        32.12 o                         
   1   9   4        310.18        323.32        14.75 o                         
   3   9   4        155.32        140.25         9.73 o                         
   5   9   4       1423.94       1510.28        30.99 o                         
   7   9   4        264.67        266.25        13.36 o                         
   9   9   4        137.38        175.52        11.03 o                         
  11   9   4         69.17         66.46         8.55 o                         
 -12  10   4        704.49        698.86        33.43 o                         
 -10  10   4        153.47        125.20        17.02 o                         
  -8  10   4        156.15        157.53         9.73 o                         
  -6  10   4       2965.73       2860.46        40.08 o                         
  -4  10   4       1985.08       1990.33        31.94 o                         
  -2  10   4        154.46        137.83         7.15 o                         
   0  10   4        193.30        167.27         7.73 o                         
   2  10   4       2217.74       2110.95        35.31 o                         
   4  10   4       1972.45       1915.20        30.89 o                         
   6  10   4        157.19        153.56         9.87 o                         
   8  10   4        136.70        156.76        10.65 o                         
  10  10   4       1619.22       1577.87        35.90 o                         
 -11  11   4         94.06         91.66        12.07 o                         
  -9  11   4        376.22        371.90        17.78 o                         
  -7  11   4       2308.92       2387.18        43.53 o                         
  -5  11   4       1289.74       1332.67        27.31 o                         
  -3  11   4          3.90          3.05         4.01 o                         
  -1  11   4       1444.90       1345.45        28.22 o                         
   1  11   4          4.38         14.26         5.02 o                         
   3  11   4       1204.68       1177.92        27.54 o                         
   5  11   4       2912.39       2944.14        44.49 o                         
   7  11   4        280.09        286.75        14.06 o                         
  -8  12   4        112.36        130.05        10.64 o                         
  -6  12   4          5.34          7.22         5.55 o                         
  -4  12   4        295.73        338.90        14.44 o                         
  -2  12   4        873.28        809.19        22.19 o                         
   0  12   4       2569.65       2547.09        48.64 o                         
   2  12   4       1372.64       1417.35        31.71 o                         
   4  12   4        650.99        675.85        20.66 o                         
   6  12   4        750.60        757.77        24.21 o                         
  -5  13   4        464.01        433.03        19.20 o                         
  -3  13   4         18.87         13.63         5.91 o                         
  -1  13   4          2.20          6.69         5.72 o                         
   1  13   4        638.91        622.68        27.46 o                         
   3  13   4       1018.28        988.03        29.36 o                         
 -17   1   5         19.57         34.22         6.99 o                         
 -15   1   5          1.81          5.64         3.73 o                         
 -13   1   5        601.49        594.01        15.97 o                         
 -11   1   5        151.04        185.85        13.79 o                         
  -9   1   5       1381.73       1299.32        13.51 o                         
  -7   1   5       2459.27       2555.48        35.37 o                         
  -5   1   5      22140.92      22652.54       129.73 o                         
  -3   1   5         27.56         13.36         1.32 o                         
  -1   1   5      21156.56      20451.23       156.53 o                         
   1   1   5        707.01        740.27        13.00 o                         
   3   1   5        241.71        159.84         9.31 o                         
   5   1   5       1446.00       1736.91        23.81 o                         
   7   1   5        931.84       1014.62        23.87 o                         
   9   1   5        361.37        384.66        17.35 o                         
  11   1   5       8378.54       8169.30        70.79 o                         
  13   1   5         13.51         23.37         5.57 o                         
  15   1   5        353.94        320.98        16.51 o                         
 -18   2   5        499.54        509.04        25.18 o                         
 -16   2   5        935.58        912.43        22.42 o                         
 -14   2   5         34.80         31.85         4.69 o                         
 -12   2   5        184.45        169.34         9.06 o                         
 -10   2   5        138.56        109.66         6.84 o                         
  -8   2   5         10.16          6.88         1.83 o                         
  -6   2   5       2335.52       2415.75        21.32 o                         
  -4   2   5        352.60        384.80         8.22 o                         
  -2   2   5       3219.77       3122.93        23.45 o                         
   0   2   5       8934.84       8960.98        72.47 o                         
   2   2   5       6751.05       6814.70        48.02 o                         
   4   2   5         24.90          9.18         3.29 o                         
   6   2   5       7379.45       8013.58        70.13 o                         
   8   2   5       2209.52       2304.24        31.75 o                         
  10   2   5       1585.05       1545.75        25.56 o                         
  12   2   5       3879.29       3944.67        55.18 o                         
  14   2   5        285.15        282.39        15.12 o                         
 -17   3   5        218.77        232.19        14.36 o                         
 -15   3   5       1137.46       1112.47        28.35 o                         
 -13   3   5         58.00         63.31         8.13 o                         
 -11   3   5        680.31        635.26        17.45 o                         
  -9   3   5        988.29        972.22        16.81 o                         
  -7   3   5       1506.86       1579.40        17.45 o                         
  -5   3   5       9641.09      10069.47        61.92 o                         
  -3   3   5       3359.15       3417.16        43.50 o                         
  -1   3   5       4237.72       4557.21        30.51 o                         
   1   3   5          7.24         17.96         2.62 o                         
   3   3   5        139.86        163.48         6.95 o                         
   5   3   5        340.76        547.64        21.95 o                         
   7   3   5        386.38        439.01        14.98 o                         
   9   3   5         13.76          9.04         4.39 o                         
  11   3   5        951.53        835.84        25.26 o                         
  13   3   5         35.70         36.40         7.60 o                         
  15   3   5        243.05        229.31        15.40 o                         
 -16   4   5        314.56        273.58        14.84 o                         
 -14   4   5          7.52         23.26         5.19 o                         
 -12   4   5          9.04          7.38         3.43 o                         
 -10   4   5       6441.05       6477.00        42.00 o                         
  -8   4   5       8626.96       9014.07       111.65 o                         
  -6   4   5         37.83         33.60         4.22 o                         
  -4   4   5        670.48        724.00        13.79 o                         
  -2   4   5      14312.15      14642.40        84.35 o                         
   0   4   5      27010.70      28565.75       158.15 o                         
   2   4   5       2276.73       2341.71        29.66 o                         
   4   4   5        102.06         76.87         6.31 o                         
   6   4   5        544.16        527.67        17.49 o                         
   8   4   5         19.73         25.99         5.19 o                         
  10   4   5        128.44        112.74         8.46 o                         
  12   4   5        521.18        471.18        20.77 o                         
  14   4   5        558.51        530.77        20.35 o                         
 -17   5   5       2102.15       2040.06        69.46 o                         
 -15   5   5        289.21        267.61        15.53 o                         
 -13   5   5       3281.96       3191.70        57.08 o                         
 -11   5   5         30.61         38.31         4.06 o                         
  -9   5   5       1634.59       1604.25        19.72 o                         
  -7   5   5       1248.71       1245.50        20.87 o                         
  -5   5   5      11607.00      11753.96        66.98 o                         
  -3   5   5       8765.79       9130.07        63.12 o                         
  -1   5   5       8237.38       8710.12        79.08 o                         
   1   5   5       1833.89       1676.18        22.42 o                         
   3   5   5        618.06        630.70        17.04 o                         
   5   5   5       5162.02       5322.16        54.19 o                         
   7   5   5       3083.91       3238.27        41.96 o                         
   9   5   5       1582.94       1662.25        30.40 o                         
  11   5   5       3742.65       3595.22        53.17 o                         
  13   5   5        561.86        530.72        20.71 o                         
 -16   6   5       1532.09       1536.62        35.54 o                         
 -14   6   5         13.62         25.97         7.86 o                         
 -12   6   5       1489.58       1487.16        41.29 o                         
 -10   6   5       1255.56       1226.11        21.21 o                         
  -8   6   5       3752.12       3765.97        33.63 o                         
  -6   6   5         32.47         43.33         4.07 o                         
  -4   6   5        600.46        583.25        10.66 o                         
  -2   6   5       2565.76       2374.89        26.46 o                         
   0   6   5       4579.73       4429.35        46.81 o                         
   2   6   5         50.07         65.11         4.84 o                         
   4   6   5        156.04        156.32         8.15 o                         
   6   6   5       2526.13       2801.81        38.65 o                         
   8   6   5         25.32         15.66         5.11 o                         
  10   6   5       2981.79       2928.56        49.62 o                         
  12   6   5       2574.09       2443.05        47.51 o                         
 -15   7   5        731.96        729.79        23.43 o                         
 -13   7   5        312.67        291.86        13.48 o                         
 -11   7   5        113.41        108.56         8.42 o                         
  -9   7   5       2469.89       2464.51        31.88 o                         
  -7   7   5        231.16        208.43         8.23 o                         
  -5   7   5       1397.52       1524.86        24.48 o                         
  -3   7   5        385.83        418.09        10.00 o                         
  -1   7   5       1549.86       1777.94        22.62 o                         
   1   7   5       1725.39       1790.47        25.88 o                         
   3   7   5       2055.60       2166.15        30.63 o                         
   5   7   5        235.06        234.75        10.27 o                         
   7   7   5        540.57        523.91        16.96 o                         
   9   7   5        529.84        477.64        16.95 o                         
  11   7   5       5122.63       4966.98        70.45 o                         
 -14   8   5       1315.45       1396.10        32.35 o                         
 -12   8   5         24.32         24.33         6.55 o                         
 -10   8   5          6.64          7.31         3.76 o                         
  -8   8   5          3.96          5.13         3.99 o                         
  -6   8   5        528.06        502.96        14.80 o                         
  -4   8   5       5637.83       5440.69        47.50 o                         
  -2   8   5       1285.39       1314.86        19.46 o                         
   0   8   5       1187.54       1166.11        21.72 o                         
   2   8   5       2492.12       2490.68        33.41 o                         
   4   8   5       1476.95       1481.77        26.67 o                         
   6   8   5        420.39        419.42        15.66 o                         
   8   8   5        424.86        413.96        16.11 o                         
  10   8   5       6673.97       6813.24        84.98 o                         
  12   8   5         50.02         47.80        11.46 o                         
 -13   9   5       1265.29       1274.82        38.53 o                         
 -11   9   5       1726.91       1809.67        35.79 o                         
  -9   9   5       4273.39       4376.54        71.45 o                         
  -7   9   5          4.89          8.35         4.08 o                         
  -5   9   5       1118.39       1025.63        21.95 o                         
  -3   9   5        167.79        162.16         6.95 o                         
  -1   9   5       1171.00       1146.62        19.20 o                         
   1   9   5       7618.72       8001.24        73.18 o                         
   3   9   5       3299.40       3458.92        41.13 o                         
   5   9   5        562.45        577.69        18.78 o                         
   7   9   5        509.33        552.98        19.00 o                         
   9   9   5        632.42        629.30        22.13 o                         
  11   9   5        296.00        312.60        17.84 o                         
 -12  10   5       2346.59       2386.55        53.93 o                         
 -10  10   5       3830.10       3860.18        67.60 o                         
  -8  10   5        744.45        742.47        21.01 o                         
  -6  10   5       2460.01       2656.61        39.01 o                         
  -4  10   5       2335.88       2244.57        32.35 o                         
  -2  10   5         13.94         12.28         4.11 o                         
   0  10   5       2709.19       2880.80        37.18 o                         
   2  10   5       2803.28       2746.81        41.36 o                         
   4  10   5        683.48        660.54        20.83 o                         
   6  10   5       1778.96       1822.86        36.69 o                         
   8  10   5        627.50        687.10        23.45 o                         
  -9  11   5       1557.58       1485.45        44.74 o                         
  -7  11   5       1887.55       1817.09        33.47 o                         
  -5  11   5       8008.34       8132.76        73.87 o                         
  -3  11   5       1950.92       1841.32        29.99 o                         
  -1  11   5         10.68         14.49         5.39 o                         
   1  11   5        394.62        413.41        16.13 o                         
   3  11   5        765.69        708.85        20.18 o                         
   5  11   5        196.20        189.22        11.45 o                         
   7  11   5        269.06        318.40        16.29 o                         
  -8  12   5       1348.10       1332.67        34.01 o                         
  -6  12   5        251.71        295.38        15.36 o                         
  -4  12   5        226.65        217.64        10.83 o                         
  -2  12   5       1675.12       1624.14        32.12 o                         
   0  12   5       2427.49       2584.86        49.64 o                         
   2  12   5        202.71        187.00        11.74 o                         
   4  12   5         67.65         84.41         8.38 o                         
  -3  13   5        778.95        822.13        26.20 o                         
  -1  13   5       2719.46       2840.96        59.16 o                         
   1  13   5        737.28        736.20        28.70 o                         
 -18   0   6       1519.56       1571.94        41.68 o                         
 -16   0   6        335.39        505.70        20.70 o                         
 -14   0   6         55.68         48.20         6.55 o                         
 -12   0   6      18915.17      19606.57       156.83 o                         
 -10   0   6      10468.49      10282.76        82.32 o                         
  -8   0   6        290.86        472.69        22.92 o                         
  -6   0   6      12440.52      12100.66       106.62 o                         
  -4   0   6       3998.72       5061.36        47.26 o                         
  -2   0   6        214.10        297.82         8.59 o                         
   0   0   6        993.34       1038.07        30.47 o                         
   2   0   6       6615.27       6692.23        82.70 o                         
   4   0   6      83696.14      86231.27       673.67 o                         
   6   0   6       2927.92       3075.96        59.65 o                         
   8   0   6         34.68          7.58         9.88 o                         
  10   0   6       1709.59       1818.77        51.95 o                         
  12   0   6        722.10        949.78        53.15 o                         
  14   0   6        562.52        562.73        27.51 o                         
 -17   1   6       1840.69       2145.08        34.80 o                         
 -15   1   6       4619.68       4949.25        45.84 o                         
 -13   1   6       5509.53       5297.78        47.28 o                         
 -11   1   6       9692.95       9924.52        73.16 o                         
  -9   1   6        261.15        153.59         4.58 o                         
  -7   1   6       1728.45       1541.06        14.95 o                         
  -5   1   6       9644.38       9097.15        52.67 o                         
  -3   1   6      18402.62      18730.66       110.67 o                         
  -1   1   6       7705.91       7334.15        47.23 o                         
   1   1   6        652.97        855.60        13.06 o                         
   3   1   6      14543.05      15521.09       109.25 o                         
   5   1   6       4903.40       4542.53        44.24 o                         
   7   1   6        626.30        502.00        14.02 o                         
   9   1   6       5827.51       6056.74        60.33 o                         
  11   1   6       5518.86       5467.58        71.14 o                         
  13   1   6       2411.23       2412.85        40.19 o                         
 -18   2   6        231.58        231.57        13.49 o                         
 -16   2   6       3145.99       3293.54        44.52 o                         
 -14   2   6       1550.98       1433.97        23.98 o                         
 -12   2   6       1909.86       1878.90        22.19 o                         
 -10   2   6       3219.45       2850.54        22.31 o                         
  -8   2   6       8753.47       8175.35        61.07 o                         
  -6   2   6      14450.21      14712.44        86.50 o                         
  -4   2   6       4380.77       3993.86        27.95 o                         
  -2   2   6       5016.65       4776.70        30.52 o                         
   0   2   6        571.40        768.35        10.82 o                         
   2   2   6       2724.88       2418.95        24.80 o                         
   4   2   6      10516.79      10287.03        81.80 o                         
   6   2   6        425.12        367.32        12.48 o                         
   8   2   6       3134.76       2936.37        40.25 o                         
  10   2   6       3866.00       3888.77        46.67 o                         
  12   2   6       6355.73       6289.09        68.66 o                         
  14   2   6       2136.37       2077.54        42.08 o                         
 -17   3   6         51.03         61.31         8.33 o                         
 -15   3   6        489.86        475.33        17.48 o                         
 -13   3   6       2183.30       2081.16        31.06 o                         
 -11   3   6        973.91       1013.30        16.37 o                         
  -9   3   6       6685.27       6563.26        44.40 o                         
  -7   3   6       3971.99       3996.39        32.00 o                         
  -5   3   6        745.71        704.62        11.17 o                         
  -3   3   6      15146.23      16227.79        88.31 o                         
  -1   3   6        973.87        892.94        14.56 o                         
   1   3   6       1956.71       1754.89        17.61 o                         
   3   3   6      11952.82      12332.93        80.78 o                         
   5   3   6       2794.98       2556.53        34.79 o                         
   7   3   6       3636.72       3557.67        44.28 o                         
   9   3   6        182.55        231.69        11.78 o                         
  11   3   6       1361.59       1408.76        34.24 o                         
  13   3   6       8146.76       8116.39        97.57 o                         
 -16   4   6       1358.50       1345.78        32.53 o                         
 -14   4   6       2308.69       2267.49        33.57 o                         
 -12   4   6        885.07        877.94        17.10 o                         
 -10   4   6        106.12        135.44         5.52 o                         
  -8   4   6       2631.71       2648.77        32.23 o                         
  -6   4   6        168.72        183.19         6.20 o                         
  -4   4   6      28004.28      28518.13       162.59 o                         
  -2   4   6      51953.18      51998.82       312.45 o                         
   0   4   6        654.46        718.97        11.64 o                         
   2   4   6        945.25        812.34        17.68 o                         
   4   4   6       1636.62       1543.18        24.12 o                         
   6   4   6       5200.30       5064.06        54.96 o                         
   8   4   6       1404.60       1395.93        26.03 o                         
  10   4   6         23.59         16.62         5.43 o                         
  12   4   6       4889.99       5101.69        72.69 o                         
  14   4   6       1328.06       1309.34        38.49 o                         
 -17   5   6       2637.80       2634.41        52.18 o                         
 -15   5   6         27.82         26.78         6.86 o                         
 -13   5   6       2287.90       2260.40        36.94 o                         
 -11   5   6        324.26        265.53        10.62 o                         
  -9   5   6        337.11        340.60        10.08 o                         
  -7   5   6       9864.27       9890.21        61.49 o                         
  -5   5   6        557.82        442.42        11.22 o                         
  -3   5   6       7552.36       8133.34        64.30 o                         
  -1   5   6       1806.39       1719.33        20.77 o                         
   1   5   6        103.36        176.98         8.09 o                         
   3   5   6       3690.56       3736.25        57.00 o                         
   5   5   6       5793.69       5770.23        78.82 o                         
   7   5   6       1128.64       1086.21        23.62 o                         
   9   5   6        377.91        335.36        13.28 o                         
  11   5   6         12.13         20.71         6.90 o                         
  13   5   6        948.53        892.08        27.61 o                         
 -16   6   6        127.71        108.76        11.07 o                         
 -14   6   6       3750.85       3932.88        50.05 o                         
 -12   6   6       7723.33       7912.02        83.73 o                         
 -10   6   6         49.93         54.34         6.06 o                         
  -8   6   6       5121.60       5138.97        44.14 o                         
  -6   6   6       3056.19       2948.97        28.11 o                         
  -4   6   6          8.89          9.83         2.46 o                         
  -2   6   6       4768.38       4521.50        40.48 o                         
   0   6   6       4794.65       4696.67        48.78 o                         
   2   6   6       7247.11       6959.44        64.61 o                         
   4   6   6         68.18         39.60         6.44 o                         
   6   6   6        180.54        169.89         9.74 o                         
   8   6   6        734.46        661.42        19.29 o                         
  10   6   6         41.02         26.22         7.82 o                         
  12   6   6         62.51         76.35        10.05 o                         
 -15   7   6         78.64         69.62         9.18 o                         
 -13   7   6       1333.36       1313.62        31.71 o                         
 -11   7   6        306.11        321.59        12.99 o                         
  -9   7   6        432.10        408.76        17.67 o                         
  -7   7   6       7123.71       6973.69        57.71 o                         
  -5   7   6       2433.96       2282.23        29.38 o                         
  -3   7   6        741.41        734.03        14.55 o                         
  -1   7   6       3091.50       3118.16        34.01 o                         
   1   7   6       2796.41       2708.64        33.54 o                         
   3   7   6       5968.11       6080.14        61.89 o                         
   5   7   6       2538.05       2460.94        36.19 o                         
   7   7   6       1273.50       1183.02        26.12 o                         
   9   7   6       1089.09       1127.55        26.88 o                         
  11   7   6         11.97         11.16         6.93 o                         
 -14   8   6         35.88         45.09         7.83 o                         
 -12   8   6        974.40        952.39        27.15 o                         
 -10   8   6         87.77         96.51         8.59 o                         
  -8   8   6        336.83        338.60        12.89 o                         
  -6   8   6        325.25        315.78        11.88 o                         
  -4   8   6       3190.13       3246.15        33.20 o                         
  -2   8   6       3285.89       3336.30        35.04 o                         
   0   8   6       2177.50       2311.00        31.62 o                         
   2   8   6       7038.21       7214.95        65.23 o                         
   4   8   6       5825.06       5840.33        60.04 o                         
   6   8   6       2508.27       2518.59        40.73 o                         
   8   8   6       3978.56       3907.29        55.26 o                         
  10   8   6         98.90        111.43        11.14 o                         
 -13   9   6        204.79        199.06        12.73 o                         
 -11   9   6        873.56        841.24        26.52 o                         
  -9   9   6        699.21        796.54        21.55 o                         
  -7   9   6       1728.11       1655.36        29.57 o                         
  -5   9   6       2938.92       2875.22        39.22 o                         
  -3   9   6         88.44        145.63         7.16 o                         
  -1   9   6       1443.15       1387.30        21.85 o                         
   1   9   6       6280.03       6392.07        62.23 o                         
   3   9   6       3595.33       3730.38        46.95 o                         
   5   9   6         23.74         41.39         6.17 o                         
   7   9   6       1548.97       1529.32        32.97 o                         
   9   9   6       2633.19       2756.07        48.50 o                         
 -12  10   6        202.50        195.11        15.91 o                         
 -10  10   6        494.36        535.81        27.36 o                         
  -8  10   6       1264.03       1218.27        26.73 o                         
  -6  10   6       5266.66       5126.13        58.13 o                         
  -4  10   6        624.14        671.40        17.32 o                         
  -2  10   6          7.97          4.65         3.68 o                         
   0  10   6        384.02        411.90        13.29 o                         
   2  10   6         59.68         60.39         6.93 o                         
   4  10   6         43.78         51.90         7.08 o                         
   6  10   6         31.38         24.20         6.37 o                         
   8  10   6       1788.19       1796.71        38.93 o                         
  -9  11   6        378.82        386.03        18.48 o                         
  -7  11   6        246.88        198.32        11.58 o                         
  -5  11   6        851.16        892.44        21.21 o                         
  -3  11   6        310.95        387.57        14.59 o                         
  -1  11   6        364.28        337.95        15.51 o                         
   1  11   6         12.02          5.70         4.76 o                         
   3  11   6          6.49          7.18         4.81 o                         
   5  11   6          3.07         -3.75         6.73 o                         
   7  11   6        103.18         96.79         9.74 o                         
  -8  12   6        133.09        136.07        11.49 o                         
  -6  12   6        790.71        817.98        21.49 o                         
  -4  12   6        386.04        277.72        12.45 o                         
  -2  12   6         11.16          6.57         5.37 o                         
   0  12   6         88.73        103.41        10.68 o                         
   2  12   6         21.06         21.04         5.20 o                         
   4  12   6        462.64        466.09        18.20 o                         
  -1  13   6         79.56         98.39        10.80 o                         
 -17   1   7        307.61        302.04        11.76 o                         
 -15   1   7         84.91         75.22         6.16 o                         
 -13   1   7       3575.28       3530.71        35.59 o                         
 -11   1   7       2875.08       2834.14        40.16 o                         
  -9   1   7       3470.91       3659.46        36.65 o                         
  -7   1   7        678.21        725.93        11.04 o                         
  -5   1   7       5128.91       5217.60        34.60 o                         
  -3   1   7        995.36        923.11        11.81 o                         
  -1   1   7       1826.61       1851.32        22.03 o                         
   1   1   7      16714.49      17709.64       104.54 o                         
   3   1   7      29449.98      30488.64       196.53 o                         
   5   1   7         54.83         76.07         6.29 o                         
   7   1   7         41.14         45.30         5.40 o                         
   9   1   7          7.49          5.96         4.35 o                         
  11   1   7         86.30        115.80         9.17 o                         
  13   1   7         46.94         67.09         8.25 o                         
 -18   2   7         76.18         70.23        11.62 o                         
 -16   2   7       2882.52       2744.38        49.87 o                         
 -14   2   7          0.39         12.26         4.02 o                         
 -12   2   7       1029.75        988.58        26.02 o                         
 -10   2   7        246.12        219.96         7.18 o                         
  -8   2   7        472.42        481.50         8.71 o                         
  -6   2   7        497.89        508.07        19.88 o                         
  -4   2   7       1136.80       1132.71        13.46 o                         
  -2   2   7          0.37          3.72         1.85 o                         
   0   2   7        217.47        191.68         5.58 o                         
   2   2   7        373.03        443.11        10.25 o                         
   4   2   7        450.56        449.32        13.10 o                         
   6   2   7       9669.44       9692.91        84.17 o                         
   8   2   7       4449.17       4446.56        53.16 o                         
  10   2   7        870.71        910.39        23.48 o                         
  12   2   7          4.79          0.11         6.10 o                         
  14   2   7         64.43         90.88        10.13 o                         
 -17   3   7          4.49          4.10         5.72 o                         
 -15   3   7        157.66        125.61         9.06 o                         
 -13   3   7        829.92        775.76        23.23 o                         
 -11   3   7        878.50        890.91        17.22 o                         
  -9   3   7         38.01         40.49         3.36 o                         
  -7   3   7        885.98        870.03        20.54 o                         
  -5   3   7       1815.82       1951.89        19.92 o                         
  -3   3   7       1446.18       1551.03        15.77 o                         
  -1   3   7       5706.61       5522.88        37.45 o                         
   1   3   7       1135.33       1109.70        14.52 o                         
   3   3   7       2435.01       2557.33        28.36 o                         
   5   3   7       1527.72       1614.99        25.42 o                         
   7   3   7          8.82         11.83         4.30 o                         
   9   3   7        302.35        274.73        12.70 o                         
  11   3   7        111.39        108.58        10.72 o                         
  13   3   7        356.62        317.89        23.73 o                         
 -16   4   7          2.21         17.49         6.47 o                         
 -14   4   7        279.85        284.84        12.85 o                         
 -12   4   7       1235.41       1155.50        20.46 o                         
 -10   4   7       1635.43       1738.62        22.80 o                         
  -8   4   7          1.50          2.71         1.77 o                         
  -6   4   7        513.03        540.67        11.05 o                         
  -4   4   7        566.15        738.17        12.89 o                         
  -2   4   7         15.81          3.42         1.40 o                         
   0   4   7        393.40        427.70        10.38 o                         
   2   4   7         82.47         63.01         4.56 o                         
   4   4   7        347.10        365.10        12.50 o                         
   6   4   7         56.41         52.28         6.31 o                         
   8   4   7         47.04         50.33         6.00 o                         
  10   4   7          1.70          1.28         5.41 o                         
  12   4   7         91.33        119.18        13.47 o                         
 -17   5   7         43.40         56.91        10.43 o                         
 -15   5   7        399.49        364.67        17.76 o                         
 -13   5   7        418.40        387.96        16.67 o                         
 -11   5   7       4333.60       4180.68        47.43 o                         
  -9   5   7        120.82        142.81         5.96 o                         
  -7   5   7       1781.50       1877.05        20.38 o                         
  -5   5   7       1568.41       1704.45        24.08 o                         
  -3   5   7       1803.72       1716.24        20.90 o                         
  -1   5   7      14756.23      16100.04       100.74 o                         
   1   5   7        452.96        434.42        12.75 o                         
   3   5   7        578.68        550.44        13.01 o                         
   5   5   7       2660.15       2555.88        33.04 o                         
   7   5   7        466.57        480.02        15.43 o                         
   9   5   7        138.26        131.90         9.29 o                         
  11   5   7         43.92         41.47         7.33 o                         
  13   5   7          3.52         10.38         9.02 o                         
 -16   6   7        297.37        338.10        24.04 o                         
 -14   6   7       1438.38       1491.30        36.06 o                         
 -12   6   7          5.30         20.78         6.31 o                         
 -10   6   7       1324.88       1349.30        22.99 o                         
  -8   6   7       4529.18       4494.94        41.52 o                         
  -6   6   7       1621.05       1489.23        22.49 o                         
  -4   6   7       1506.66       1365.11        21.42 o                         
  -2   6   7       3962.57       4100.33        36.47 o                         
   0   6   7      10025.06      10045.49        83.09 o                         
   2   6   7        158.07        197.23         9.80 o                         
   4   6   7        120.13        129.81         8.10 o                         
   6   6   7        650.19        604.34        17.99 o                         
   8   6   7          2.39          0.46         5.08 o                         
  10   6   7       1552.13       1510.00        34.28 o                         
  12   6   7        408.48        378.25        18.49 o                         
 -15   7   7       1192.29       1185.22        33.82 o                         
 -13   7   7         39.12         28.13         6.64 o                         
 -11   7   7       2727.12       2737.98        45.06 o                         
  -9   7   7      15624.09      15642.39       111.41 o                         
  -7   7   7       1494.26       1523.61        24.76 o                         
  -5   7   7       1064.88        962.95        19.33 o                         
  -3   7   7        747.61        752.89        14.50 o                         
  -1   7   7       5235.97       5493.27        46.88 o                         
   1   7   7       7568.76       7670.57        62.67 o                         
   3   7   7       1753.41       1797.66        29.24 o                         
   5   7   7       3421.99       3393.01        50.55 o                         
   7   7   7       3199.43       3148.78        45.98 o                         
   9   7   7        526.81        549.45        22.34 o                         
  11   7   7       1279.97       1274.09        32.98 o                         
 -14   8   7        241.92        218.38        14.32 o                         
 -12   8   7        643.75        638.22        34.66 o                         
 -10   8   7      10861.70      10783.14        96.89 o                         
  -8   8   7       3946.10       3988.28        47.92 o                         
  -6   8   7          4.23         12.30         4.30 o                         
  -4   8   7       1151.00       1113.19        17.34 o                         
  -2   8   7       3457.70       3517.98        38.37 o                         
   0   8   7       8367.03       8095.41        70.34 o                         
   2   8   7        178.40        161.29         9.29 o                         
   4   8   7         99.27         88.82         7.42 o                         
   6   8   7       7409.25       7422.77        79.25 o                         
   8   8   7        790.52        809.38        23.47 o                         
  10   8   7       1195.22       1156.81        33.07 o                         
 -13   9   7        664.79        672.24        22.76 o                         
 -11   9   7       2553.76       2496.59        47.53 o                         
  -9   9   7        470.30        457.49        17.75 o                         
  -7   9   7        463.39        357.33        13.83 o                         
  -5   9   7       3455.48       3548.72        45.28 o                         
  -3   9   7        115.48         90.88         6.32 o                         
  -1   9   7        364.97        356.13        11.99 o                         
   1   9   7       1552.91       1683.84        28.90 o                         
   3   9   7        562.91        566.52        17.48 o                         
   5   9   7       2970.19       3123.35        44.63 o                         
   7   9   7        261.51        269.08        14.14 o                         
   9   9   7        403.33        424.29        19.24 o                         
 -12  10   7       1681.60       1703.80        40.74 o                         
 -10  10   7       2835.62       2785.87        51.34 o                         
  -8  10   7        176.39        178.32        10.60 o                         
  -6  10   7        341.17        222.06        11.45 o                         
  -4  10   7        294.24        259.29        11.14 o                         
  -2  10   7         75.41         60.70         6.90 o                         
   0  10   7         36.52         43.34         5.22 o                         
   2  10   7          4.48          8.94         4.49 o                         
   4  10   7        627.63        668.99        22.54 o                         
   6  10   7         21.55         27.40         5.93 o                         
   8  10   7        181.51        193.38        13.09 o                         
  -9  11   7       1853.04       1790.11        36.94 o                         
  -7  11   7        530.66        495.57        17.73 o                         
  -5  11   7        235.16        254.82        11.76 o                         
  -3  11   7       1876.64       1781.93        30.23 o                         
  -1  11   7       1300.15       1343.22        30.66 o                         
   1  11   7       1739.07       1647.56        39.32 o                         
   3  11   7        684.51        627.10        21.58 o                         
   5  11   7        130.80        137.98        11.07 o                         
  -6  12   7        857.82        880.13        22.59 o                         
  -4  12   7        909.91        901.26        22.34 o                         
  -2  12   7       1543.08       1629.53        36.04 o                         
   0  12   7        368.09        466.06        22.28 o                         
   2  12   7        557.22        599.98        18.85 o                         
 -18   0   8         36.32         60.26         8.69 o                         
 -16   0   8        480.90        699.94        23.80 o                         
 -14   0   8       3567.97       3510.53        52.61 o                         
 -12   0   8       2715.81       2692.88        36.88 o                         
 -10   0   8       5932.67       6024.88        63.86 o                         
  -8   0   8      10386.55      10286.10        81.33 o                         
  -6   0   8         17.51         12.05         3.45 o                         
  -4   0   8       1174.07       1218.58        18.10 o                         
  -2   0   8       3669.37       3388.23        40.09 o                         
   0   0   8         45.46         90.84        10.00 o                         
   2   0   8      23818.98      22981.04       289.13 o                         
   4   0   8       7183.57       7798.94       105.35 o                         
   6   0   8        445.68        285.12        18.04 o                         
   8   0   8       6314.65       6587.06       107.70 o                         
  10   0   8        673.68        678.24        27.58 o                         
  12   0   8        986.06        989.78        36.08 o                         
 -17   1   8       1103.15       1347.09        26.94 o                         
 -15   1   8       2866.23       3030.83        35.27 o                         
 -13   1   8       1270.90       1120.36        19.14 o                         
 -11   1   8       6440.53       6379.32        50.48 o                         
  -9   1   8      10357.69      10004.91        62.71 o                         
  -7   1   8      10158.71      10651.26        70.96 o                         
  -5   1   8       7185.50       7240.52        49.16 o                         
  -3   1   8       4713.22       4729.26        35.11 o                         
  -1   1   8       3449.38       3457.07        50.04 o                         
   1   1   8        412.01        313.55         9.26 o                         
   3   1   8       4615.18       4438.09        77.64 o                         
   5   1   8       2781.37       2620.35        36.29 o                         
   7   1   8       2338.20       2245.79        38.13 o                         
   9   1   8        407.14        398.82        15.61 o                         
  11   1   8        912.59        893.51        24.85 o                         
  13   1   8       2953.04       2850.88        50.04 o                         
 -18   2   8        949.86        979.05        23.75 o                         
 -16   2   8       1372.74       1465.63        27.33 o                         
 -14   2   8       3454.68       3267.26        39.02 o                         
 -12   2   8       4105.38       4053.13        37.27 o                         
 -10   2   8       2228.38       2114.56        24.12 o                         
  -8   2   8       8185.89       8325.17        59.74 o                         
  -6   2   8       6713.03       6213.19        58.88 o                         
  -4   2   8      11070.08      10676.49        67.57 o                         
  -2   2   8      16665.42      16546.32        86.91 o                         
   0   2   8        963.63        823.57        14.30 o                         
   2   2   8         86.71        143.80         6.19 o                         
   4   2   8        282.94        281.44        10.05 o                         
   6   2   8       3180.17       2931.18        40.40 o                         
   8   2   8       1078.11       1193.81        36.10 o                         
  10   2   8        284.68        272.34        13.62 o                         
  12   2   8       4912.40       4866.86        71.41 o                         
 -17   3   8       1164.32       1194.21        29.84 o                         
 -15   3   8        352.07        322.14        12.98 o                         
 -13   3   8       2806.98       2724.93        36.07 o                         
 -11   3   8        328.62        316.66         8.03 o                         
  -9   3   8       2149.04       1993.00        21.53 o                         
  -7   3   8      14959.33      15411.99        88.61 o                         
  -5   3   8       1938.93       2040.78        22.67 o                         
  -3   3   8        471.98        384.69        12.12 o                         
  -1   3   8       3330.69       3300.87        47.31 o                         
   1   3   8       8246.34       8202.01        56.89 o                         
   3   3   8       5469.73       5353.41        46.54 o                         
   5   3   8       2722.43       2871.84        36.37 o                         
   7   3   8        700.64        725.52        19.96 o                         
   9   3   8         25.84         25.89         5.51 o                         
  11   3   8       3837.75       3721.57        60.97 o                         
  13   3   8       2288.43       2396.24        50.21 o                         
 -16   4   8       2188.47       2259.31        43.63 o                         
 -14   4   8       4364.01       4524.77        50.26 o                         
 -12   4   8         14.19         27.73         4.44 o                         
 -10   4   8       7388.68       7622.59        61.17 o                         
  -8   4   8       5675.59       5886.37        43.02 o                         
  -6   4   8      11252.24      10954.03        71.24 o                         
  -4   4   8       1197.43       1017.74        15.39 o                         
  -2   4   8       1975.50       1947.56        16.99 o                         
   0   4   8       9240.51       8724.86        60.54 o                         
   2   4   8       7920.34       7938.40        56.87 o                         
   4   4   8       1432.89       1515.17        24.46 o                         
   6   4   8       2884.24       2908.20        41.34 o                         
   8   4   8        540.50        566.73        18.57 o                         
  10   4   8       1486.40       1483.12        30.28 o                         
  12   4   8       4808.13       4995.31        75.62 o                         
 -17   5   8        224.86        225.68        17.64 o                         
 -15   5   8       1101.86       1078.32        31.94 o                         
 -13   5   8       5869.95       5855.47        71.77 o                         
 -11   5   8       6205.22       5829.86        68.09 o                         
  -9   5   8        212.77        224.19         7.65 o                         
  -7   5   8       5043.58       4820.19        39.82 o                         
  -5   5   8         21.87         10.16         2.91 o                         
  -3   5   8       5187.93       5023.41        58.77 o                         
  -1   5   8        199.57        135.87         5.15 o                         
   1   5   8       7186.35       7292.90        59.85 o                         
   3   5   8       6401.28       6347.50        56.40 o                         
   5   5   8        156.32        163.72         8.63 o                         
   7   5   8       4748.45       4691.95        53.92 o                         
   9   5   8       2671.06       2674.41        41.04 o                         
  11   5   8       1971.65       1949.14        40.61 o                         
 -16   6   8         84.69         86.69        10.37 o                         
 -14   6   8        551.04        604.80        24.78 o                         
 -12   6   8       2419.59       2315.61        38.46 o                         
 -10   6   8        996.80        997.96        21.47 o                         
  -8   6   8       5900.71       5839.30        46.17 o                         
  -6   6   8        290.68        265.19         9.82 o                         
  -4   6   8        612.60        477.77        11.48 o                         
  -2   6   8        285.68        300.96        11.03 o                         
   0   6   8         60.11         98.11         5.43 o                         
   2   6   8      20703.54      20439.71       163.31 o                         
   4   6   8       6051.01       5927.60        60.38 o                         
   6   6   8        396.75        386.24        14.38 o                         
   8   6   8        649.10        562.64        18.06 o                         
  10   6   8        695.96        635.05        22.59 o                         
 -15   7   8       1897.05       1979.97        48.18 o                         
 -13   7   8       5097.86       5174.09        68.94 o                         
 -11   7   8          5.22          5.55         5.08 o                         
  -9   7   8         45.10         79.92         8.10 o                         
  -7   7   8        458.89        501.30        13.43 o                         
  -5   7   8       1396.39       1317.95        23.38 o                         
  -3   7   8       8725.49       8788.55        68.47 o                         
  -1   7   8         15.73         12.24         3.90 o                         
   1   7   8       2636.59       2702.60        35.89 o                         
   3   7   8       5890.95       5857.35        74.55 o                         
   5   7   8         17.18         21.90         5.58 o                         
   7   7   8       3042.63       3039.17        43.64 o                         
   9   7   8       2226.83       2233.39        38.72 o                         
 -14   8   8        762.97        718.50        25.07 o                         
 -12   8   8       1137.45       1084.83        27.42 o                         
 -10   8   8        585.35        642.93        21.73 o                         
  -8   8   8        929.09        992.15        26.94 o                         
  -6   8   8       3083.35       3208.16        39.68 o                         
  -4   8   8        417.81        425.82        11.45 o                         
  -2   8   8         83.29         69.35         5.61 o                         
   0   8   8       2218.22       2340.56        31.45 o                         
   2   8   8       9756.61       9851.21        85.12 o                         
   4   8   8       1800.02       1813.10        31.80 o                         
   6   8   8        326.36        305.68        14.76 o                         
   8   8   8       1838.05       1804.78        35.71 o                         
 -13   9   8        549.91        519.76        20.13 o                         
 -11   9   8       6248.71       6295.19        97.18 o                         
  -9   9   8       1288.49       1350.36        32.22 o                         
  -7   9   8       1179.56       1064.32        24.10 o                         
  -5   9   8       3136.23       3182.78        37.84 o                         
  -3   9   8        509.30        516.72        15.26 o                         
  -1   9   8       1021.66        993.96        21.28 o                         
   1   9   8       1225.81       1283.68        24.00 o                         
   3   9   8       1861.99       1820.61        32.50 o                         
   5   9   8        125.02        128.50        11.26 o                         
   7   9   8         37.85         55.22         7.94 o                         
 -10  10   8        905.21        983.70        29.15 o                         
  -8  10   8          7.61          3.66         5.38 o                         
  -6  10   8       1171.77       1015.28        22.46 o                         
  -4  10   8       2425.45       2530.83        36.10 o                         
  -2  10   8       4503.73       4547.08        50.85 o                         
   0  10   8        343.09        317.73        12.19 o                         
   2  10   8       1577.97       1519.29        31.26 o                         
   4  10   8        142.33        161.58        10.69 o                         
   6  10   8        247.41        252.91        13.54 o                         
  -9  11   8        602.98        576.82        21.86 o                         
  -7  11   8        566.88        486.02        16.50 o                         
  -5  11   8        193.75        195.86        10.20 o                         
  -3  11   8         20.45         43.20         6.09 o                         
  -1  11   8        974.80        910.40        30.02 o                         
   1  11   8         25.84         15.59         4.91 o                         
   3  11   8         58.06         38.04         6.22 o                         
   5  11   8        199.23        231.33        14.43 o                         
  -6  12   8        226.50        248.01        12.34 o                         
  -4  12   8        341.32        407.45        15.15 o                         
  -2  12   8        778.12        774.80        24.31 o                         
   0  12   8         55.19         74.35         9.41 o                         
 -17   1   9        670.61        701.12        18.59 o                         
 -15   1   9        121.98         90.05         7.42 o                         
 -13   1   9        926.10        809.22        15.35 o                         
 -11   1   9        119.46        115.06         5.87 o                         
  -9   1   9         74.77         71.66         4.54 o                         
  -7   1   9          0.19          5.76         2.20 o                         
  -5   1   9       9975.85      10227.48        55.74 o                         
  -3   1   9       3296.74       3556.20        28.65 o                         
  -1   1   9          0.63          0.05         2.58 o                         
   1   1   9        156.74        157.41         7.36 o                         
   3   1   9       2629.18       2913.68        59.81 o                         
   5   1   9        634.19        613.99        17.50 o                         
   7   1   9        227.46        215.98        12.35 o                         
   9   1   9         63.79         34.46         7.08 o                         
  11   1   9        220.92        184.27        16.16 o                         
 -16   2   9        362.33        314.23        12.79 o                         
 -14   2   9         13.55         25.03         4.60 o                         
 -12   2   9       3168.29       3100.99        36.19 o                         
 -10   2   9       4203.37       4151.34        34.73 o                         
  -8   2   9       3258.57       3241.21        44.33 o                         
  -6   2   9        514.65        458.07         9.60 o                         
  -4   2   9       5920.28       6179.97        44.60 o                         
  -2   2   9        506.23        537.60         9.64 o                         
   0   2   9        502.66        623.85        13.08 o                         
   2   2   9       3232.38       3533.07        34.90 o                         
   4   2   9       1654.92       1808.55        27.31 o                         
   6   2   9       1594.08       1488.10        28.62 o                         
   8   2   9       2710.71       2412.13        39.66 o                         
  10   2   9       2498.53       2308.50        40.99 o                         
  12   2   9        143.24        143.54        17.24 o                         
 -17   3   9          5.26         10.11         5.38 o                         
 -15   3   9        327.33        308.56        12.83 o                         
 -13   3   9        618.65        663.20        23.55 o                         
 -11   3   9         37.09         28.17         3.37 o                         
  -9   3   9        306.28        333.27         8.51 o                         
  -7   3   9       1629.03       1580.51        21.66 o                         
  -5   3   9       3122.07       3160.71        31.20 o                         
  -3   3   9         25.05         14.09         2.37 o                         
  -1   3   9       1985.16       1898.14        19.68 o                         
   1   3   9          1.41          5.77         2.65 o                         
   3   3   9       6023.63       6755.19        55.96 o                         
   5   3   9        161.58        141.56         8.23 o                         
   7   3   9       1104.03       1016.85        22.91 o                         
   9   3   9        588.02        622.85        27.78 o                         
  11   3   9         82.60         99.63        11.89 o                         
 -16   4   9        230.92        254.39        14.89 o                         
 -14   4   9        207.54        190.99        11.60 o                         
 -12   4   9       1365.62       1391.37        23.20 o                         
 -10   4   9        607.19        599.78        20.90 o                         
  -8   4   9         37.58         36.74         3.63 o                         
  -6   4   9        711.45        710.36        13.70 o                         
  -4   4   9        113.48        177.13         6.57 o                         
  -2   4   9       1707.01       1698.26        18.88 o                         
   0   4   9       5109.31       5250.60        57.10 o                         
   2   4   9       5602.62       5617.43        48.65 o                         
   4   4   9       2067.79       2074.26        30.20 o                         
   6   4   9        640.61        654.43        19.19 o                         
   8   4   9       1423.24       1281.74        29.14 o                         
  10   4   9        126.92        132.93        12.20 o                         
  12   4   9        968.22        994.68        29.87 o                         
 -15   5   9       2724.55       2794.37        53.15 o                         
 -13   5   9        428.51        467.45        19.29 o                         
 -11   5   9        460.98        453.93        12.78 o                         
  -9   5   9        133.46        134.69         6.26 o                         
  -7   5   9        615.84        571.87        14.00 o                         
  -5   5   9       6296.29       6597.40        55.71 o                         
  -3   5   9        527.81        538.47        10.80 o                         
  -1   5   9       3089.51       3260.11        39.17 o                         
   1   5   9       7443.92       7587.07        62.84 o                         
   3   5   9         78.23         53.33         6.06 o                         
   5   5   9        118.03        102.34         7.29 o                         
   7   5   9       4827.72       4722.62        55.27 o                         
   9   5   9       1186.95       1161.08        26.97 o                         
  11   5   9         27.37         26.19         6.95 o                         
 -16   6   9        389.89        363.25        19.28 o                         
 -14   6   9       1492.55       1501.52        36.66 o                         
 -12   6   9        356.06        413.56        15.83 o                         
 -10   6   9        981.07        948.68        18.22 o                         
  -8   6   9        501.10        512.14        13.94 o                         
  -6   6   9        879.23        944.69        19.12 o                         
  -4   6   9        887.24        855.60        16.66 o                         
  -2   6   9       1031.15        992.75        15.12 o                         
   0   6   9       4859.94       5296.57        59.36 o                         
   2   6   9       1384.94       1381.49        27.14 o                         
   4   6   9        184.09        185.20         9.73 o                         
   6   6   9       2263.54       2238.90        35.82 o                         
   8   6   9         66.70         52.87         6.83 o                         
  10   6   9        339.98        261.15        14.97 o                         
 -15   7   9         41.63         49.67         9.24 o                         
 -13   7   9       1847.73       1827.98        42.19 o                         
 -11   7   9       3183.52       3167.03        39.40 o                         
  -9   7   9        625.50        667.05        16.84 o                         
  -7   7   9         52.67         50.11         6.83 o                         
  -5   7   9        622.76        619.65        14.46 o                         
  -3   7   9         31.13         53.08         4.89 o                         
  -1   7   9       1071.81        976.02        18.44 o                         
   1   7   9        408.63        375.84        12.11 o                         
   3   7   9       1998.18       1958.14        29.99 o                         
   5   7   9       2350.45       2311.15        38.89 o                         
   7   7   9        354.59        332.76        14.02 o                         
   9   7   9        320.11        270.07        13.84 o                         
 -14   8   9        834.00        843.37        28.50 o                         
 -12   8   9        886.67        910.05        22.82 o                         
 -10   8   9        481.11        399.14        15.65 o                         
  -8   8   9         73.11         79.07         6.33 o                         
  -6   8   9       1464.68       1475.73        24.69 o                         
  -4   8   9       2676.55       2735.22        36.07 o                         
  -2   8   9         55.65         47.50         4.96 o                         
   0   8   9        368.90        348.90        13.75 o                         
   2   8   9       1460.62       1334.22        26.49 o                         
   4   8   9         81.84         80.80         7.53 o                         
   6   8   9       1558.26       1620.21        32.57 o                         
   8   8   9         58.32         63.65         7.43 o                         
 -13   9   9         22.66         12.68         6.87 o                         
 -11   9   9       3956.76       3916.42        60.48 o                         
  -9   9   9       2906.75       2834.25        65.37 o                         
  -7   9   9         11.11         29.68         5.12 o                         
  -5   9   9        147.39        125.57         7.20 o                         
  -3   9   9        831.06        824.72        23.06 o                         
  -1   9   9       6714.59       6673.45        61.44 o                         
   1   9   9        442.08        418.79        15.11 o                         
   3   9   9        109.12        127.12         9.25 o                         
   5   9   9       4519.70       4619.88        58.00 o                         
   7   9   9        928.24        877.81        25.04 o                         
 -10  10   9       4241.86       4293.06        64.84 o                         
  -8  10   9       1203.25       1137.14        26.85 o                         
  -6  10   9        778.16        866.44        19.85 o                         
  -4  10   9       3305.87       3333.09        40.78 o                         
  -2  10   9       1904.42       1897.76        35.99 o                         
   0  10   9        567.95        563.86        17.52 o                         
   2  10   9        799.83        800.04        23.73 o                         
   4  10   9       2359.83       2353.19        43.13 o                         
   6  10   9       2702.80       2886.89        49.95 o                         
  -9  11   9        330.31        260.82        17.16 o                         
  -7  11   9       1508.78       1487.71        27.69 o                         
  -5  11   9       4700.86       4611.76        51.12 o                         
  -3  11   9       3356.91       3395.95        44.86 o                         
  -1  11   9       2413.69       2569.77        44.76 o                         
   1  11   9        683.23        640.22        21.80 o                         
   3  11   9        604.10        620.63        25.39 o                         
  -4  12   9        146.81        152.06         9.84 o                         
  -2  12   9       2892.45       3100.21        51.19 o                         
 -16   0  10       1759.22       1834.34        39.96 o                         
 -14   0  10        359.92        302.68        15.31 o                         
 -12   0  10       2092.46       2280.37        38.59 o                         
 -10   0  10      29616.69      29537.85       225.78 o                         
  -8   0  10       6728.18       6655.01        67.95 o                         
  -6   0  10        834.22        804.31        16.28 o                         
  -4   0  10        526.94        485.44        13.82 o                         
  -2   0  10        146.70        102.77         5.66 o                         
   0   0  10       9635.23       9542.43        82.59 o                         
   2   0  10       3120.85       2833.79        69.11 o                         
   4   0  10       3359.06       3318.41        67.10 o                         
   6   0  10      12327.26      12773.42       167.49 o                         
   8   0  10         99.51        160.15        16.44 o                         
  10   0  10         74.93         91.13        15.44 o                         
  12   0  10       1631.41       1589.29        47.57 o                         
 -17   1  10       1416.83       1499.77        26.97 o                         
 -15   1  10       3494.90       3411.83        38.78 o                         
 -13   1  10       3089.78       3158.19        32.89 o                         
 -11   1  10       1371.28       1311.84        19.98 o                         
  -9   1  10       1179.44       1189.19        17.11 o                         
  -7   1  10       6139.14       6171.62        42.97 o                         
  -5   1  10      11991.04      11870.10        72.86 o                         
  -3   1  10       7102.76       6900.52        47.27 o                         
  -1   1  10       1705.96       1593.28        21.20 o                         
   1   1  10       4027.54       3755.50        44.21 o                         
   3   1  10        607.31        539.86        16.61 o                         
   5   1  10         46.93         65.86         7.00 o                         
   7   1  10       2907.49       2903.47        47.11 o                         
   9   1  10       1268.76       1305.24        32.58 o                         
  11   1  10       1193.18       1142.68        29.65 o                         
 -16   2  10        418.60        438.44        15.32 o                         
 -14   2  10       2815.98       2807.32        31.34 o                         
 -12   2  10        171.44        143.70         7.57 o                         
 -10   2  10        294.44        256.08         7.76 o                         
  -8   2  10       8868.73       8765.94        74.90 o                         
  -6   2  10       8534.84       8526.07        81.31 o                         
  -4   2  10       3426.29       3237.84        30.16 o                         
  -2   2  10        481.29        334.16         7.99 o                         
   0   2  10       4625.66       4435.22        41.97 o                         
   2   2  10       6479.44       6274.72        60.56 o                         
   4   2  10        111.86        144.43         8.12 o                         
   6   2  10         83.33         86.35         7.03 o                         
   8   2  10       1480.10       1567.05        32.28 o                         
  10   2  10       1214.23       1178.92        31.79 o                         
 -17   3  10        134.32        161.55        10.45 o                         
 -15   3  10         70.92         67.58         6.97 o                         
 -13   3  10       1085.56       1146.68        22.93 o                         
 -11   3  10        712.92        692.45        17.27 o                         
  -9   3  10       6698.76       6690.03        48.74 o                         
  -7   3  10       6735.36       6620.02        47.68 o                         
  -5   3  10        532.50        656.37        13.43 o                         
  -3   3  10       2276.64       2184.57        21.40 o                         
  -1   3  10       5012.29       5174.42        46.72 o                         
   1   3  10       9332.83       9028.10        63.85 o                         
   3   3  10       2223.55       2229.44        30.65 o                         
   5   3  10        388.45        337.02        12.54 o                         
   7   3  10       2958.59       3050.52        42.49 o                         
   9   3  10        557.45        538.66        18.32 o                         
  11   3  10        329.23        254.70        16.44 o                         
 -16   4  10        237.09        277.79        15.58 o                         
 -14   4  10       5353.34       5526.82        65.23 o                         
 -12   4  10        206.69        227.30        12.28 o                         
 -10   4  10       1942.40       1855.50        23.30 o                         
  -8   4  10       3939.63       3784.31        35.75 o                         
  -6   4  10       1032.65        904.28        16.63 o                         
  -4   4  10       4485.84       4475.26        42.55 o                         
  -2   4  10       6383.40       6123.12        47.20 o                         
   0   4  10       6185.45       6303.77        51.15 o                         
   2   4  10      10538.08      10741.50        78.83 o                         
   4   4  10         51.09         42.06         4.63 o                         
   6   4  10        945.23        886.94        22.79 o                         
   8   4  10       6143.57       6370.66        73.21 o                         
  10   4  10       2216.62       2060.55        43.67 o                         
 -15   5  10        435.54        516.66        25.82 o                         
 -13   5  10       2722.67       2888.09        49.86 o                         
 -11   5  10        477.97        400.41        11.78 o                         
  -9   5  10       5788.59       5729.07        51.45 o                         
  -7   5  10       3196.34       3279.00        40.35 o                         
  -5   5  10       1639.58       1540.21        24.23 o                         
  -3   5  10       1024.67        978.39        17.37 o                         
  -1   5  10        704.21        772.26        12.59 o                         
   1   5  10      15717.43      15685.50       104.17 o                         
   3   5  10       2374.24       2300.85        34.97 o                         
   5   5  10        915.08        888.74        22.66 o                         
   7   5  10       3300.68       3420.38        49.87 o                         
   9   5  10       1873.92       1831.47        35.18 o                         
 -14   6  10       3358.18       3283.89        66.52 o                         
 -12   6  10       2945.90       3105.27        42.11 o                         
 -10   6  10       1999.74       2088.70        28.26 o                         
  -8   6  10       8333.47       8554.31        86.92 o                         
  -6   6  10       2289.21       2226.69        30.91 o                         
  -4   6  10       1256.29       1190.20        20.11 o                         
  -2   6  10         11.52         10.89         4.50 o                         
   0   6  10       1802.24       1668.57        25.36 o                         
   2   6  10       5662.29       5722.44        58.35 o                         
   4   6  10        565.89        564.98        17.00 o                         
   6   6  10       1539.33       1579.73        30.50 o                         
   8   6  10       1300.09       1261.95        28.61 o                         
 -13   7  10       1615.82       1613.98        34.99 o                         
 -11   7  10       1776.51       1782.00        28.78 o                         
  -9   7  10       1191.14       1198.42        23.24 o                         
  -7   7  10        396.85        405.79        12.65 o                         
  -5   7  10       2629.13       2804.60        34.46 o                         
  -3   7  10          5.93          7.24         3.10 o                         
  -1   7  10        993.47        998.68        26.34 o                         
   1   7  10       4527.74       4714.51        61.83 o                         
   3   7  10       2774.78       2780.71        34.85 o                         
   5   7  10        539.86        555.63        18.46 o                         
   7   7  10        613.33        594.55        18.83 o                         
   9   7  10       2069.90       2133.12        39.52 o                         
 -12   8  10        789.63        789.33        25.62 o                         
 -10   8  10        766.88        737.06        21.58 o                         
  -8   8  10        122.82         99.23         6.91 o                         
  -6   8  10       1076.00        962.80        18.46 o                         
  -4   8  10        590.79        615.90        17.44 o                         
  -2   8  10        570.43        551.91        20.20 o                         
   0   8  10        401.86        370.54        16.64 o                         
   2   8  10        460.79        504.79        22.49 o                         
   4   8  10       2334.73       2448.59        39.34 o                         
   6   8  10       1024.93       1117.74        29.69 o                         
   8   8  10        656.50        720.11        25.05 o                         
 -11   9  10        250.23        274.67        14.14 o                         
  -9   9  10        981.13       1028.25        25.50 o                         
  -7   9  10        165.28        157.87         8.87 o                         
  -5   9  10         17.12          9.16         4.24 o                         
  -3   9  10        575.11        523.32        17.04 o                         
  -1   9  10         54.04         36.25         5.49 o                         
   1   9  10         31.79         22.42         6.68 o                         
   3   9  10       1295.74       1293.99        33.58 o                         
   5   9  10        443.19        479.78        21.34 o                         
 -10  10  10          2.26         19.96         6.23 o                         
  -8  10  10        267.97        270.89        13.68 o                         
  -6  10  10       2090.20       2046.90        32.72 o                         
  -4  10  10       1779.75       1750.92        31.61 o                         
  -2  10  10        598.28        551.75        26.41 o                         
   0  10  10         85.43        119.91         9.81 o                         
   2  10  10        394.14        401.87        20.25 o                         
   4  10  10         23.10         13.90         6.79 o                         
  -7  11  10        503.44        467.06        17.01 o                         
  -5  11  10        740.41        686.34        21.45 o                         
  -3  11  10       3311.78       3334.90        61.92 o                         
  -1  11  10       2527.78       2594.11        57.71 o                         
   1  11  10         91.47        107.02        10.04 o                         
 -17   1  11        138.54        112.87         8.36 o                         
 -15   1  11         10.16          7.94         4.39 o                         
 -13   1  11       1191.37       1219.76        21.01 o                         
 -11   1  11       3123.33       3132.06        35.50 o                         
  -9   1  11        253.22        251.37         8.48 o                         
  -7   1  11         35.80         28.96         2.98 o                         
  -5   1  11        168.52        161.93         6.72 o                         
  -3   1  11        284.25        351.99         8.75 o                         
  -1   1  11       1467.07       1482.48        20.54 o                         
   1   1  11        253.64        253.10         8.37 o                         
   3   1  11       8294.57       7983.42        80.19 o                         
   5   1  11        712.24        677.47        23.64 o                         
   7   1  11       1065.49       1120.26        29.13 o                         
   9   1  11        417.82        342.10        20.11 o                         
  11   1  11         14.52         11.90         6.35 o                         
 -16   2  11        530.78        590.86        18.15 o                         
 -14   2  11         27.78         17.10         5.81 o                         
 -12   2  11       1260.15       1220.42        22.61 o                         
 -10   2  11       3937.36       3921.10        38.02 o                         
  -8   2  11        858.36        821.63        14.60 o                         
  -6   2  11        781.84        809.11        15.16 o                         
  -4   2  11       3921.68       4080.44        38.05 o                         
  -2   2  11       3792.20       3815.85        32.47 o                         
   0   2  11       5934.42       5596.99        45.36 o                         
   2   2  11       1475.05       1462.07        23.98 o                         
   4   2  11        335.31        334.45        12.20 o                         
   6   2  11        470.88        497.18        16.06 o                         
   8   2  11       4371.59       4067.45        60.69 o                         
  10   2  11        115.03         84.82         9.88 o                         
 -17   3  11        468.47        449.41        17.99 o                         
 -15   3  11         18.88         13.05         4.97 o                         
 -13   3  11       1275.32       1198.29        24.84 o                         
 -11   3  11       8486.50       8410.17        87.00 o                         
  -9   3  11        367.76        415.80        14.57 o                         
  -7   3  11        532.18        576.30        19.22 o                         
  -5   3  11          5.61         10.84         2.96 o                         
  -3   3  11        191.09        234.79         6.89 o                         
  -1   3  11        216.83        221.00         9.38 o                         
   1   3  11         55.56         56.60         6.41 o                         
   3   3  11       1130.75       1031.09        19.01 o                         
   5   3  11        462.56        416.28        14.27 o                         
   7   3  11         81.37        116.87         8.65 o                         
   9   3  11        595.08        497.91        18.09 o                         
 -16   4  11          1.30          9.44         6.01 o                         
 -14   4  11          6.16         36.64         7.34 o                         
 -12   4  11       2134.08       2122.34        35.68 o                         
 -10   4  11         91.30         96.05         5.58 o                         
  -8   4  11          2.80          5.78         3.58 o                         
  -6   4  11       1981.02       1978.48        26.41 o                         
  -4   4  11        157.96        109.01         6.19 o                         
  -2   4  11        457.48        430.58         9.57 o                         
   0   4  11        828.20        787.87        16.58 o                         
   2   4  11        383.31        366.27        11.29 o                         
   4   4  11        433.56        427.93        15.04 o                         
   6   4  11         34.13         58.57         7.25 o                         
   8   4  11        245.20        236.26        13.22 o                         
  10   4  11         24.64         24.15         5.76 o                         
 -15   5  11         18.64         10.98         6.89 o                         
 -13   5  11       1457.26       1488.24        31.99 o                         
 -11   5  11       1021.57       1072.03        19.06 o                         
  -9   5  11       8410.91       8460.87        73.34 o                         
  -7   5  11       1685.01       1684.21        27.69 o                         
  -5   5  11        539.74        567.29        13.79 o                         
  -3   5  11        356.90        317.34        10.82 o                         
  -1   5  11       1312.08       1412.24        30.36 o                         
   1   5  11         97.25         72.04         7.16 o                         
   3   5  11          7.81         12.07         5.19 o                         
   5   5  11        507.89        505.15        18.61 o                         
   7   5  11         22.17         30.99         6.39 o                         
   9   5  11        270.39        281.66        14.13 o                         
 -14   6  11        808.70        819.51        45.28 o                         
 -12   6  11       1122.94       1035.10        24.19 o                         
 -10   6  11        319.28        297.24        11.83 o                         
  -8   6  11        590.25        488.32        15.77 o                         
  -6   6  11       3287.94       3215.02        41.44 o                         
  -4   6  11       1159.97       1125.39        22.96 o                         
  -2   6  11        311.33        294.63        11.48 o                         
   0   6  11       1117.09       1059.46        30.72 o                         
   2   6  11        818.92        834.68        22.65 o                         
   4   6  11       1475.20       1485.06        35.16 o                         
   6   6  11         50.43         74.19         9.02 o                         
   8   6  11          3.09          3.97         6.61 o                         
 -13   7  11        116.93        115.99        11.40 o                         
 -11   7  11          3.56          0.96         4.87 o                         
  -9   7  11       1240.56       1194.62        23.79 o                         
  -7   7  11       1946.55       1820.39        29.76 o                         
  -5   7  11       3851.61       3791.07        46.99 o                         
  -3   7  11         33.89         58.27         7.87 o                         
  -1   7  11         38.06         26.11         6.38 o                         
   1   7  11       2410.16       2571.36        51.59 o                         
   3   7  11        398.05        420.94        22.73 o                         
   5   7  11        756.18        788.07        24.56 o                         
   7   7  11        406.95        357.99        16.32 o                         
 -12   8  11        662.35        600.97        22.77 o                         
 -10   8  11       1740.65       1802.45        31.06 o                         
  -8   8  11         38.15         24.59         4.70 o                         
  -6   8  11        720.05        621.27        20.39 o                         
  -4   8  11       5656.95       5646.15        67.97 o                         
  -2   8  11       1530.50       1594.83        29.78 o                         
   0   8  11       1772.24       1748.60        37.56 o                         
   2   8  11        324.35        310.02        16.72 o                         
   4   8  11       1445.89       1474.75        36.78 o                         
   6   8  11        475.96        499.62        28.36 o                         
 -11   9  11        657.02        578.34        20.48 o                         
  -9   9  11        739.32        742.30        20.79 o                         
  -7   9  11        833.47        774.82        19.48 o                         
  -5   9  11       4616.00       4566.79        62.17 o                         
  -3   9  11       1118.02       1260.79        32.90 o                         
  -1   9  11        122.66        123.98        10.78 o                         
   1   9  11        574.08        586.80        22.64 o                         
   3   9  11       3673.78       3769.95        61.91 o                         
   5   9  11       2612.63       2678.47        52.75 o                         
  -8  10  11        465.00        440.22        17.57 o                         
  -6  10  11       1542.52       1453.91        29.54 o                         
  -4  10  11        199.84        205.31        16.60 o                         
  -2  10  11       1659.85       1822.30        41.84 o                         
   0  10  11       1209.68       1248.28        30.50 o                         
   2  10  11         13.42         19.29         9.99 o                         
  -5  11  11        862.57        737.02        21.51 o                         
  -3  11  11       3083.73       3085.70        47.44 o                         
  -1  11  11       3294.48       3422.72        68.47 o                         
 -16   0  12        456.62        540.79        22.94 o                         
 -14   0  12        279.10        311.81        16.09 o                         
 -12   0  12        169.89        129.33        14.41 o                         
 -10   0  12        561.42        581.94        17.48 o                         
  -8   0  12       2229.13       2193.80        31.43 o                         
  -6   0  12       4286.93       3833.79        48.65 o                         
  -4   0  12          9.31         14.50         3.22 o                         
  -2   0  12         10.65         21.82         5.20 o                         
   0   0  12       2039.93       2437.97        45.40 o                         
   2   0  12       7976.69       8169.22        97.10 o                         
   4   0  12       2564.49       2629.94        63.08 o                         
   6   0  12        322.41        617.27        72.06 o                         
   8   0  12       4348.67       4245.39        91.92 o                         
  10   0  12       6294.46       6221.46       119.21 o                         
 -17   1  12        259.68        251.09        12.09 o                         
 -15   1  12        581.48        540.01        16.17 o                         
 -13   1  12        455.54        379.83        13.56 o                         
 -11   1  12       1039.72        982.53        19.90 o                         
  -9   1  12       7587.45       7651.05        60.26 o                         
  -7   1  12        867.91        749.48        17.64 o                         
  -5   1  12        620.25        552.46        13.64 o                         
  -3   1  12       2096.91       1999.62        21.92 o                         
  -1   1  12       3664.81       3591.23        37.15 o                         
   1   1  12       6961.28       7178.22        55.34 o                         
   3   1  12       2165.13       2211.84        37.21 o                         
   5   1  12       1668.86       1548.04        33.33 o                         
   7   1  12       1491.25       1556.17        36.43 o                         
   9   1  12       1321.63       1315.56        34.92 o                         
 -16   2  12       1943.34       1873.08        35.53 o                         
 -14   2  12        438.86        409.50        14.46 o                         
 -12   2  12        563.87        633.02        17.89 o                         
 -10   2  12       5823.64       5587.16        49.96 o                         
  -8   2  12       3790.44       3745.60        38.60 o                         
  -6   2  12       1894.24       1776.80        27.72 o                         
  -4   2  12       8430.53       8200.38        59.71 o                         
  -2   2  12       7480.26       7383.60        62.71 o                         
   0   2  12       7350.84       7287.33        59.93 o                         
   2   2  12       1873.16       1867.98        28.83 o                         
   4   2  12          7.67         10.27         4.71 o                         
   6   2  12       1862.19       1884.77        34.65 o                         
   8   2  12       1445.73       1549.08        33.53 o                         
 -15   3  12       1786.80       2219.88        53.17 o                         
 -13   3  12       2526.37       2564.04        40.37 o                         
 -11   3  12       2466.43       2430.59        37.03 o                         
  -9   3  12       4751.93       4749.24        46.14 o                         
  -7   3  12       2166.93       2145.63        28.43 o                         
  -5   3  12       8130.58       7936.20        98.01 o                         
  -3   3  12       1221.33       1225.53        17.08 o                         
  -1   3  12       1697.31       1551.65        22.09 o                         
   1   3  12      17181.95      17497.09       119.00 o                         
   3   3  12        732.23        734.69        17.60 o                         
   5   3  12         23.83         25.12         5.82 o                         
   7   3  12       2888.06       2887.49        43.05 o                         
   9   3  12        945.54       1107.43        30.09 o                         
 -16   4  12       1191.23       1270.09        34.22 o                         
 -14   4  12       3563.66       3691.64        50.00 o                         
 -12   4  12       2087.24       2145.72        38.84 o                         
 -10   4  12       3890.08       3760.94        42.60 o                         
  -8   4  12        891.53        917.29        17.90 o                         
  -6   4  12        122.03        118.08         6.59 o                         
  -4   4  12       5835.74       5745.39        51.06 o                         
  -2   4  12       1513.96       1538.92        21.99 o                         
   0   4  12       6300.69       6470.74        61.52 o                         
   2   4  12       2878.76       2923.60        37.02 o                         
   4   4  12        150.56        190.01        11.02 o                         
   6   4  12       3429.80       3380.01        54.71 o                         
   8   4  12        591.31        656.15        24.44 o                         
 -15   5  12        277.64        290.93        19.31 o                         
 -13   5  12       4063.97       4100.65        56.79 o                         
 -11   5  12        769.33        801.89        19.87 o                         
  -9   5  12       1061.27       1067.96        24.67 o                         
  -7   5  12        158.36        145.52         8.15 o                         
  -5   5  12        591.16        579.63        15.24 o                         
  -3   5  12       2500.73       2532.97        29.89 o                         
  -1   5  12        854.05        799.20        25.00 o                         
   1   5  12         42.11         61.38         6.63 o                         
   3   5  12         77.81         67.63         8.06 o                         
   5   5  12        456.20        467.61        18.43 o                         
   7   5  12       1045.15       1058.02        30.67 o                         
 -14   6  12         99.72        117.69        11.73 o                         
 -12   6  12       1715.36       1850.22        33.44 o                         
 -10   6  12       6947.89       6807.87        67.43 o                         
  -8   6  12       4157.13       4297.09        55.30 o                         
  -6   6  12         77.68         66.35         6.60 o                         
  -4   6  12        323.04        348.33        13.16 o                         
  -2   6  12         13.95         25.71         5.78 o                         
   0   6  12         40.69         87.06        13.80 o                         
   2   6  12        200.79        197.95        13.13 o                         
   4   6  12        259.10        287.60        16.42 o                         
   6   6  12        585.41        650.98        22.83 o                         
 -13   7  12        543.26        556.62        22.98 o                         
 -11   7  12       1185.13       1176.03        24.62 o                         
  -9   7  12       2618.73       2486.12        38.28 o                         
  -7   7  12         16.64         15.18         4.84 o                         
  -5   7  12         29.70         66.89         7.03 o                         
  -3   7  12       4786.77       4675.11        64.51 o                         
  -1   7  12        588.18        540.72        20.42 o                         
   1   7  12        889.14        866.60        27.03 o                         
   3   7  12        368.65        380.18        20.91 o                         
   5   7  12       3933.23       4282.16        67.47 o                         
 -12   8  12         18.40          7.18         5.62 o                         
 -10   8  12       1415.06       1437.44        28.07 o                         
  -8   8  12        840.64        787.96        20.91 o                         
  -6   8  12        104.44        134.86        10.26 o                         
  -4   8  12        823.32        847.95        38.24 o                         
  -2   8  12         38.60         29.53         5.93 o                         
   0   8  12        572.18        667.79        24.09 o                         
   2   8  12       2284.67       2367.67        46.10 o                         
   4   8  12       1514.03       1637.43        40.34 o                         
  -9   9  12       1756.81       1781.82        35.83 o                         
  -7   9  12       1272.18       1281.93        29.21 o                         
  -5   9  12       2178.77       2187.40        42.11 o                         
  -3   9  12        257.74        338.11        19.98 o                         
  -1   9  12        489.78        485.06        18.78 o                         
   1   9  12       4003.48       4228.48        65.92 o                         
   3   9  12       1286.23       1317.08        36.19 o                         
  -8  10  12        185.77        181.94        14.31 o                         
  -6  10  12        596.77        559.70        18.54 o                         
  -4  10  12       1182.09       1174.30        33.71 o                         
  -2  10  12       2534.92       2652.98        52.45 o                         
   0  10  12       1847.12       2085.48        41.11 o                         
 -15   1  13        207.01        202.70        11.25 o                         
 -13   1  13        221.36        198.53        11.99 o                         
 -11   1  13        836.27        855.72        19.02 o                         
  -9   1  13       1140.28       1143.90        18.63 o                         
  -7   1  13        652.94        634.81        14.00 o                         
  -5   1  13        665.55        609.96        14.84 o                         
  -3   1  13        708.36        650.00        14.23 o                         
  -1   1  13       2200.47       2177.34        28.93 o                         
   1   1  13       1486.20       1480.14        25.90 o                         
   3   1  13        416.92        380.75        14.47 o                         
   5   1  13        324.52        333.14        17.00 o                         
   7   1  13         59.26         43.44         6.60 o                         
   9   1  13        185.31        183.72        14.13 o                         
 -16   2  13        952.69        919.02        24.76 o                         
 -14   2  13          3.40          7.71         4.86 o                         
 -12   2  13       3592.58       3665.46        46.43 o                         
 -10   2  13        424.74        419.67        13.60 o                         
  -8   2  13       1141.95       1131.23        20.37 o                         
  -6   2  13        286.44        221.99         8.79 o                         
  -4   2  13         30.09         38.93         3.97 o                         
  -2   2  13        939.96        943.47        18.05 o                         
   0   2  13       3740.99       3923.05        43.51 o                         
   2   2  13       3963.06       3978.53        51.19 o                         
   4   2  13        343.87        393.40        16.63 o                         
   6   2  13          0.30          5.93         5.67 o                         
   8   2  13        246.27        202.11        14.05 o                         
 -15   3  13        949.98        978.73        25.15 o                         
 -13   3  13        411.47        389.65        16.19 o                         
 -11   3  13       2714.59       2702.44        42.18 o                         
  -9   3  13       1144.51       1126.14        21.13 o                         
  -7   3  13       1497.58       1502.23        24.25 o                         
  -5   3  13         64.85         90.87         6.69 o                         
  -3   3  13       3505.70       3534.16        36.33 o                         
  -1   3  13       2189.20       2249.84        28.36 o                         
   1   3  13       5819.90       5648.72        55.68 o                         
   3   3  13       1548.54       1514.41        26.45 o                         
   5   3  13         46.41         79.85         8.16 o                         
   7   3  13          3.35          0.39         6.22 o                         
 -14   4  13         17.86         23.07         6.19 o                         
 -12   4  13       2283.84       2163.87        42.09 o                         
 -10   4  13        888.93        903.52        20.55 o                         
  -8   4  13          4.19          7.36         4.30 o                         
  -6   4  13          1.13          2.74         3.68 o                         
  -4   4  13        912.63        945.93        18.88 o                         
  -2   4  13       1216.92       1182.63        19.86 o                         
   0   4  13       1207.54       1168.17        24.87 o                         
   2   4  13       1123.96       1141.21        25.41 o                         
   4   4  13       1642.82       1586.61        31.12 o                         
   6   4  13          0.87         -3.31         6.56 o                         
   8   4  13         97.63        101.38        11.13 o                         
 -15   5  13       1003.29        982.71        31.79 o                         
 -13   5  13        549.08        566.10        20.37 o                         
 -11   5  13        151.39        167.15        13.15 o                         
  -9   5  13         70.94         69.05         6.69 o                         
  -7   5  13         57.21         53.45         6.52 o                         
  -5   5  13         70.59         51.57         5.42 o                         
  -3   5  13       2379.17       2328.41        37.40 o                         
  -1   5  13        910.50        909.10        22.50 o                         
   1   5  13        871.19        931.28        27.68 o                         
   3   5  13       2332.05       2358.05        41.71 o                         
   5   5  13         20.79          9.33         7.80 o                         
   7   5  13        467.26        457.72        20.69 o                         
 -14   6  13        226.66        187.07        13.15 o                         
 -12   6  13        115.51        128.77        10.34 o                         
 -10   6  13        738.85        767.24        23.22 o                         
  -8   6  13        562.52        554.23        21.56 o                         
  -6   6  13       1875.28       1699.59        30.53 o                         
  -4   6  13       1341.70       1349.98        28.33 o                         
  -2   6  13        161.19        163.43        10.10 o                         
   0   6  13       2129.09       2108.61        43.05 o                         
   2   6  13       3305.74       3363.17        56.93 o                         
   4   6  13       1492.83       1549.14        42.79 o                         
   6   6  13         26.10         14.67         8.21 o                         
 -13   7  13         86.76         95.92         9.85 o                         
 -11   7  13       1636.44       1536.24        31.25 o                         
  -9   7  13        110.71        148.75        10.32 o                         
  -7   7  13        136.08        116.80         8.58 o                         
  -5   7  13       5356.54       5200.36        64.96 o                         
  -3   7  13         64.61         90.71        14.20 o                         
  -1   7  13        134.65        143.85        10.69 o                         
   1   7  13       1200.33       1173.84        32.96 o                         
   3   7  13        606.04        565.09        25.89 o                         
   5   7  13        490.00        481.55        25.59 o                         
 -10   8  13         88.85         89.25         7.57 o                         
  -8   8  13        357.80        340.43        16.20 o                         
  -6   8  13       1910.50       1632.64        35.21 o                         
  -4   8  13        612.88        699.80        25.14 o                         
  -2   8  13         53.35         63.22         8.51 o                         
   0   8  13       1396.44       1305.85        32.12 o                         
   2   8  13        295.29        297.84        17.43 o                         
   4   8  13        860.89        906.78        30.70 o                         
  -9   9  13        507.82        527.35        21.01 o                         
  -7   9  13        595.49        533.76        19.07 o                         
  -5   9  13        237.40        210.95        13.54 o                         
  -3   9  13        106.97         50.71         8.19 o                         
  -1   9  13        609.23        596.76        20.08 o                         
   1   9  13       1056.98       1037.09        29.33 o                         
  -4  10  13        415.13        476.15        22.26 o                         
 -16   0  14       2353.43       2470.62        64.86 o                         
 -14   0  14         62.78         40.55        13.21 o                         
 -12   0  14         81.01        122.19        12.94 o                         
 -10   0  14      24289.25      24263.67       296.23 o                         
  -8   0  14       4208.04       4245.20        65.93 o                         
  -6   0  14        718.85        748.22        25.77 o                         
  -4   0  14       4798.53       4741.15        79.09 o                         
  -2   0  14       6527.18       6699.36        82.32 o                         
   0   0  14       3565.12       3896.77        71.38 o                         
   2   0  14       2278.51       2373.98        47.45 o                         
   4   0  14       3918.30       3776.49        82.32 o                         
   6   0  14       9383.88       9086.12       146.18 o                         
 -15   1  14       4151.10       4247.79        67.11 o                         
 -13   1  14        190.21        215.46        11.99 o                         
 -11   1  14       2404.06       2500.82        40.53 o                         
  -9   1  14       3625.26       3615.17        43.65 o                         
  -7   1  14       2376.91       2351.31        34.53 o                         
  -5   1  14       5721.95       5527.81        57.27 o                         
  -3   1  14       3963.54       3945.60        39.92 o                         
  -1   1  14       5751.93       5793.78        53.67 o                         
   1   1  14       4447.48       4632.70        48.40 o                         
   3   1  14       1092.18       1137.12        25.73 o                         
   5   1  14       2952.47       2975.96        52.27 o                         
   7   1  14       2257.11       2318.74        47.64 o                         
 -14   2  14       1452.40       1569.08        36.68 o                         
 -12   2  14        752.51        751.38        22.06 o                         
 -10   2  14       1744.36       1714.50        28.60 o                         
  -8   2  14        412.63        457.17        14.32 o                         
  -6   2  14       1334.19       1245.86        24.81 o                         
  -4   2  14       2243.61       2137.28        30.80 o                         
  -2   2  14       1211.73       1242.76        21.06 o                         
   0   2  14       3811.85       3735.51        43.85 o                         
   2   2  14       1027.16       1108.52        26.18 o                         
   4   2  14        414.33        400.33        17.54 o                         
   6   2  14        513.41        514.26        21.65 o                         
 -15   3  14         26.96         37.23         7.71 o                         
 -13   3  14         77.18         76.14         9.71 o                         
 -11   3  14       1450.99       1481.94        29.07 o                         
  -9   3  14        228.13        212.22         9.70 o                         
  -7   3  14        347.98        338.35        11.82 o                         
  -5   3  14        131.14        108.12         7.99 o                         
  -3   3  14        912.08        826.56        20.02 o                         
  -1   3  14       1210.26       1201.69        23.18 o                         
   1   3  14          7.10          6.24         4.34 o                         
   3   3  14        274.52        318.14        13.61 o                         
   5   3  14       3154.05       3068.13        51.68 o                         
   7   3  14         66.28         49.65         9.13 o                         
 -14   4  14       1956.81       2025.67        36.08 o                         
 -12   4  14       1103.90       1121.29        29.19 o                         
 -10   4  14         84.50         93.60         7.65 o                         
  -8   4  14         46.84         28.82         5.06 o                         
  -6   4  14        503.64        511.48        13.76 o                         
  -4   4  14        511.60        473.58        13.75 o                         
  -2   4  14        664.02        653.79        16.33 o                         
   0   4  14       2710.40       2663.03        40.59 o                         
   2   4  14        355.65        392.92        20.45 o                         
   4   4  14       1274.89       1279.59        34.38 o                         
   6   4  14        755.13        790.49        25.40 o                         
 -13   5  14       1570.16       1664.03        39.15 o                         
 -11   5  14       2155.57       2130.83        35.35 o                         
  -9   5  14       3378.05       3366.56        43.39 o                         
  -7   5  14         37.42         26.65         5.25 o                         
  -5   5  14       1304.40       1317.31        24.98 o                         
  -3   5  14       2598.14       2611.35        36.22 o                         
  -1   5  14        757.05        802.08        20.20 o                         
   1   5  14        607.72        580.52        22.80 o                         
   3   5  14        222.20        222.64        17.98 o                         
   5   5  14       1134.83       1174.10        40.83 o                         
 -12   6  14        862.47        793.75        24.84 o                         
 -10   6  14       6732.85       7112.66        71.03 o                         
  -8   6  14       3022.12       3023.08        53.49 o                         
  -6   6  14       3303.37       3297.05        43.23 o                         
  -4   6  14       8567.96       8676.59        89.68 o                         
  -2   6  14       1995.45       1903.84        34.51 o                         
   0   6  14          6.87          5.71         6.51 o                         
   2   6  14         42.49         49.18         8.68 o                         
   4   6  14       2087.93       2264.03        54.00 o                         
 -11   7  14       2078.92       2037.09        42.70 o                         
  -9   7  14       6845.19       6868.13        83.67 o                         
  -7   7  14       1066.27       1073.32        27.67 o                         
  -5   7  14       2131.48       2283.36        44.56 o                         
  -3   7  14       1526.30       1496.32        39.05 o                         
  -1   7  14        814.94        809.47        23.40 o                         
   1   7  14       1551.34       1548.07        39.26 o                         
   3   7  14         52.29         39.32         9.69 o                         
 -10   8  14       2837.27       2829.61        53.67 o                         
  -8   8  14        357.49        276.92        16.79 o                         
  -6   8  14          6.48          7.95         5.83 o                         
  -4   8  14        351.53        332.89        17.68 o                         
  -2   8  14       1820.63       1811.53        42.68 o                         
   0   8  14        700.86        731.55        24.51 o                         
   2   8  14        659.15        676.80        26.52 o                         
  -7   9  14        513.87        436.55        21.48 o                         
  -5   9  14        164.78        169.43        13.16 o                         
  -3   9  14        309.60        316.15        18.12 o                         
  -1   9  14       1263.32       1272.39        28.65 o                         
 -15   1  15        219.94        195.53        25.11 o                         
 -13   1  15         97.28         90.79         9.31 o                         
 -11   1  15        108.88        105.32         9.65 o                         
  -9   1  15        464.12        461.41        15.29 o                         
  -7   1  15        265.25        232.49        11.29 o                         
  -5   1  15        784.67        705.38        19.38 o                         
  -3   1  15        582.33        604.15        15.45 o                         
  -1   1  15        102.10        104.51         7.28 o                         
   1   1  15       1067.61       1036.77        21.89 o                         
   3   1  15        784.25        719.74        21.62 o                         
   5   1  15       1049.86       1031.63        30.77 o                         
 -14   2  15        236.78        246.89        17.26 o                         
 -12   2  15        342.87        345.87        22.71 o                         
 -10   2  15       1083.63       1060.44        27.81 o                         
  -8   2  15       3749.19       3767.08        48.71 o                         
  -6   2  15         21.03         16.43         5.17 o                         
  -4   2  15        285.89        237.05        10.51 o                         
  -2   2  15       2234.16       2127.40        32.34 o                         
   0   2  15       1412.88       1349.74        24.69 o                         
   2   2  15         25.35         38.51         5.99 o                         
   4   2  15          1.51          0.24         5.44 o                         
   6   2  15         25.30         13.17         7.09 o                         
 -13   3  15         50.05         66.48        13.80 o                         
 -11   3  15         67.41         62.02         9.02 o                         
  -9   3  15       1996.80       1902.09        33.89 o                         
  -7   3  15       3195.43       3152.30        47.68 o                         
  -5   3  15          5.57          7.65         4.45 o                         
  -3   3  15       1960.28       2071.63        32.00 o                         
  -1   3  15        241.51        194.05        10.61 o                         
   1   3  15          7.38          2.52         5.36 o                         
   3   3  15         29.23         40.36         7.22 o                         
   5   3  15        110.53         71.19        10.27 o                         
 -14   4  15         81.08         87.79         9.90 o                         
 -12   4  15          5.00          5.10         6.68 o                         
 -10   4  15        373.68        345.80        14.57 o                         
  -8   4  15       4279.67       4175.51        48.66 o                         
  -6   4  15        452.57        411.46        16.24 o                         
  -4   4  15          2.88          2.71         4.52 o                         
  -2   4  15        571.52        560.47        17.39 o                         
   0   4  15         58.65         39.53         7.00 o                         
   2   4  15        246.66        238.68        17.21 o                         
   4   4  15        213.57        180.18        15.80 o                         
 -13   5  15        798.04        767.59        27.42 o                         
 -11   5  15        883.62        850.11        33.75 o                         
  -9   5  15         51.01         69.96         6.91 o                         
  -7   5  15        371.87        376.97        14.78 o                         
  -5   5  15        223.63        218.24        12.86 o                         
  -3   5  15        410.21        409.90        17.74 o                         
  -1   5  15        801.01        798.95        24.87 o                         
   1   5  15       1076.25       1077.89        29.75 o                         
   3   5  15          6.24          8.00         8.52 o                         
 -12   6  15        484.95        464.61        21.61 o                         
 -10   6  15       1359.46       1328.31        36.47 o                         
  -8   6  15        320.98        345.16        16.00 o                         
  -6   6  15        571.32        591.13        21.15 o                         
  -4   6  15        536.73        502.99        21.90 o                         
  -2   6  15        225.05        223.92        13.82 o                         
   0   6  15        910.73        919.37        30.21 o                         
   2   6  15        243.05        219.75        17.21 o                         
  -9   7  15       2128.70       2138.11        43.82 o                         
  -7   7  15       1409.25       1384.71        43.16 o                         
  -5   7  15         92.33         89.34         9.37 o                         
  -3   7  15         26.78         37.62         7.32 o                         
  -1   7  15        974.11        986.37        26.15 o                         
   1   7  15        118.54        125.32        13.17 o                         
  -8   8  15         75.99         76.70         9.56 o                         
  -6   8  15         72.69         70.07         8.72 o                         
  -4   8  15        567.18        605.32        22.41 o                         
  -2   8  15        740.14        724.46        23.05 o                         
 -14   0  16       1223.78       1348.22        59.03 o                         
 -12   0  16        753.10        788.74        36.67 o                         
 -10   0  16         13.56          4.09         9.35 o                         
  -8   0  16         36.61         22.56         8.27 o                         
  -6   0  16       3618.66       3779.08        72.34 o                         
  -4   0  16         12.14          7.81         5.03 o                         
  -2   0  16        109.75         95.28        13.52 o                         
   0   0  16         18.24        102.99        11.46 o                         
   2   0  16       1559.92       1545.25        40.60 o                         
   4   0  16       2252.83       2368.13        76.35 o                         
 -13   1  16       2086.87       2200.37        41.10 o                         
 -11   1  16       4099.20       4221.84        60.78 o                         
  -9   1  16        657.11        682.83        19.34 o                         
  -7   1  16          7.55          4.53         5.01 o                         
  -5   1  16        585.46        555.64        18.87 o                         
  -3   1  16       1891.22       1925.61        33.51 o                         
  -1   1  16       1286.61       1327.08        24.87 o                         
   1   1  16         36.26         34.79         5.53 o                         
   3   1  16        144.29        154.79        10.08 o                         
 -12   2  16       1721.04       1779.51        44.85 o                         
 -10   2  16       3042.16       3220.88        51.52 o                         
  -8   2  16        309.22        300.78        13.71 o                         
  -6   2  16       1614.88       1601.41        30.56 o                         
  -4   2  16       3837.98       3916.67        48.89 o                         
  -2   2  16       3741.86       3794.07        48.23 o                         
   0   2  16       1746.78       1738.80        31.95 o                         
   2   2  16        241.53        282.06        12.46 o                         
   4   2  16       2401.54       2600.39        48.26 o                         
 -13   3  16       1133.74       1161.78        37.74 o                         
 -11   3  16        649.60        606.79        23.24 o                         
  -9   3  16       1466.19       1455.45        31.54 o                         
  -7   3  16       1843.65       1918.49        34.69 o                         
  -5   3  16       3243.33       3187.12        44.25 o                         
  -3   3  16       1223.72       1158.84        24.36 o                         
  -1   3  16       2351.55       2315.08        37.19 o                         
   1   3  16       3294.34       3336.52        54.07 o                         
   3   3  16       3265.04       3489.07        67.45 o                         
 -12   4  16       2095.59       2128.07        51.32 o                         
 -10   4  16       2103.75       2154.38        44.55 o                         
  -8   4  16         56.09         62.58         7.93 o                         
  -6   4  16        572.92        565.36        19.50 o                         
  -4   4  16       2960.59       2874.94        53.38 o                         
  -2   4  16       2427.92       2412.01        41.21 o                         
   0   4  16       2513.89       2562.69        47.08 o                         
   2   4  16       3631.62       3639.02        64.27 o                         
 -11   5  16        630.38        628.51        24.25 o                         
  -9   5  16        175.66        181.49        12.11 o                         
  -7   5  16       1061.43        979.42        26.35 o                         
  -5   5  16       3127.66       3084.48        51.08 o                         
  -3   5  16        273.98        277.70        17.64 o                         
  -1   5  16       2231.45       2371.59        45.54 o                         
   1   5  16        561.00        558.63        24.01 o                         
 -10   6  16       1519.02       1500.62        57.30 o                         
  -8   6  16       3757.10       3770.70        55.99 o                         
  -6   6  16       2234.74       2097.92        46.64 o                         
  -4   6  16         42.61         42.88         8.15 o                         
  -2   6  16        958.38       1042.00        30.05 o                         
   0   6  16       1539.41       1629.97        38.50 o                         
  -7   7  16        731.21        723.00        31.76 o                         
  -5   7  16       1389.51       1454.30        39.61 o                         
  -3   7  16        888.33       1000.18        34.78 o                         
 -11   1  17        520.38        480.34        20.35 o                         
  -9   1  17       1579.56       1602.10        31.15 o                         
  -7   1  17       4500.75       4526.42        57.87 o                         
  -5   1  17          0.59         -3.32         5.06 o                         
  -3   1  17        118.79         98.62         8.20 o                         
  -1   1  17        114.52        113.65         8.74 o                         
   1   1  17        902.96        887.40        23.63 o                         
 -12   2  17         20.77         20.37         7.16 o                         
 -10   2  17        189.86        172.17        15.92 o                         
  -8   2  17       2265.04       2126.73        37.93 o                         
  -6   2  17         11.35         15.27         6.33 o                         
  -4   2  17        970.80       1000.20        24.07 o                         
  -2   2  17       3444.48       3480.13        47.46 o                         
   0   2  17        750.33        744.57        21.50 o                         
   2   2  17         74.74         67.29         8.36 o                         
 -11   3  17        186.45        184.77        14.33 o                         
  -9   3  17       2152.09       2109.84        39.78 o                         
  -7   3  17       6237.19       6171.06        72.53 o                         
  -5   3  17         76.30         69.20        12.15 o                         
  -3   3  17        659.95        613.82        18.41 o                         
  -1   3  17       2080.50       2132.75        36.88 o                         
   1   3  17        640.08        614.91        21.82 o                         
 -10   4  17        471.74        409.76        22.40 o                         
  -8   4  17       1831.81       1898.16        38.13 o                         
  -6   4  17         82.02         96.54        10.39 o                         
  -4   4  17        162.54        128.03        10.79 o                         
  -2   4  17        471.90        459.41        21.51 o                         
   0   4  17       1135.15       1074.25        43.41 o                         
  -9   5  17         43.46         61.15         8.42 o                         
  -7   5  17          6.63         12.99         6.59 o                         
  -5   5  17       1031.55       1002.17        36.84 o                         
  -3   5  17          4.60         13.39         9.51 o                         
  -1   5  17        637.29        674.19        24.93 o                         
  -6   6  17        221.21        255.41        17.31 o                         
  -4   6  17         11.68         14.50         7.49 o                         
 -10   0  18        294.88        270.10        26.88 o                         
  -8   0  18       1573.49       1531.53        46.86 o                         
  -6   0  18       1447.86       1510.54        47.20 o                         
  -4   0  18        822.68        850.69        35.75 o                         
  -2   0  18        648.51        735.99        33.48 o                         
   0   0  18         25.99         53.14        11.33 o                         
 -11   1  18        283.08        293.92        16.60 o                         
  -9   1  18         72.42        101.76        11.11 o                         
  -7   1  18       2748.24       2720.61        45.43 o                         
  -5   1  18       3189.00       3161.29        50.06 o                         
  -3   1  18        375.49        354.58        16.58 o                         
  -1   1  18        370.16        358.36        15.45 o                         
 -10   2  18        273.77        240.51        15.83 o                         
  -8   2  18        151.65        140.41        11.05 o                         
  -6   2  18       2911.95       2960.49        46.00 o                         
  -4   2  18       1130.26       1104.28        28.76 o                         
  -2   2  18        559.99        567.24        19.08 o                         
   0   2  18        709.28        687.31        21.56 o                         
  -9   3  18          7.11         54.10        11.48 o                         
  -7   3  18        518.98        519.54        21.29 o                         
  -5   3  18       2351.05       2373.70        47.21 o                         
  -3   3  18         59.35         74.35         7.79 o                         
  -1   3  18        232.91        246.23        14.08 o                         
  -8   4  18         61.45         70.73         8.97 o                         
  -6   4  18       1597.09       1705.18        40.03 o                         
  -4   4  18         23.55         30.42         8.28 o                         
  -5   1  19         59.66         60.42         8.15 o                         
                                                                                
